# Supplementary material for: Network-based multi-omics approaches to identify molecular signatures associated with pregnancy status in beef heifers
Source: Front Genet. 2026 Apr 20;17:1794156. doi: 10.3389/fgene.2026.1794156 (PMC13135839; doi:10.3389/fgene.2026.1794156)
Supplement: Supplementary file 2 [file Table2.xlsx]

## Sheet: Sig_DEGs_results
Supplementary Table S2. Differentially expressed genes in the peripheral white blood cells of beef heifers classified as fertile or subfertile. The up or downregulated genes were based on subfertile heifers (P < 0.05 and |log2 FC| > 0.5).
Ensembl ID	baseMean	log2FoldChange	lfcSE	stat	pvalue	Gene.Name	Gene.Biotype	Status
ENSBTAG00000021077	2170.99	-5.30838	1.66732	-3.18378	0.00145368	BOLA-DQB	protein_coding	Down
ENSBTAG00000009803	168.534	-2.55505	0.866991	-2.94703	0.00320845	SNCB	protein_coding	Down
ENSBTAG00000004948	53.3506	-2.17194	1.07356	-2.02311	0.0430613	LRATD1	protein_coding	Down
ENSBTAG00000053661	312.989	-2.00955	0.931816	-2.1566	0.031037		protein_coding	Down
ENSBTAG00000013879	12.6523	-1.9094	0.690865	-2.76378	0.00571357	DGKH	protein_coding	Down
ENSBTAG00000013203	23.8957	-1.87116	0.851795	-2.19672	0.0280401	GP5	protein_coding	Down
ENSBTAG00000021435	90.5305	-1.76428	0.513957	-3.43274	0.000597521	MAFF	protein_coding	Down
ENSBTAG00000000561	23.8491	-1.58077	0.618992	-2.55378	0.0106561	OCLN	protein_coding	Down
ENSBTAG00000020729	860.184	-1.58042	0.663184	-2.38308	0.0171683	DHRS7	protein_coding	Down
ENSBTAG00000048873	120.381	-1.50502	0.550213	-2.73534	0.00623166		lncRNA	Down
ENSBTAG00000010913	694.148	-1.49692	0.673822	-2.22154	0.0263147	SRXN1	protein_coding	Down
ENSBTAG00000020704	122.654	-1.47757	0.751942	-1.96501	0.0494134	RAMP3	protein_coding	Down
ENSBTAG00000054525	56.9245	-1.45401	0.68921	-2.10967	0.0348864		protein_coding	Down
ENSBTAG00000015893	18.1318	-1.40763	0.668786	-2.10475	0.0353128	EPN3	protein_coding	Down
ENSBTAG00000017685	16.1128	-1.40474	0.627805	-2.23754	0.025251	JUP	protein_coding	Down
ENSBTAG00000023309	67.572	-1.38627	0.462305	-2.9986	0.00271226		protein_coding	Down
ENSBTAG00000038139	11.4291	-1.36841	0.528185	-2.59078	0.00957597	CERCAM	protein_coding	Down
ENSBTAG00000006789	19.199	-1.34293	0.610356	-2.20024	0.02779	FGD5	protein_coding	Down
ENSBTAG00000003212	63.9583	-1.31046	0.616063	-2.12716	0.033407	NNAT	protein_coding	Down
ENSBTAG00000051896	404.139	-1.30159	0.598826	-2.17358	0.0297368		protein_coding	Down
ENSBTAG00000055046	20.8518	-1.2946	0.443938	-2.91616	0.00354364		protein_coding	Down
ENSBTAG00000005031	74.4345	-1.27755	0.606351	-2.10695	0.0351222	DOC2A	protein_coding	Down
ENSBTAG00000049782	8732.61	-1.27536	0.623017	-2.04708	0.0406507		protein_coding	Down
ENSBTAG00000017105	67.2744	-1.26952	0.480387	-2.64271	0.00822451	FSTL4	protein_coding	Down
ENSBTAG00000010821	57.5889	-1.26464	0.534977	-2.36392	0.0180829	ACER2	protein_coding	Down
ENSBTAG00000023891	20.01	-1.26262	0.504441	-2.50301	0.0123142	RBM20	protein_coding	Down
ENSBTAG00000010756	283.67	-1.2448	0.556413	-2.23719	0.0252742	ST7	protein_coding	Down
ENSBTAG00000052192	28.186	-1.23208	0.511736	-2.40764	0.0160559	SPATA33	protein_coding	Down
ENSBTAG00000019349	424.305	-1.22851	0.549507	-2.23565	0.0253744	SLC6A4	protein_coding	Down
ENSBTAG00000009812	128.172	-1.225	0.487956	-2.51046	0.0120572	CXCL5	protein_coding	Down
ENSBTAG00000019015	19.6721	-1.21228	0.573654	-2.11326	0.0345782	IFITM3	protein_coding	Down
ENSBTAG00000013294	197.114	-1.20523	0.417005	-2.89021	0.00384983	DYRK3	protein_coding	Down
ENSBTAG00000004849	22.2408	-1.2033	0.611513	-1.96773	0.0490986	IGSF3	protein_coding	Down
ENSBTAG00000030246	64.3019	-1.19502	0.472638	-2.52841	0.0114581	ENTPD8	protein_coding	Down
ENSBTAG00000054085	2363.78	-1.19428	0.549476	-2.1735	0.029743	SELENOP	protein_coding	Down
ENSBTAG00000053269	12.3995	-1.19419	0.544174	-2.1945	0.0281993		lncRNA	Down
ENSBTAG00000002362	233.755	-1.19389	0.432923	-2.75775	0.00582006	APOLD1	protein_coding	Down
ENSBTAG00000038011	10.1081	-1.18833	0.558739	-2.1268	0.0334368	SH3RF3	protein_coding	Down
ENSBTAG00000021553	19.2859	-1.182	0.557267	-2.12106	0.0339169	PTPN14	protein_coding	Down
ENSBTAG00000007904	63.9652	-1.17861	0.542463	-2.1727	0.0298031	KRT72	protein_coding	Down
ENSBTAG00000015044	123.21	-1.15936	0.544182	-2.13046	0.0331339	CARD10	protein_coding	Down
ENSBTAG00000003414	11.6172	-1.15557	0.531696	-2.17336	0.0297532	SAXO2	protein_coding	Down
ENSBTAG00000033278	89.2387	-1.15546	0.587205	-1.96773	0.0490987	F2RL3	protein_coding	Down
ENSBTAG00000008893	650.871	-1.14682	0.52885	-2.16852	0.0301192	ANO10	protein_coding	Down
ENSBTAG00000006434	109.633	-1.14143	0.561093	-2.03429	0.0419224	SYNPO2	protein_coding	Down
ENSBTAG00000007181	512.725	-1.12701	0.553081	-2.03769	0.0415808	KIFC3	protein_coding	Down
ENSBTAG00000008448	72.7006	-1.12692	0.440912	-2.55589	0.0105917	MEIS1	protein_coding	Down
ENSBTAG00000024803	2403.35	-1.1246	0.527769	-2.13086	0.0331006	ENDOD1	protein_coding	Down
ENSBTAG00000034138	36.1356	-1.12458	0.523789	-2.14701	0.0317925		protein_coding	Down
ENSBTAG00000002266	319.753	-1.12436	0.378201	-2.97293	0.00294972	NPL	protein_coding	Down
ENSBTAG00000018167	9.84037	-1.1171	0.534854	-2.0886	0.036744	KLHL31	protein_coding	Down
ENSBTAG00000005668	11.9979	-1.11485	0.468766	-2.37826	0.0173947	SLC39A8	protein_coding	Down
ENSBTAG00000050995	14.1281	-1.09741	0.46601	-2.35491	0.0185272		lncRNA	Down
ENSBTAG00000038080	100.016	-1.07773	0.459188	-2.34703	0.0189236		protein_coding	Down
ENSBTAG00000014250	24.4215	-1.02934	0.399586	-2.57602	0.00999443	ZC3HAV1L	protein_coding	Down
ENSBTAG00000005078	183.37	-1.02015	0.352034	-2.89786	0.00375714	UCHL1	protein_coding	Down
ENSBTAG00000053015	118.796	-1.00529	0.436822	-2.30138	0.0213704	GZMB	protein_coding	Down
ENSBTAG00000038650	614.862	-0.99128	0.315339	-3.14353	0.00166921	MS4A7	protein_coding	Down
ENSBTAG00000009260	21.6443	-0.986794	0.455823	-2.16486	0.0303984	GPM6B	protein_coding	Down
ENSBTAG00000016504	104.774	-0.984422	0.500705	-1.96607	0.0492904	AGAP1	protein_coding	Down
ENSBTAG00000052147	49.3799	-0.982784	0.49436	-1.98799	0.0468124		protein_coding	Down
ENSBTAG00000024974	158.745	-0.979057	0.456725	-2.14365	0.032061	HEXIM2	protein_coding	Down
ENSBTAG00000008185	28.739	-0.974606	0.398674	-2.44462	0.0145006	RTN2	protein_coding	Down
ENSBTAG00000011439	41.8613	-0.967906	0.393721	-2.45835	0.0139577	EPB42	protein_coding	Down
ENSBTAG00000008849	55.1186	-0.964594	0.415148	-2.3235	0.0201525	SORT1	protein_coding	Down
ENSBTAG00000049318	47.6844	-0.951219	0.317861	-2.99256	0.00276644		protein_coding	Down
ENSBTAG00000007470	122.44	-0.950719	0.431268	-2.20447	0.027491	TRIM58	protein_coding	Down
ENSBTAG00000005141	46.3174	-0.935971	0.345412	-2.70972	0.00673398	PELI2	protein_coding	Down
ENSBTAG00000004895	216.248	-0.929605	0.374637	-2.48135	0.0130887	AFAP1L2	protein_coding	Down
ENSBTAG00000019036	42.9889	-0.889832	0.450119	-1.97688	0.0480547	ARHGAP28	protein_coding	Down
ENSBTAG00000044194	295.381	-0.863588	0.382523	-2.25761	0.0239698	ZDHHC2	protein_coding	Down
ENSBTAG00000035643	31.9215	-0.854814	0.411833	-2.07563	0.0379279		protein_coding	Down
ENSBTAG00000016525	63.2535	-0.848695	0.398641	-2.12897	0.0332567	ITGA1	protein_coding	Down
ENSBTAG00000023259	396.741	-0.83445	0.342658	-2.43523	0.0148825	OSBPL1A	protein_coding	Down
ENSBTAG00000005029	2262.15	-0.829258	0.405883	-2.0431	0.0410429	TAL1	protein_coding	Down
ENSBTAG00000045507	27.1816	-0.827671	0.344706	-2.40109	0.0163462	ZNF469	pseudogene	Down
ENSBTAG00000053537	333.055	-0.815953	0.311362	-2.62059	0.00877775		protein_coding	Down
ENSBTAG00000004386	58.9128	-0.815078	0.398472	-2.04551	0.0408047	SOCS1	protein_coding	Down
ENSBTAG00000021920	100.918	-0.808945	0.340535	-2.37551	0.0175245	SEMA4C	protein_coding	Down
ENSBTAG00000002580	438.221	-0.808298	0.355956	-2.27078	0.0231601	MYH14	protein_coding	Down
ENSBTAG00000011403	37.4108	-0.807993	0.388	-2.08246	0.0373009	RUSC2	protein_coding	Down
ENSBTAG00000006064	14.6359	-0.802516	0.406714	-1.97317	0.0484766	BRME1	protein_coding	Down
ENSBTAG00000000146	92.9624	-0.794358	0.230363	-3.44829	0.000564155	FARP1	protein_coding	Down
ENSBTAG00000025257	76.5246	-0.789957	0.396494	-1.99235	0.0463323	CCL4	protein_coding	Down
ENSBTAG00000014861	212.511	-0.78949	0.390581	-2.02132	0.0432466	SLC20A2	protein_coding	Down
ENSBTAG00000049995	418.537	-0.768187	0.381155	-2.01542	0.0438608		protein_coding	Down
ENSBTAG00000049890	35.346	-0.765	0.389814	-1.96247	0.0497073		lncRNA	Down
ENSBTAG00000043394	26.0159	-0.757854	0.354085	-2.14032	0.0323289		snoRNA	Down
ENSBTAG00000015655	81.2138	-0.745108	0.282204	-2.64032	0.00828282	APBB1	protein_coding	Down
ENSBTAG00000002788	223.116	-0.736751	0.337892	-2.18044	0.0292252	RAB27B	protein_coding	Down
ENSBTAG00000038141	1171.16	-0.736081	0.312503	-2.35543	0.018501	ADGRG1	protein_coding	Down
ENSBTAG00000038375	516.999	-0.734788	0.349674	-2.10135	0.0356101	STOM	protein_coding	Down
ENSBTAG00000053646	59.4344	-0.729957	0.371277	-1.96607	0.0492903		lncRNA	Down
ENSBTAG00000006531	72.1532	-0.723384	0.318559	-2.2708	0.023159	DIP2C	protein_coding	Down
ENSBTAG00000001163	38.9259	-0.720342	0.298916	-2.40985	0.0159592	MACROH2A2	protein_coding	Down
ENSBTAG00000054976	204.65	-0.713591	0.349279	-2.04304	0.0410486	MCTP1	protein_coding	Down
ENSBTAG00000019303	105.367	-0.68345	0.252025	-2.71183	0.00669123	MAFK	protein_coding	Down
ENSBTAG00000019979	274.14	-0.671226	0.312711	-2.14647	0.0318352	CMPK2	protein_coding	Down
ENSBTAG00000016319	166.194	-0.66868	0.283595	-2.35787	0.0183803	CYB5D2	protein_coding	Down
ENSBTAG00000009209	65.1504	-0.66134	0.22631	-2.92228	0.00347483	BEND5	protein_coding	Down
ENSBTAG00000001385	62.1107	-0.652261	0.252008	-2.58825	0.00964638	ZSCAN2	protein_coding	Down
ENSBTAG00000019552	1215.14	-0.651277	0.294892	-2.20852	0.0272079	PGRMC1	protein_coding	Down
ENSBTAG00000008931	710.303	-0.648129	0.287055	-2.25786	0.0239547	CREG1	protein_coding	Down
ENSBTAG00000002917	1204.85	-0.639943	0.310288	-2.06242	0.0391682	PRKAG2	protein_coding	Down
ENSBTAG00000045877	10887.9	-0.638158	0.291198	-2.19149	0.0284162	TSC22D3	protein_coding	Down
ENSBTAG00000052306	64.4987	-0.628742	0.284002	-2.21386	0.0268382	IFITM3	protein_coding	Down
ENSBTAG00000001465	416.473	-0.627575	0.29595	-2.12054	0.0339602	P2RY1	protein_coding	Down
ENSBTAG00000053928	127.684	-0.615751	0.271495	-2.268	0.0233293	GPR25	protein_coding	Down
ENSBTAG00000003894	62.898	-0.611219	0.27086	-2.25659	0.0240339	NDRG4	protein_coding	Down
ENSBTAG00000049411	241.199	-0.603998	0.206655	-2.92273	0.00346975		protein_coding	Down
ENSBTAG00000000696	2231.14	-0.601033	0.285439	-2.10564	0.0352352	ILK	protein_coding	Down
ENSBTAG00000025822	53.9864	-0.598196	0.281955	-2.1216	0.0338713	CALML4	protein_coding	Down
ENSBTAG00000011726	53.5237	-0.595753	0.217712	-2.73642	0.00621113	CRYL1	protein_coding	Down
ENSBTAG00000019202	845.536	-0.582662	0.21591	-2.69863	0.00696246	EAF1	protein_coding	Down
ENSBTAG00000008306	829.978	-0.576528	0.272273	-2.11746	0.0342207	MKRN1	protein_coding	Down
ENSBTAG00000032021	1517.5	-0.561952	0.221205	-2.54041	0.0110722	RALB	protein_coding	Down
ENSBTAG00000049842	99.1727	-0.534267	0.247543	-2.15828	0.0309059		protein_coding	Down
ENSBTAG00000011108	186.431	-0.533145	0.190158	-2.80369	0.00505207	USP54	protein_coding	Down
ENSBTAG00000019121	116.229	-0.532707	0.224033	-2.37781	0.0174159	IFT122	protein_coding	Down
ENSBTAG00000046142	213.227	-0.524697	0.212145	-2.4733	0.0133872	PRKAR1B	protein_coding	Down
ENSBTAG00000018410	55.8096	-0.52128	0.254893	-2.04509	0.0408457	EBPL	protein_coding	Down
ENSBTAG00000014555	292.754	-0.519453	0.2239	-2.32002	0.0203396	CASS4	protein_coding	Down
ENSBTAG00000023744	1763.49	-0.51852	0.262118	-1.9782	0.0479066	YPEL5	protein_coding	Down
ENSBTAG00000022890	474.928	-0.517156	0.224283	-2.30582	0.0211207	MBP	protein_coding	Down
ENSBTAG00000003617	296.848	-0.515608	0.253379	-2.03493	0.041858	ALKBH4	protein_coding	Down
ENSBTAG00000012498	428.252	-0.510944	0.246455	-2.07317	0.0381562	PAX5	protein_coding	Down
ENSBTAG00000053719	54.8458	-0.505602	0.255848	-1.97618	0.048134		protein_coding	Down
ENSBTAG00000010590	1133.1	-0.504538	0.209955	-2.40308	0.0162578	FAM118A	protein_coding	Down
ENSBTAG00000048526	81.1877	0.506536	0.230577	2.19682	0.0280332	L3MBTL1	protein_coding	Up
ENSBTAG00000012925	318.683	0.528677	0.219482	2.40874	0.0160076	NCAPH	protein_coding	Up
ENSBTAG00000001543	55.0502	0.542504	0.271654	1.99704	0.0458208	BRI3BP	protein_coding	Up
ENSBTAG00000037565	146.428	0.544862	0.261471	2.08383	0.0371754		protein_coding	Up
ENSBTAG00000014246	120.231	0.547936	0.255229	2.14684	0.0318058	CENPH	protein_coding	Up
ENSBTAG00000020561	95.7434	0.561866	0.257429	2.18261	0.0290647	KLHL15	protein_coding	Up
ENSBTAG00000012972	121.093	0.561967	0.215425	2.60864	0.00909025	CYP2U1	protein_coding	Up
ENSBTAG00000031579	1141.06	0.571751	0.213837	2.67377	0.00750028	SGO2	protein_coding	Up
ENSBTAG00000006541	61.7863	0.572139	0.252152	2.26903	0.0232667	ATP2A1	protein_coding	Up
ENSBTAG00000016442	1837.01	0.575868	0.29328	1.96355	0.0495829	MAP4K3	protein_coding	Up
ENSBTAG00000006551	82.9898	0.582999	0.28723	2.02973	0.0423838	ESCO2	protein_coding	Up
ENSBTAG00000009097	198.839	0.587325	0.251617	2.3342	0.0195852	FANCI	protein_coding	Up
ENSBTAG00000018531	6226.24	0.588344	0.225227	2.61223	0.00899536	JCHAIN	protein_coding	Up
ENSBTAG00000054117	56.5328	0.605263	0.245759	2.46283	0.0137844		pseudogene	Up
ENSBTAG00000049609	66.3611	0.609356	0.269526	2.26084	0.023769		pseudogene	Up
ENSBTAG00000020080	181.079	0.615071	0.202333	3.03989	0.00236663	MYBPC2	protein_coding	Up
ENSBTAG00000052878	1804.16	0.617767	0.293309	2.1062	0.0351872		protein_coding	Up
ENSBTAG00000038889	81.6934	0.626447	0.278657	2.2481	0.02457	RILP	protein_coding	Up
ENSBTAG00000008499	247.959	0.629377	0.290987	2.1629	0.0305489	TROAP	protein_coding	Up
ENSBTAG00000034998	71.7447	0.635139	0.234174	2.71226	0.00668268	SIMC1	protein_coding	Up
ENSBTAG00000055140	78.9838	0.635159	0.302832	2.0974	0.0359586		protein_coding	Up
ENSBTAG00000021568	66.6108	0.642474	0.263111	2.44183	0.0146129	VWCE	protein_coding	Up
ENSBTAG00000017329	315.085	0.642679	0.272751	2.35628	0.0184588	GMNN	protein_coding	Up
ENSBTAG00000016726	404.421	0.643372	0.295383	2.17809	0.0293991	KIF15	protein_coding	Up
ENSBTAG00000008216	744.578	0.644043	0.291491	2.20948	0.0271414	RRM2	protein_coding	Up
ENSBTAG00000009035	271.369	0.65735	0.299151	2.19739	0.0279926	CENPE	protein_coding	Up
ENSBTAG00000052355	604.195	0.663044	0.291656	2.27338	0.0230034	WC1-12	protein_coding	Up
ENSBTAG00000021582	371.073	0.663385	0.266374	2.49043	0.0127588	NCAPG	protein_coding	Up
ENSBTAG00000015050	157.475	0.666686	0.252403	2.64136	0.00825738	HCN2	protein_coding	Up
ENSBTAG00000006404	165.684	0.676157	0.33925	1.99309	0.0462512	CENPT	protein_coding	Up
ENSBTAG00000020148	55.5669	0.678709	0.339518	1.99903	0.0456046	TEK	protein_coding	Up
ENSBTAG00000031551	123.361	0.682367	0.29219	2.33535	0.0195251	PRSS53	protein_coding	Up
ENSBTAG00000005791	715.241	0.68992	0.323523	2.13252	0.032964	UROS	protein_coding	Up
ENSBTAG00000019961	379.976	0.699634	0.302769	2.31079	0.0208447	ATP4B	protein_coding	Up
ENSBTAG00000010384	101.431	0.70541	0.353217	1.9971	0.045814	CDC6	protein_coding	Up
ENSBTAG00000002756	129.273	0.70606	0.292297	2.41555	0.0157114	CDCA2	protein_coding	Up
ENSBTAG00000039728	304.708	0.70662	0.350292	2.01723	0.0436713		protein_coding	Up
ENSBTAG00000016406	169.697	0.715007	0.253025	2.82584	0.00471575	MCM10	protein_coding	Up
ENSBTAG00000011635	96.4567	0.717514	0.346835	2.06875	0.03857	CENPN	protein_coding	Up
ENSBTAG00000051410	33.2457	0.721407	0.30385	2.37422	0.0175861	TAS1R3	protein_coding	Up
ENSBTAG00000053398	208.815	0.726704	0.341793	2.12615	0.0334906	KNL1	protein_coding	Up
ENSBTAG00000002331	119.656	0.73255	0.357439	2.04944	0.0404194	DLGAP5	protein_coding	Up
ENSBTAG00000020100	296.913	0.73406	0.348882	2.10404	0.0353751		protein_coding	Up
ENSBTAG00000001523	26.2792	0.737577	0.370311	1.99178	0.0463956	YES1	protein_coding	Up
ENSBTAG00000054241	320.735	0.742117	0.365781	2.02886	0.0424729		protein_coding	Up
ENSBTAG00000051588	50.1122	0.74826	0.373955	2.00094	0.045399		protein_coding	Up
ENSBTAG00000021673	95.7407	0.773987	0.380278	2.03532	0.041819	NDC80	protein_coding	Up
ENSBTAG00000049498	17.9684	0.777798	0.378962	2.05244	0.0401266		protein_coding	Up
ENSBTAG00000016746	146.188	0.78477	0.391564	2.0042	0.045049	UBE2C	protein_coding	Up
ENSBTAG00000050517	45.4972	0.787007	0.374843	2.09957	0.035767	bta-mir-11999	miRNA	Up
ENSBTAG00000037757	133.814	0.804291	0.409681	1.96322	0.0496211	EBF4	protein_coding	Up
ENSBTAG00000032051	153.864	0.804361	0.381693	2.10735	0.0350873	SULT1C4	protein_coding	Up
ENSBTAG00000009218	113.653	0.805919	0.389255	2.07041	0.0384137	ANLN	protein_coding	Up
ENSBTAG00000021862	57.2132	0.807809	0.405869	1.99032	0.0465559	SLC27A3	protein_coding	Up
ENSBTAG00000002224	397.321	0.812793	0.347822	2.33681	0.019449	UHRF1	protein_coding	Up
ENSBTAG00000007799	82.5179	0.813446	0.367667	2.21246	0.0269351	MTFR2	protein_coding	Up
ENSBTAG00000007109	30.4497	0.83464	0.396497	2.10504	0.0352883	ASB2	protein_coding	Up
ENSBTAG00000014966	201.434	0.835943	0.347289	2.40705	0.0160819	PLXNB2	protein_coding	Up
ENSBTAG00000033961	16.224	0.836211	0.422766	1.97795	0.0479338	RNF217	protein_coding	Up
ENSBTAG00000019262	695.369	0.843852	0.365977	2.30575	0.0211243	TOP2A	protein_coding	Up
ENSBTAG00000042836	25.0294	0.846716	0.335114	2.52665	0.0115157	SNORA48	snoRNA	Up
ENSBTAG00000018216	54.149	0.847535	0.379373	2.23404	0.0254802	SKA1	protein_coding	Up
ENSBTAG00000002408	59.0754	0.860894	0.332417	2.5898	0.00960318	FHAD1	protein_coding	Up
ENSBTAG00000009252	26.579	0.876666	0.419142	2.09157	0.0364768	KLRA1	protein_coding	Up
ENSBTAG00000019093	44.736	0.892339	0.270184	3.30271	0.000957541	AMY2B	protein_coding	Up
ENSBTAG00000051056	16.0378	0.895594	0.429726	2.0841	0.0371508		lncRNA	Up
ENSBTAG00000012464	128.589	0.912605	0.356415	2.56051	0.0104519	AFAP1	protein_coding	Up
ENSBTAG00000004283	82.93	0.934231	0.271468	3.4414	0.000578704	PPFIBP1	protein_coding	Up
ENSBTAG00000046857	15.7082	0.945669	0.470544	2.00974	0.0444592	TEDC1	protein_coding	Up
ENSBTAG00000007237	145.31	0.952839	0.390624	2.43928	0.0147167	BUB1B	protein_coding	Up
ENSBTAG00000007651	93.3184	0.989667	0.403148	2.45485	0.0140945	TARS3	protein_coding	Up
ENSBTAG00000009182	62.2471	0.996219	0.428432	2.32527	0.0200577	CLCN1	protein_coding	Up
ENSBTAG00000044741	17.002	1.01068	0.458584	2.20391	0.0275304	SNORD97	snoRNA	Up
ENSBTAG00000043207	15.1182	1.02085	0.457014	2.23373	0.0255009		snoRNA	Up
ENSBTAG00000021681	23.3127	1.02734	0.46998	2.18593	0.0288211	PRR11	protein_coding	Up
ENSBTAG00000002651	21.4849	1.04551	0.525108	1.99104	0.0464766	PKP2	protein_coding	Up
ENSBTAG00000047572	169.228	1.04786	0.328682	3.18806	0.00143231	ZNF789	protein_coding	Up
ENSBTAG00000016455	24.3351	1.11657	0.472098	2.36512	0.0180245	CACHD1	protein_coding	Up
ENSBTAG00000013640	55.1519	1.12551	0.431329	2.60939	0.00907034	KLRG1	protein_coding	Up
ENSBTAG00000001739	29.7088	1.15263	0.421624	2.7338	0.00626087	CDH20	protein_coding	Up
ENSBTAG00000000873	97.6284	1.16064	0.579457	2.00299	0.0451788	SLC13A3	protein_coding	Up
ENSBTAG00000010766	36.0039	1.16259	0.386275	3.00974	0.0026147	OIP5	protein_coding	Up
ENSBTAG00000006882	22.6004	1.20161	0.474723	2.53117	0.0113683	IQGAP3	protein_coding	Up
ENSBTAG00000022807	120.696	1.22187	0.548771	2.22656	0.0259769	KIR3DS1	protein_coding	Up
ENSBTAG00000038178	18.2558	1.23254	0.571542	2.15651	0.0310437	ZNF25	protein_coding	Up
ENSBTAG00000017446	83.4262	1.28407	0.441269	2.90994	0.00361502	E2F8	protein_coding	Up
ENSBTAG00000000737	47.6866	1.28815	0.529669	2.43199	0.015016	DMXL2	protein_coding	Up
ENSBTAG00000018571	40.0783	1.30057	0.397581	3.27121	0.00107089	IL1RL1	protein_coding	Up
ENSBTAG00000016906	23.6917	1.31274	0.524116	2.50467	0.0122566	CYP27B1	protein_coding	Up
ENSBTAG00000030711	69.8596	1.31847	0.53971	2.44292	0.0145689	LYPD8	protein_coding	Up
ENSBTAG00000010788	21.8003	1.33277	0.497991	2.67628	0.00744442	PPM1E	protein_coding	Up
ENSBTAG00000054394	20.6193	1.36137	0.572283	2.37884	0.0173674		protein_coding	Up
ENSBTAG00000024379	41.1573	1.39239	0.544972	2.55498	0.0106193	LRRC17	protein_coding	Up
ENSBTAG00000010155	48.8808	1.42865	0.698697	2.04474	0.0408806		protein_coding	Up
ENSBTAG00000022379	12.078	1.51544	0.678539	2.23338	0.0255239	VSIG2	protein_coding	Up
ENSBTAG00000009420	8.58927	1.61201	0.720615	2.237	0.0252865	SCML2	protein_coding	Up
ENSBTAG00000001139	37.6604	1.77529	0.736793	2.40949	0.0159749	ACHE	protein_coding	Up
ENSBTAG00000008449	15.1018	1.89171	0.736956	2.56692	0.0102605	DNAH14	protein_coding	Up
ENSBTAG00000047626	26.0016	1.93585	0.772772	2.50508	0.0122425	CCDC188	protein_coding	Up
ENSBTAG00000001125	41.2158	2.06551	1.04459	1.97735	0.0480025	ADAMDEC1	protein_coding	Up
ENSBTAG00000009733	21.2882	2.38729	0.832397	2.86797	0.00413109	FBP1	protein_coding	Up
ENSBTAG00000047029	459.713	3.17523	0.745447	4.2595	2.04882e-05		protein_coding	Up
