# Supplementary material for: Network-based multi-omics approaches to identify molecular signatures associated with pregnancy status in beef heifers
Source: Front Genet. 2026 Apr 20;17:1794156. doi: 10.3389/fgene.2026.1794156 (PMC13135839; doi:10.3389/fgene.2026.1794156)
Supplement: Supplementary file 3 [file Table3.xlsx]

## Sheet: SupplementaryTableS3_DAPs
Supplementary Table S3. Differentially abundant proteins in the peripheral white blood cells of beef heifers classified as fertile or subfertile. The up or downregulated proteins were based on subfertile heifers (P < 0.05).
Accession	diff	CI_2.5	CI_97.5	avg_abundance	t_statistic	pval	Status	ensembl.id	Gene.Symbol	protein_name	gene_names	go_p
A0A3Q1N6Y5	-1.9565	-3.4111	-0.501887	17.8066	-3.04214	0.0139511	Down	ENSBTAG00000016445		YME1 like 1 ATPase	YME1L1	mitochondrion organization [GO:0007005]; protein quality control for misfolded or incompletely synthesized proteins [GO:0006515]
E1BGD1	-1.78812	-3.02758	-0.548652	18.511	-3.14297	0.00847687	Down	ENSBTAG00000003256	TOMM34	Translocase of outer mitochondrial membrane 34	TOMM34	protein targeting to mitochondrion [GO:0006626]
A0A3Q1NNJ6	-1.64746	-2.25733	-1.0376	18.4644	-6.10981	0.000176281	Down	ENSBTAG00000007181	KIFC3	Kinesin-like protein	KIFC3	microtubule-based movement [GO:0007018]; microtubule-based process [GO:0007017]
Q8HZT2	-1.40123	-2.33658	-0.465882	19.7404	-3.26373	0.00677444	Down	ENSBTAG00000010328	KCNK17	Potassium channel subfamily K member	KCNK17	potassium ion transmembrane transport [GO:0071805]; stabilization of membrane potential [GO:0030322]
Q0VD53	-1.24849	-1.94476	-0.552222	26.0377	-3.90649	0.00208215	Down	ENSBTAG00000016882	VPS26A	Vacuolar protein sorting-associated protein 26A (Vesicle protein sorting 26A)	VPS26A	endocytic recycling [GO:0032456]; intracellular protein transport [GO:0006886]; retrograde transport, endosome to Golgi [GO:0042147]
A6H7A4	-1.22751	-2.09345	-0.361566	20.701	-3.11962	0.00974618	Down	ENSBTAG00000003424		BET1 protein (Bet1 golgi vesicular membrane trafficking protein)	BET1	protein transport [GO:0015031]
Q2KI83	-1.10283	-1.82758	-0.37809	17.6047	-3.34883	0.00648293	Down	ENSBTAG00000013480	DNAJC17	DnaJ homolog subfamily C member 17	DNAJC17	negative regulation of transcription by RNA polymerase II [GO:0000122]; spliceosomal complex disassembly [GO:0000390]
E1BJL3	-1.06146	-1.39675	-0.726173	19.9929	-6.89707	1.65042e-05	Down	ENSBTAG00000004139	BACH1	BTB domain and CNC homolog 1	BACH1	DNA repair [GO:0006281]; regulation of DNA-templated transcription [GO:0006355]; regulation of transcription by RNA polymerase II [GO:0006357]
Q5E9T8	-1.03501	-2.04778	-0.0222342	20.524	-2.24905	0.0459452	Down	ENSBTAG00000005183		Mevalonate kinase (MK) (EC 2.7.1.36)	MVK	cholesterol biosynthetic process [GO:0006695]; isopentenyl diphosphate biosynthetic process, mevalonate pathway [GO:0019287]; phosphorylation [GO:0016310]
A2VDU5	-0.985973	-1.93894	-0.0330036	20.7361	-2.27695	0.043749	Down	ENSBTAG00000005249	RNF14	RBR-type E3 ubiquitin transferase (EC 2.3.2.31)	RNF14	positive regulation of DNA-templated transcription [GO:0045893]; positive regulation of proteasomal ubiquitin-dependent protein catabolic process [GO:0032436]; protein polyubiquitination [GO:0000209]; regulation of androgen receptor signaling pathway [GO:0060765]; regulation of canonical Wnt signaling pathway [GO:0060828]; rescue of stalled ribosome [GO:0072344]; ubiquitin-dependent protein catab…
Q29RY9	-0.937676	-1.8346	-0.0407467	25.0343	-2.27758	0.0418436	Down	ENSBTAG00000002266	NPL	N-acetylneuraminate lyase (NALase) (EC 4.1.3.3) (N-acetylneuraminate pyruvate-lyase) (N-acetylneuraminic acid aldolase) (Sialate lyase) (Sialate-pyruvate lyase) (Sialic acid aldolase) (Sialic acid lyase)	NPL	carbohydrate metabolic process [GO:0005975]; N-acetylneuraminate catabolic process [GO:0019262]
A0A3Q1M653	-0.873481	-1.7268	-0.0201639	19.686	-2.35996	0.0459215	Down	A0A3Q1M653		TATA-binding protein-associated factor 172	NA	NA
A0A3Q1LT27	-0.820919	-1.44125	-0.200593	19.0172	-3.051	0.0157727	Down	A0A3Q1LT27		Ig-like domain-containing protein	NA	NA
G3MZK6	-0.788054	-1.47269	-0.103422	20.4577	-2.53318	0.0277979	Down	ENSBTAG00000014170		MAP7 domain containing 3	MAP7D3 LOC112445177	microtubule cytoskeleton organization [GO:0000226]
E1BEP7	-0.783865	-1.41323	-0.154495	20.8631	-2.7134	0.018824	Down	ENSBTAG00000018954	ELP2	Elongator complex protein 2	ELP2	regulation of receptor signaling pathway via JAK-STAT [GO:0046425]; tRNA wobble uridine modification [GO:0002098]
Q2HJF5	-0.755964	-1.16225	-0.349681	18.8217	-4.05369	0.00159695	Down	ENSBTAG00000001364	DPH6	Diphthine--ammonia ligase (EC 6.3.1.14) (ATP-binding domain-containing protein 4) (Diphthamide synthase) (Diphthamide synthetase) (Protein DPH6 homolog)	DPH6 ATPBD4	protein histidyl modification to diphthamide [GO:0017183]
Q0P5H9	-0.729698	-1.30575	-0.153646	21.0047	-2.75969	0.0172772	Down	ENSBTAG00000009372		Tetratricopeptide repeat protein 5 (TPR repeat protein 5) (Stress-responsive activator of p300) (Protein Strap)	TTC5	cellular response to starvation [GO:0009267]; DNA damage response [GO:0006974]; DNA repair [GO:0006281]
A4IFA4	-0.715878	-1.29254	-0.13922	20.9467	-2.70457	0.0191341	Down	ENSBTAG00000004893	ACOX3	Acyl-coenzyme A oxidase	ACOX3	fatty acid beta-oxidation using acyl-CoA oxidase [GO:0033540]; lipid homeostasis [GO:0055088]
A0A3Q1LMP2	-0.649035	-1.22316	-0.0749109	23.3017	-2.46286	0.0298659	Down	ENSBTAG00000009778	KRAS	GTPase KRas (EC 3.6.5.2) (Ki-Ras)	KRAS	signal transduction [GO:0007165]
E1BCW1	-0.648141	-1.18714	-0.109146	21.8494	-2.61977	0.0223809	Down	ENSBTAG00000005967	UBR2	E3 ubiquitin-protein ligase (EC 2.3.2.27)	UBR2	protein ubiquitination [GO:0016567]; ubiquitin-dependent protein catabolic process via the N-end rule pathway [GO:0071596]
E3W9A0	-0.612341	-1.14345	-0.0812294	24.4793	-2.5118	0.0273023	Down	ENSBTAG00000049861	WC1	BoWC1.1	WC1-8	NA
A0A3S5ZPJ7	-0.601844	-1.16752	-0.0361728	25.8308	-2.31792	0.0388966	Down	ENSBTAG00000034691		GDP-L-fucose synthase (EC 1.1.1.271) (GDP-4-keto-6-deoxy-D-mannose-3,5-epimerase-4-reductase)	GFUS	'de novo' GDP-L-fucose biosynthetic process [GO:0042351]
P63097	-0.600758	-1.06217	-0.139345	17.8963	-2.83654	0.0149816	Down	ENSBTAG00000002714		Guanine nucleotide-binding protein G(i) subunit alpha-1 (Adenylate cyclase-inhibiting G alpha protein)	GNAI1	adenylate cyclase-modulating G protein-coupled receptor signaling pathway [GO:0007188]; cell cycle [GO:0007049]; cell division [GO:0051301]; cellular response to forskolin [GO:1904322]; G protein-coupled receptor signaling pathway [GO:0007186]; positive regulation of protein localization to cell cortex [GO:1904778]; regulation of cAMP-mediated signaling [GO:0043949]; regulation of mitotic spindle…
Q3SZ22	-0.57909	-1.09117	-0.067006	21.0834	-2.51933	0.0303999	Down	ENSBTAG00000019830	MRPL46	Large ribosomal subunit protein mL46 (39S ribosomal protein L46, mitochondrial) (L46mt) (MRP-L46)	MRPL46	NA
G3MY03	-0.548638	-0.925167	-0.172109	22.5341	-3.17443	0.00799571	Down	ENSBTAG00000047434		Translin-associated protein X (Translin-associated factor X)	TSNAX	siRNA processing [GO:0030422]
E1BGC6	-0.547414	-1.0466	-0.0482274	21.1895	-2.38908	0.034176	Down	ENSBTAG00000012216	MLKL	Mixed lineage kinase domain like pseudokinase	MLKL	cell surface receptor signaling pathway [GO:0007166]; defense response to virus [GO:0051607]; execution phase of necroptosis [GO:0097528]; necroptotic process [GO:0070266]; necroptotic signaling pathway [GO:0097527]; protein homotrimerization [GO:0070207]
A0A3Q1M583	-0.539429	-0.970996	-0.107862	20.4371	-2.75076	0.0188501	Down	A0A3Q1M583		Uncharacterized protein	NA	positive regulation of apoptotic signaling pathway [GO:2001235]
Q08DN8	-0.539272	-1.03166	-0.0468873	24.9815	-2.38606	0.0343648	Down	ENSBTAG00000009960	FLOT1	Flotillin-1	FLOT1	axonogenesis [GO:0007409]; cellular response to exogenous dsRNA [GO:0071360]; dsRNA transport [GO:0033227]; extracellular matrix disassembly [GO:0022617]; plasma membrane raft assembly [GO:0044854]; positive regulation of canonical NF-kappaB signal transduction [GO:0043123]; positive regulation of cell junction assembly [GO:1901890]; positive regulation of cell-cell adhesion mediated by cadherin …
A0A3Q1LK64	-0.537474	-1.00095	-0.0739962	19.7599	-2.52643	0.0265787	Down	ENSBTAG00000049411	DHRSX	Dehydrogenase/reductase SDR family member on chromosome X	DHRSX	NA
Q3SX02	-0.530388	-0.963391	-0.0973856	23.2834	-2.66859	0.020451	Down	ENSBTAG00000013419		Oxidoreductase HTATIP2	HTATIP2	import into nucleus [GO:0051170]
E1BKK4	-0.526377	-0.95141	-0.101345	22.4167	-2.75903	0.0201451	Down	ENSBTAG00000011729		StAR-related lipid transfer protein 3 (START domain-containing protein 3)	STARD3	cholesterol transport [GO:0030301]; vesicle tethering to endoplasmic reticulum [GO:0099044]
F6QDV4	-0.524404	-0.97355	-0.0752577	20.1283	-2.54364	0.0257505	Down	ENSBTAG00000005791	UROS	uroporphyrinogen-III synthase (EC 4.2.1.75) (Hydroxymethylbilane hydrolyase [cyclizing]) (Uroporphyrinogen-III cosynthase)	UROS	protoporphyrinogen IX biosynthetic process [GO:0006782]; uroporphyrinogen III biosynthetic process [GO:0006780]
G3MY50	-0.459002	-0.817128	-0.100875	21.682	-2.79226	0.0162644	Down	ENSBTAG00000046514	ASMTL	Acetylserotonin O-methyltransferase like	ASMTL	methylation [GO:0032259]
A1A4I9	-0.413227	-0.803304	-0.0231509	26.6045	-2.3079	0.0396091	Down	ENSBTAG00000020410		E3 UFM1-protein ligase 1 (EC 2.3.2.-) (E3 UFM1-protein transferase 1)	UFL1	DNA damage checkpoint signaling [GO:0000077]; DNA repair [GO:0006281]; erythrocyte differentiation [GO:0030218]; hematopoietic stem cell differentiation [GO:0060218]; negative regulation of IRE1-mediated unfolded protein response [GO:1903895]; negative regulation of NF-kappaB transcription factor activity [GO:0032088]; negative regulation of protein ubiquitination [GO:0031397]; positive regulatio…
Q32L87	-0.343343	-0.657418	-0.0292672	20.9113	-2.43542	0.0350993	Down	ENSBTAG00000003500	DCAF7	DDB1 and CUL4 associated factor 7 (WD repeat domain 68)	DCAF7 WDR68	NA
A0A3Q1MJR9	-0.302976	-0.576968	-0.0289841	21.2046	-2.40907	0.0329528	Down	ENSBTAG00000002643		Vacuolar protein sorting-associated protein 52 homolog	VPS52	protein transport [GO:0015031]
Q1RMU4	-0.296467	-0.555122	-0.0378113	22.3746	-2.49708	0.0280502	Down	ENSBTAG00000017831	ERLIN2	Erlin-2 (Endoplasmic reticulum lipid raft-associated protein 2) (Stomatin-prohibitin-flotillin-HflC/K domain-containing protein 2) (SPFH domain-containing protein 2)	ERLIN2 SPFH2	cholesterol metabolic process [GO:0008203]; negative regulation of cholesterol biosynthetic process [GO:0045541]; negative regulation of fatty acid biosynthetic process [GO:0045717]; SREBP signaling pathway [GO:0032933]; ubiquitin-dependent ERAD pathway [GO:0030433]
A0A3Q1LKL7	-0.284705	-0.530199	-0.0392108	25.353	-2.52657	0.0265715	Down	ENSBTAG00000021818	ADGRE5	Adhesion G protein-coupled receptor E5	ADGRE5	cell surface receptor signaling pathway [GO:0007166]
E1BNR2	-0.283514	-0.559422	-0.00760646	18.7963	-2.23866	0.0448868	Down	ENSBTAG00000002504		Iron-responsive element-binding protein 2	IREB2	NA
A6QR56	-0.280843	-0.557806	-0.00387915	25.3577	-2.20912	0.047337	Down	A6QR56		Aldehyde dehydrogenase family 16 member A1	ALDH16A1	NA
Q2KIS1	-0.247307	-0.430014	-0.0645998	24.1439	-2.94889	0.0121592	Down	Q2KIS1		N-acylglucosamine 2-epimerase (AGE) (EC 5.1.3.8) (GlcNAc 2-epimerase) (N-acetyl-D-glucosamine 2-epimerase) (Renin-binding protein) (RnBP)	RENBP	carbohydrate metabolic process [GO:0005975]; N-acetylglucosamine metabolic process [GO:0006044]; N-acetylmannosamine metabolic process [GO:0006051]; N-acetylneuraminate catabolic process [GO:0019262]
Q1RMR9	-0.236921	-0.409662	-0.06418	26.6714	-2.98804	0.0113058	Down	ENSBTAG00000019290	PACSIN2	Protein kinase C and casein kinase substrate in neurons 2	PACSIN2	actin cytoskeleton organization [GO:0030036]; caveola assembly [GO:0070836]; caveolin-mediated endocytosis [GO:0072584]; cell projection morphogenesis [GO:0048858]; cytoskeleton organization [GO:0007010]; modulation of chemical synaptic transmission [GO:0050804]; negative regulation of endocytosis [GO:0045806]; phosphorylation [GO:0016310]; plasma membrane tubulation [GO:0097320]; protein localiz…
F6Q850	-0.21968	-0.425204	-0.0141553	23.6242	-2.32865	0.0381465	Down	ENSBTAG00000004791		VPS26 endosomal protein sorting factor C	VPS26C	intracellular protein transport [GO:0006886]
A0A3Q1M6K1	0.247851	0.0246413	0.471061	24.8207	2.41911	0.0323539	Up	ENSBTAG00000024715		peptidylprolyl isomerase (EC 5.2.1.8)	PTPRJ	dephosphorylation [GO:0016311]; negative regulation of cell growth [GO:0030308]; negative regulation of cell migration [GO:0030336]; negative regulation of cell population proliferation [GO:0008285]; negative regulation of epidermal growth factor receptor signaling pathway [GO:0042059]; negative regulation of phosphatidylinositol 3-kinase/protein kinase B signal transduction [GO:0051898]; negativ…
Q5E9Y2	0.271818	0.0272304	0.516405	21.686	2.42115	0.0322336	Up	ENSBTAG00000008016	STX17	Syntaxin-17	STX17	autophagosome maturation [GO:0097352]; autophagosome membrane docking [GO:0016240]; endoplasmic reticulum to Golgi vesicle-mediated transport [GO:0006888]; endoplasmic reticulum-Golgi intermediate compartment organization [GO:0097111]; exocytosis [GO:0006887]; Golgi organization [GO:0007030]; intracellular protein transport [GO:0006886]; protein localization to phagophore assembly site [GO:003449…
A0A3Q1M6L4	0.280091	0.043158	0.517024	21.7342	2.57544	0.0242867	Up	ENSBTAG00000047314		Peptidyl-prolyl cis-trans isomerase E (PPIase E) (EC 5.2.1.8)	PPIE	protein folding [GO:0006457]
E1BEW3	0.369144	0.00506672	0.733221	21.8987	2.20892	0.0473536	Up	ENSBTAG00000018616		Importin 11	IPO11	protein import into nucleus [GO:0006606]; ribosomal protein import into nucleus [GO:0006610]
A0A3Q1MHC9	0.385397	0.0481828	0.722611	22.8591	2.48989	0.0284225	Up	ENSBTAG00000021725		PCI domain-containing protein 2 (CSN12-like protein)	PCID2	poly(A)+ mRNA export from nucleus [GO:0016973]
A0A3Q1M182	0.396537	0.0467548	0.74632	20.8979	2.46981	0.0294882	Up	ENSBTAG00000004511		Vav guanine nucleotide exchange factor 2	VAV2	intracellular signal transduction [GO:0035556]
Q32LB0	0.443306	0.0338249	0.852787	22.3143	2.35856	0.0361288	Up	Q32LB0		WD repeat-containing protein 70	WDR70	NA
E1BF92	0.47229	0.0216811	0.922899	22.1905	2.28343	0.0414033	Up	ENSBTAG00000006940	USP48	Ubiquitin carboxyl-terminal hydrolase 48 (EC 3.4.19.12)	USP48	proteolysis [GO:0006508]
Q08E34	0.566912	0.0862529	1.04757	26.9728	2.56955	0.0245518	Up	ENSBTAG00000014302	TOMM70	Translocase of outer mitochondrial membrane 70	TOMM70 Tom70 TOMM70A	activation of innate immune response [GO:0002218]; cellular response to virus [GO:0098586]; positive regulation of defense response to virus by host [GO:0002230]; positive regulation of interferon-beta production [GO:0032728]; protein import into mitochondrial matrix [GO:0030150]; protein insertion into mitochondrial inner membrane [GO:0045039]; regulation of apoptotic process [GO:0042981]
Q2HJE5	0.639105	0.0867025	1.19151	21.1459	2.52055	0.0268674	Up	ENSBTAG00000016571		Protein FAM234A (Protein ITFG3)	FAM234A ITFG3	NA
A5PKC2	0.666635	0.172599	1.16067	19.9796	2.93973	0.0123681	Up	ENSBTAG00000004226		Sex hormone-binding globulin	SHBG	NA
Q2NL21	0.690064	0.321857	1.05827	22.9803	4.08296	0.00151529	Up	ENSBTAG00000011217	DNAJC11	DnaJ homolog subfamily C member 11	DNAJC11	cristae formation [GO:0042407]
Q2KHV9	0.726362	0.0698766	1.38285	20.2838	2.41049	0.0328669	Up	Q2KHV9		Uncharacterized protein KIAA2013 homolog	NA	NA
Q0VCM5	0.796761	0.0578354	1.53569	23.9376	2.34912	0.0367545	Up	ENSBTAG00000007843		Inter-alpha-trypsin inhibitor heavy chain H1 (ITI heavy chain H1) (ITI-HC1) (Inter-alpha-inhibitor heavy chain 1)	ITIH1	hyaluronan metabolic process [GO:0030212]
F1MS40	0.804435	0.0166718	1.5922	24.0632	2.24731	0.0460855	Up	ENSBTAG00000009805		Craniofacial development protein 2	CFDP2	NA
Q32PI8	0.811033	0.205172	1.41689	21.7971	2.91638	0.0129167	Up	Q32PI8		Small ribosomal subunit protein mS27 (28S ribosomal protein S27, mitochondrial) (MRP-S27) (S27mt) (Mitochondrial ribosomal protein S27)	MRPS27	cell population proliferation [GO:0008283]; positive regulation of mitochondrial translation [GO:0070131]
F1MVT7	0.881782	0.169351	1.59421	20.5075	2.72386	0.0197791	Up	ENSBTAG00000022733	EPM2AIP1	EPM2A interacting protein 1	EPM2AIP1	glycogen biosynthetic process [GO:0005978]; positive regulation of glycogen biosynthetic process [GO:0045725]; response to insulin [GO:0032868]
A6QLF6	0.950785	0.117908	1.78366	20.3765	2.51228	0.028851	Up	ENSBTAG00000021575		BRD7 protein (Bromodomain containing 7)	BRD7	negative regulation of G1/S transition of mitotic cell cycle [GO:2000134]; regulation of transcription by RNA polymerase II [GO:0006357]; transcription initiation-coupled chromatin remodeling [GO:0045815]
E1BJH8	1.00044	0.057999	1.94287	19.3638	2.31268	0.0392679	Up	ENSBTAG00000003116	MTMR6	phosphatidylinositol-3-phosphatase (EC 3.1.3.64) (Phosphatidylinositol-3-phosphate phosphatase)	MTMR6	dephosphorylation [GO:0016311]; lipid metabolic process [GO:0006629]
F1N3J5	1.00121	0.0456558	1.95676	21.2903	2.2827	0.0414581	Up	ENSBTAG00000006971	BRD9	Bromodomain-containing protein 9	BRD9	regulation of transcription by RNA polymerase II [GO:0006357]
E1BA17	1.13217	0.0398122	2.22453	20.3058	2.28094	0.0434432	Up	ENSBTAG00000013369		Collagen type XIV alpha 1 chain	COL14A1	collagen fibril organization [GO:0030199]; homeostasis of number of cells within a tissue [GO:0048873]; regulation of cell growth involved in cardiac muscle cell development [GO:0061050]; ventricular cardiac muscle tissue development [GO:0003229]
A0A3Q1M7R7	1.19029	0.0498777	2.3307	20.0939	2.27389	0.0421233	Up	ENSBTAG00000016168		Amyloid beta like protein 2	APLP2	NA
F1MJ12	1.21274	0.0613445	2.36413	19.0656	2.31798	0.0407016	Up	ENSBTAG00000004840	C1S	Complement C1s	C1S	complement activation, classical pathway [GO:0006958]; proteolysis [GO:0006508]
Q3T2L0	1.2978	0.1014	2.49419	19.539	2.41664	0.0362455	Up	ENSBTAG00000009760		Caspase-15	LOC515736	proteolysis [GO:0006508]
G3MXK8	1.40079	0.168159	2.63342	23.026	2.50096	0.0294378	Up	ENSBTAG00000046105	PRTN3	Proteinase 3	PRTN3	cell-cell junction maintenance [GO:0045217]; mature conventional dendritic cell differentiation [GO:0097029]; membrane protein ectodomain proteolysis [GO:0006509]; negative regulation of phagocytosis [GO:0050765]; neutrophil extravasation [GO:0072672]; proteolysis [GO:0006508]
Q32S26	1.60751	0.108511	3.1065	21.6585	2.33631	0.0376199	Up	ENSBTAG00000011074	BRD2	Bromodomain-containing protein 2	BRD2	chromatin remodeling [GO:0006338]; nucleosome assembly [GO:0006334]; regulation of DNA-templated transcription [GO:0006355]; regulation of transcription by RNA polymerase II [GO:0006357]
P46170	1.77596	0.254156	3.29777	22.9867	2.56827	0.0261134	Up	P46170		Beta-defensin 12 (BNBD-12) (BNDB-12)	DEFB12	cell chemotaxis [GO:0060326]; defense response to bacterium [GO:0042742]
