# Supplementary material for: Network-based multi-omics approaches to identify molecular signatures associated with pregnancy status in beef heifers
Source: Front Genet. 2026 Apr 20;17:1794156. doi: 10.3389/fgene.2026.1794156 (PMC13135839; doi:10.3389/fgene.2026.1794156)
Supplement: Supplementary file 4 [file Table9.xlsx]

## Sheet: UniqueSubfertile
Supplementary Table S9. Co-expressed gene-proteins pairs from the peripheral white blood cells of beef heifers comparing subfertile vs. fertile. (|r|≥ 0.90, P ≤ 0.05).
Ensembl ID	Gene Symbol	Uniprot Acession ID	Protein Symbol	Corr	Sign
ENSBTAG00000000010	UBL7	Q29RY9	NPL	-0.95516	NEG
ENSBTAG00000000014	TXN2	Q2NL21	DNAJC11	-0.91052	NEG
ENSBTAG00000000021	WASHC3	A5PKC2	SHBG	-0.96547	NEG
ENSBTAG00000000021	WASHC3	Q2KHV9		0.93008	POS
ENSBTAG00000000025	RAB6A	Q29RY9	NPL	0.97679	POS
ENSBTAG00000000025	RAB6A	A0A3Q1LMP2	KRAS	-0.95674	NEG
ENSBTAG00000000039	SIRT7	Q29RY9	NPL	-0.92629	NEG
ENSBTAG00000000039	SIRT7	Q2NL21	DNAJC11	-0.91386	NEG
ENSBTAG00000000039	SIRT7	A5PKC2	SHBG	0.90256	POS
ENSBTAG00000000040	MAFG	A0A3Q1M6K1	PTPRJ	-0.92999	NEG
ENSBTAG00000000040	MAFG	E1BJH8	MTMR6	-0.94825	NEG
ENSBTAG00000000049	CCDC77	A0A3Q1LMP2	KRAS	-0.93228	NEG
ENSBTAG00000000052	PKNOX2	A1A4I9	UFL1	-0.95343	NEG
ENSBTAG00000000067	SDF2L1	Q1RMR9	PACSIN2	0.94604	POS
ENSBTAG00000000067	SDF2L1	A6QR56	ALDH16A1	0.92616	POS
ENSBTAG00000000077	ADSL	A0A3Q1M182	VAV2	0.91067	POS
ENSBTAG00000000079	CCSAP	Q32LB0	WDR70	0.93807	POS
ENSBTAG00000000081	CERT1	Q29RY9	NPL	0.94254	POS
ENSBTAG00000000084	MRPS30	E1BF92	USP48	0.92202	POS
ENSBTAG00000000087	HSD17B12	Q32PI8	MRPS27	-0.92407	NEG
ENSBTAG00000000090	SEC31B	Q0VD53	VPS26A	-0.92667	NEG
ENSBTAG00000000090	SEC31B	Q5E9Y2	STX17	-0.91096	NEG
ENSBTAG00000000094	ATPAF1	A5PKC2	SHBG	-0.94045	NEG
ENSBTAG00000000095	CD274	Q1RMR9	PACSIN2	-0.91212	NEG
ENSBTAG00000000095	CD274	A6QR56	ALDH16A1	-0.91238	NEG
ENSBTAG00000000099	CERS2	A0A3Q1M7R7	APLP2	-0.93333	NEG
ENSBTAG00000000108	KHDC4	A0A3Q1LMP2	KRAS	-0.94384	NEG
ENSBTAG00000000111	UGP2	E1BEW3	IPO11	0.95981	POS
ENSBTAG00000000125	AFG2A	Q1RMR9	PACSIN2	-0.9243	NEG
ENSBTAG00000000125	AFG2A	A6QR56	ALDH16A1	-0.94371	NEG
ENSBTAG00000000125	AFG2A	F6QDV4	UROS	0.97242	POS
ENSBTAG00000000130	TNFSF13	Q2NL21	DNAJC11	-0.97257	NEG
ENSBTAG00000000133	CD68	Q08DN8	FLOT1	0.90665	POS
ENSBTAG00000000133	CD68	Q32LB0	WDR70	-0.96776	NEG
ENSBTAG00000000134	MPDU1	Q1RMU4	ERLIN2	-0.90169	NEG
ENSBTAG00000000141	NFU1	Q3SX02	HTATIP2	0.90638	POS
ENSBTAG00000000146	FARP1	A0A3Q1MFE4	IMMT	-0.92169	NEG
ENSBTAG00000000146	FARP1	A7MBA2	PSMD1	-0.90569	NEG
ENSBTAG00000000146	FARP1	Q3ZCJ2	AKR1A1	-0.95023	NEG
ENSBTAG00000000146	FARP1	F1MMV6	CAB39L	-0.94828	NEG
ENSBTAG00000000146	FARP1	G8JKV5	RPL14	0.90505	POS
ENSBTAG00000000146	FARP1	A0A3Q1LPU1	UBE4B	0.90672	POS
ENSBTAG00000000146	FARP1	A0A3Q1MMG1	THUMPD3	0.90182	POS
ENSBTAG00000000146	FARP1	A0A3Q1M986	GALNT2	0.95917	POS
ENSBTAG00000000146	FARP1	P48305	NDUFB4	-0.92539	NEG
ENSBTAG00000000146	FARP1	A6QLY4	ISOC1	0.95881	POS
ENSBTAG00000000146	FARP1	Q3ZBQ0	SIRT5	0.9492	POS
ENSBTAG00000000146	FARP1	Q0P5I8	GET4	0.9523	POS
ENSBTAG00000000146	FARP1	A0A3Q1M474	EMC2	0.96828	POS
ENSBTAG00000000146	FARP1	A0A3Q1MVV7	BPTF	-0.90044	NEG
ENSBTAG00000000146	FARP1	E1BDK7	ELAC2	-0.94171	NEG
ENSBTAG00000000146	FARP1	E1BBG2	MICALL1	0.92932	POS
ENSBTAG00000000146	FARP1	Q2KIG1	ASF1A	-0.9083	NEG
ENSBTAG00000000147	RIC8B	F6QDV4	UROS	0.91783	POS
ENSBTAG00000000149	USP40	Q1RMR9	PACSIN2	-0.93701	NEG
ENSBTAG00000000157	CCDC138	A0A3Q1M182	VAV2	-0.90576	NEG
ENSBTAG00000000160	CBS	P63097	GNAI1	0.90571	POS
ENSBTAG00000000162	ANAPC16	E1BNR2	IREB2	0.94274	POS
ENSBTAG00000000163	DDIT4	E1BJH8	MTMR6	-0.90718	NEG
ENSBTAG00000000176	SP3	Q29RY9	NPL	0.9268	POS
ENSBTAG00000000176	SP3	A0A3Q1LMP2	KRAS	-0.94539	NEG
ENSBTAG00000000179	RPUSD1	Q2NL21	DNAJC11	-0.92285	NEG
ENSBTAG00000000186	FLAD1	Q1RMR9	PACSIN2	0.90031	POS
ENSBTAG00000000186	FLAD1	A6QR56	ALDH16A1	0.90668	POS
ENSBTAG00000000203	ATP6V1G1	A4IFA4	ACOX3	-0.90632	NEG
ENSBTAG00000000204	TMEM268	Q0VD53	VPS26A	-0.93386	NEG
ENSBTAG00000000204	TMEM268	Q5E9Y2	STX17	-0.9198	NEG
ENSBTAG00000000204	TMEM268	Q2HJE5	FAM234A	-0.96347	NEG
ENSBTAG00000000207	PUDP	E1BJH8	MTMR6	0.90858	POS
ENSBTAG00000000212	NADK	Q08DN8	FLOT1	-0.90277	NEG
ENSBTAG00000000212	NADK	Q32PI8	MRPS27	0.90325	POS
ENSBTAG00000000215	GNB1	Q3SX02	HTATIP2	0.94477	POS
ENSBTAG00000000224	TSPAN15	Q3SX02	HTATIP2	0.91036	POS
ENSBTAG00000000225	POLB	P63097	GNAI1	-0.93186	NEG
ENSBTAG00000000225	POLB	E1BNR2	IREB2	0.90739	POS
ENSBTAG00000000238	PSD2	G3MY03	TSNAX	0.91818	POS
ENSBTAG00000000244	NRXN2	Q0VD53	VPS26A	-0.91366	NEG
ENSBTAG00000000244	NRXN2	A4IFA4	ACOX3	-0.91669	NEG
ENSBTAG00000000245	NHSL1	Q2KIS1	RENBP	-0.9098	NEG
ENSBTAG00000000245	NHSL1	G3MY50	ASMTL	0.97758	POS
ENSBTAG00000000250	HDHD3	Q8HZT2	KCNK17	-0.9317	NEG
ENSBTAG00000000252	POLE3	E1BF92	USP48	0.92155	POS
ENSBTAG00000000252	POLE3	E1BNR2	IREB2	0.9053	POS
ENSBTAG00000000253	PTPRF	Q32LB0	WDR70	-0.96206	NEG
ENSBTAG00000000260	ZNRF2	A0A3Q1LMP2	KRAS	-0.93962	NEG
ENSBTAG00000000266	NAB1	A0A3Q1LMP2	KRAS	-0.97031	NEG
ENSBTAG00000000267	SMG6	A0A3Q1LKL7	ADGRE5	0.91041	POS
ENSBTAG00000000281	MND1	E1BNR2	IREB2	0.90893	POS
ENSBTAG00000000283	CSF1	Q1RMR9	PACSIN2	0.97121	POS
ENSBTAG00000000283	CSF1	A6QR56	ALDH16A1	0.9748	POS
ENSBTAG00000000286	PFKM	E1BGD1	TOMM34	0.93084	POS
ENSBTAG00000000287	GNPDA2	A0A3Q1LMP2	KRAS	-0.99729	NEG
ENSBTAG00000000287	GNPDA2	F6Q850	VPS26C	0.95392	POS
ENSBTAG00000000291	DHTKD1	E1BJH8	MTMR6	0.92352	POS
ENSBTAG00000000315	ECD	A0A3Q1LKL7	ADGRE5	0.94697	POS
ENSBTAG00000000315	ECD	F6Q850	VPS26C	-0.98243	NEG
ENSBTAG00000000315	ECD	E1BGC6	MLKL	0.93991	POS
ENSBTAG00000000330	ALDH16A1	A0A3Q1LMP2	KRAS	0.97577	POS
ENSBTAG00000000330	ALDH16A1	F6Q850	VPS26C	-0.95011	NEG
ENSBTAG00000000341	ISOC1	Q8HZT2	KCNK17	0.90016	POS
ENSBTAG00000000343	ZNHIT1	F6Q850	VPS26C	-0.9309	NEG
ENSBTAG00000000345	CLDN15	E1BJL3	BACH1	-0.92541	NEG
ENSBTAG00000000356	CCDC137	Q32PI8	MRPS27	0.9211	POS
ENSBTAG00000000365	TDP2	Q1RMR9	PACSIN2	-0.93185	NEG
ENSBTAG00000000365	TDP2	A6QR56	ALDH16A1	-0.9528	NEG
ENSBTAG00000000371	DIS3L	Q32PI8	MRPS27	-0.93162	NEG
ENSBTAG00000000379	GOLT1B	Q29RY9	NPL	0.96072	POS
ENSBTAG00000000379	GOLT1B	A5PKC2	SHBG	-0.9153	NEG
ENSBTAG00000000390	TPST1	Q0P5H9	TTC5	0.93524	POS
ENSBTAG00000000392	ASCC1	Q08DN8	FLOT1	0.93186	POS
ENSBTAG00000000393	SSPN	Q0VD53	VPS26A	0.92468	POS
ENSBTAG00000000393	SSPN	Q5E9Y2	STX17	0.93024	POS
ENSBTAG00000000405	VKORC1	Q08DN8	FLOT1	-0.93933	NEG
ENSBTAG00000000421	EEA1	A0A3Q1LMP2	KRAS	-0.94242	NEG
ENSBTAG00000000421	EEA1	F6Q850	VPS26C	0.95771	POS
ENSBTAG00000000423	RBM4B	Q2HJF5	DPH6	0.90579	POS
ENSBTAG00000000432		A0A3Q1LMP2	KRAS	0.94875	POS
ENSBTAG00000000436	TNFAIP3	A1A4I9	UFL1	-0.90388	NEG
ENSBTAG00000000448	BDH1	E1BNR2	IREB2	0.9782	POS
ENSBTAG00000000451	TMEM126A	P63097	GNAI1	-0.92437	NEG
ENSBTAG00000000455	CREBZF	A0A3Q1LMP2	KRAS	-0.9541	NEG
ENSBTAG00000000462	CCDC102A	Q1RMU4	ERLIN2	-0.92631	NEG
ENSBTAG00000000473	ATP10D	A0A3Q1MHC9	PCID2	0.91401	POS
ENSBTAG00000000477	TLR5	Q2HJF5	DPH6	-0.9625	NEG
ENSBTAG00000000489	WDR54	Q1RMU4	ERLIN2	-0.93669	NEG
ENSBTAG00000000492	ASNSD1	Q2NL21	DNAJC11	0.95498	POS
ENSBTAG00000000492	ASNSD1	Q2KHV9		0.93313	POS
ENSBTAG00000000495	HAVCR2	A0A3Q1M182	VAV2	0.95309	POS
ENSBTAG00000000496	SLC12A8	Q32LB0	WDR70	-0.9145	NEG
ENSBTAG00000000497	AKR1A1	Q0VD53	VPS26A	0.97027	POS
ENSBTAG00000000497	AKR1A1	Q5E9Y2	STX17	0.96388	POS
ENSBTAG00000000500	PINX1	A1A4I9	UFL1	0.90628	POS
ENSBTAG00000000504	GTF2B	Q2KIS1	RENBP	-0.9841	NEG
ENSBTAG00000000507	NR4A1	A5PKC2	SHBG	0.95725	POS
ENSBTAG00000000507	NR4A1	Q2KHV9		-0.91179	NEG
ENSBTAG00000000510	ATG101	A0A3Q1LMP2	KRAS	0.92024	POS
ENSBTAG00000000512	SNTA1	Q29RY9	NPL	-0.99387	NEG
ENSBTAG00000000512	SNTA1	A5PKC2	SHBG	0.94672	POS
ENSBTAG00000000521	PLEKHA8	Q32LB0	WDR70	0.92668	POS
ENSBTAG00000000532		E1BEW3	IPO11	-0.93137	NEG
ENSBTAG00000000542	CFAP36	Q0VCM5	ITIH1	0.95045	POS
ENSBTAG00000000555	ACO1	Q2NL21	DNAJC11	-0.98657	NEG
ENSBTAG00000000555	ACO1	Q2HJF5	DPH6	-0.93709	NEG
ENSBTAG00000000559	PLTP	Q29RY9	NPL	-0.91905	NEG
ENSBTAG00000000559	PLTP	A0A3Q1LMP2	KRAS	0.9785	POS
ENSBTAG00000000561	OCLN	A0A3Q1M2E4	PLEC	-0.90643	NEG
ENSBTAG00000000561	OCLN	Q1RMI4	GIMAP4	-0.9757	NEG
ENSBTAG00000000561	OCLN	A0A3Q1M0B4	PTPN12	0.90707	POS
ENSBTAG00000000561	OCLN	A4IFK4	SYNPO2	0.94713	POS
ENSBTAG00000000561	OCLN	A6QL97	TMX3	-0.9275	NEG
ENSBTAG00000000561	OCLN	F1MMK9	KIF12	-0.92227	NEG
ENSBTAG00000000561	OCLN	Q6QRN6	NAXE	0.91842	POS
ENSBTAG00000000561	OCLN	E1BLK6	FCRLA	0.94894	POS
ENSBTAG00000000561	OCLN	F1MKU1	RIGI	0.90644	POS
ENSBTAG00000000561	OCLN	Q3SZZ0	BRIX1	0.95032	POS
ENSBTAG00000000561	OCLN	Q2KIC7	PPP6C	-0.99152	NEG
ENSBTAG00000000561	OCLN	E1BML0	PAN2	-0.91998	NEG
ENSBTAG00000000561	OCLN	A0A3Q1LY56	MCCC1	-0.9431	NEG
ENSBTAG00000000561	OCLN	F1MI92	SSH3	-0.92533	NEG
ENSBTAG00000000561	OCLN	A0A3Q1MFM4	VPS50	0.96062	POS
ENSBTAG00000000561	OCLN	Q3ZBQ0	SIRT5	-0.94652	NEG
ENSBTAG00000000561	OCLN	P38447	ENDOG	0.91073	POS
ENSBTAG00000000561	OCLN	Q0P5G4	KYAT3	0.92644	POS
ENSBTAG00000000561	OCLN	F1N088	RPUSD2	-0.9703	NEG
ENSBTAG00000000561	OCLN	P32871	PIK3CA	-0.95043	NEG
ENSBTAG00000000561	OCLN	A0A3Q1M2U5	VRK2	0.98239	POS
ENSBTAG00000000561	OCLN	Q0P5F7	PIP4K2C	-0.92572	NEG
ENSBTAG00000000561	OCLN	E1BBG2	MICALL1	-0.96831	NEG
ENSBTAG00000000561	OCLN	A0JNA1	SGPP1	0.92204	POS
ENSBTAG00000000561	OCLN	G3N1T9	PDP2	-0.91916	NEG
ENSBTAG00000000562	TOMM20	Q08E34	TOMM70	-0.91418	NEG
ENSBTAG00000000562	TOMM20	Q2KHV9		0.9034	POS
ENSBTAG00000000565	RFX7	A0A3Q1LMP2	KRAS	-0.97447	NEG
ENSBTAG00000000565	RFX7	A0A3Q1LKL7	ADGRE5	-0.91806	NEG
ENSBTAG00000000565	RFX7	F6Q850	VPS26C	0.99055	POS
ENSBTAG00000000569	HES1	E1BJH8	MTMR6	0.92027	POS
ENSBTAG00000000570	RET	A1A4I9	UFL1	-0.96048	NEG
ENSBTAG00000000570	RET	A0A3S5ZPJ7	GFUS	-0.96717	NEG
ENSBTAG00000000578	ABHD16A	A0A3Q1MJR9	VPS52	-0.90007	NEG
ENSBTAG00000000586	CPLANE1	A0A3Q1LKL7	ADGRE5	-0.91886	NEG
ENSBTAG00000000590	POLE	E1BNR2	IREB2	0.95435	POS
ENSBTAG00000000605	ATP5PF	Q1RMR9	PACSIN2	0.97435	POS
ENSBTAG00000000605	ATP5PF	A6QR56	ALDH16A1	0.98489	POS
ENSBTAG00000000605	ATP5PF	F6QDV4	UROS	-0.92922	NEG
ENSBTAG00000000607	ABCF2	Q32S26	BRD2	0.98396	POS
ENSBTAG00000000608	PRCC	Q1RMR9	PACSIN2	0.96729	POS
ENSBTAG00000000608	PRCC	A6QR56	ALDH16A1	0.95915	POS
ENSBTAG00000000613	ELAVL1	A0A3Q1M6L4	PPIE	0.96124	POS
ENSBTAG00000000616	GPR161	Q08DN8	FLOT1	-0.96683	NEG
ENSBTAG00000000616	GPR161	Q32LB0	WDR70	0.96194	POS
ENSBTAG00000000616	GPR161	Q32PI8	MRPS27	0.91515	POS
ENSBTAG00000000621	CATSPERG	A5PKC2	SHBG	0.93755	POS
ENSBTAG00000000641	SKAP1	A0A3Q1LMP2	KRAS	0.93685	POS
ENSBTAG00000000641	SKAP1	F6Q850	VPS26C	-0.94646	NEG
ENSBTAG00000000658	WDR97	Q3SX02	HTATIP2	0.96657	POS
ENSBTAG00000000658	WDR97	A0A3Q1MJR9	VPS52	-0.90135	NEG
ENSBTAG00000000660	FAM83D	A1A4I9	UFL1	0.98155	POS
ENSBTAG00000000660	FAM83D	A0A3S5ZPJ7	GFUS	0.91669	POS
ENSBTAG00000000662	TCF20	E1BJL3	BACH1	0.92349	POS
ENSBTAG00000000666	GHDC	Q29RY9	NPL	-0.92212	NEG
ENSBTAG00000000668	SLC22A5	Q1RMR9	PACSIN2	-0.95079	NEG
ENSBTAG00000000668	SLC22A5	A6QR56	ALDH16A1	-0.94651	NEG
ENSBTAG00000000671	PARP3	E1BEP7	ELP2	-0.96803	NEG
ENSBTAG00000000672	OTULINL	A5PKC2	SHBG	0.94135	POS
ENSBTAG00000000683	WDR37	Q1RMR9	PACSIN2	-0.963	NEG
ENSBTAG00000000683	WDR37	A6QR56	ALDH16A1	-0.93968	NEG
ENSBTAG00000000695	UBAP2	A4IFA4	ACOX3	0.95074	POS
ENSBTAG00000000696	ILK	G3N0F3		-0.98129	NEG
ENSBTAG00000000696	ILK	A0A3Q1LSJ7	DCTN2	0.93466	POS
ENSBTAG00000000696	ILK	Q3SZA0	COPS4	0.96209	POS
ENSBTAG00000000696	ILK	Q0VCU8	EIF3J	0.94504	POS
ENSBTAG00000000696	ILK	A7YWE4	ALDH4A1	0.92972	POS
ENSBTAG00000000696	ILK	A0A3Q1NLW9	VPS37B	0.94008	POS
ENSBTAG00000000696	ILK	F1MRX4	BOP1	-0.95597	NEG
ENSBTAG00000000696	ILK	Q9TTF5	CD38	0.9252	POS
ENSBTAG00000000696	ILK	Q0P5A1	DCTN3	0.95898	POS
ENSBTAG00000000696	ILK	A0A3Q1LN34	DIAPH2	-0.93791	NEG
ENSBTAG00000000696	ILK	A0A3Q1M2W3	HVCN1	0.9238	POS
ENSBTAG00000000696	ILK	E1BA24	SAAL1	0.97757	POS
ENSBTAG00000000696	ILK	F6QX08	TFF2	0.9964	POS
ENSBTAG00000000696	ILK	A0A3Q1LNL9	SEPTIN5	0.95681	POS
ENSBTAG00000000696	ILK	A0A3Q1N636	PRPF38A	-0.92455	NEG
ENSBTAG00000000696	ILK	E1BEM1	EEF2K	0.92338	POS
ENSBTAG00000000696	ILK	P02639	S100A1	0.90631	POS
ENSBTAG00000000697	RRP8	A0A3Q1M7R7	APLP2	0.93309	POS
ENSBTAG00000000704	GUSB	E1BJL3	BACH1	-0.9221	NEG
ENSBTAG00000000705	COX7A2L	E1BNR2	IREB2	0.98786	POS
ENSBTAG00000000710	PIP5K1C	E1BGC6	MLKL	0.90902	POS
ENSBTAG00000000711	NDRG1	E1BEP7	ELP2	-0.96923	NEG
ENSBTAG00000000712	FBXW2	E3W9A0	WC1-8	-0.90333	NEG
ENSBTAG00000000715		A0A3Q1M6K1	PTPRJ	-0.92755	NEG
ENSBTAG00000000715		E1BJH8	MTMR6	-0.92489	NEG
ENSBTAG00000000717	PLPP2	Q3SX02	HTATIP2	0.94923	POS
ENSBTAG00000000727	RNF169	E1BJL3	BACH1	0.95382	POS
ENSBTAG00000000737	DMXL2	P20000	ALDH2	0.98071	POS
ENSBTAG00000000737	DMXL2	Q148F1	CFL2	0.95594	POS
ENSBTAG00000000737	DMXL2	Q29RZ0	ACAT1	0.92212	POS
ENSBTAG00000000737	DMXL2	A0A3Q1LPH5		-0.91191	NEG
ENSBTAG00000000737	DMXL2	E1BN70	INTS3	0.92701	POS
ENSBTAG00000000737	DMXL2	A0A3Q1MKJ4	ASAP1	-0.96119	NEG
ENSBTAG00000000737	DMXL2	Q17QZ7	TTC27	-0.92553	NEG
ENSBTAG00000000737	DMXL2	A0JNK3	HTRA2	-0.93226	NEG
ENSBTAG00000000737	DMXL2	A0A3Q1MNG4	BCCIP	-0.95612	NEG
ENSBTAG00000000737	DMXL2	A0A3Q1LM24	TRIM5	0.96013	POS
ENSBTAG00000000737	DMXL2	Q58DS7	PON2	0.91736	POS
ENSBTAG00000000737	DMXL2	E1BNM5	ISG20	-0.94542	NEG
ENSBTAG00000000737	DMXL2	F1MS08	SLC12A2	0.92503	POS
ENSBTAG00000000748	GAR1	Q0VD53	VPS26A	0.93547	POS
ENSBTAG00000000752	SGO1	E1BNR2	IREB2	0.97622	POS
ENSBTAG00000000753	PIAS4	G3MY03	TSNAX	0.97083	POS
ENSBTAG00000000753	PIAS4	E1BEW3	IPO11	-0.91229	NEG
ENSBTAG00000000754	PPP2R5A	Q0VD53	VPS26A	-0.90071	NEG
ENSBTAG00000000754	PPP2R5A	Q5E9Y2	STX17	-0.94854	NEG
ENSBTAG00000000778	HSP90AB1	E1BF92	USP48	0.91314	POS
ENSBTAG00000000781	HIP1	A0A3Q1MHC9	PCID2	-0.91486	NEG
ENSBTAG00000000781	HIP1	E1BEP7	ELP2	-0.95882	NEG
ENSBTAG00000000795	NMNAT2	Q2NL21	DNAJC11	-0.95906	NEG
ENSBTAG00000000813	HOMER3	E1BEP7	ELP2	-0.95172	NEG
ENSBTAG00000000816	PRDM1	Q8HZT2	KCNK17	-0.91351	NEG
ENSBTAG00000000817	SYNJ2	E1BGC6	MLKL	-0.95786	NEG
ENSBTAG00000000833	TAX1BP3	Q29RY9	NPL	-0.93073	NEG
ENSBTAG00000000833	TAX1BP3	A0A3Q1LMP2	KRAS	0.97331	POS
ENSBTAG00000000854	SEC16B	A0A3Q1M6L4	PPIE	-0.97722	NEG
ENSBTAG00000000854	SEC16B	F1N3J5	BRD9	0.95247	POS
ENSBTAG00000000868	ZFP1	Q08E34	TOMM70	-0.94124	NEG
ENSBTAG00000000869	OBI1	P63097	GNAI1	-0.94736	NEG
ENSBTAG00000000873	SLC13A3	P32007	SLC25A6	-0.97035	NEG
ENSBTAG00000000873	SLC13A3	A6QNM9	SLC25A12	-0.96105	NEG
ENSBTAG00000000873	SLC13A3	F1N632	DDOST	-0.94664	NEG
ENSBTAG00000000873	SLC13A3	A0A3S5ZP98	ALDH7A1	0.96449	POS
ENSBTAG00000000873	SLC13A3	A0A3Q1MCF0	LOC520016	0.92332	POS
ENSBTAG00000000873	SLC13A3	Q1JQB2	BUB3	-0.96244	NEG
ENSBTAG00000000873	SLC13A3	F6R4P6	SERPIND1	0.92828	POS
ENSBTAG00000000873	SLC13A3	F1N2W0	PTGR1	-0.94117	NEG
ENSBTAG00000000873	SLC13A3	A0A3Q1NLJ5	GYG1	0.95284	POS
ENSBTAG00000000873	SLC13A3	A6H768	GALK1	0.92357	POS
ENSBTAG00000000873	SLC13A3	F1MIH4	CLIC5	0.95335	POS
ENSBTAG00000000873	SLC13A3	A4FV38	MICU2	0.96138	POS
ENSBTAG00000000873	SLC13A3	Q3SZM3	CYBC1	-0.95054	NEG
ENSBTAG00000000873	SLC13A3	F6RA94	DAGLB	-0.93976	NEG
ENSBTAG00000000873	SLC13A3	Q5E9W3	DHODH	-0.92874	NEG
ENSBTAG00000000873	SLC13A3	A6QNM3	ORC2	-0.93725	NEG
ENSBTAG00000000873	SLC13A3	G5E5Y0	SNRPB2	-0.91865	NEG
ENSBTAG00000000873	SLC13A3	A0A3Q1M8V6	DAZAP1	-0.95252	NEG
ENSBTAG00000000873	SLC13A3	F1MMD5	XRCC6	-0.95833	NEG
ENSBTAG00000000873	SLC13A3	A0A3Q1MG73	FBLN1	0.9186	POS
ENSBTAG00000000873	SLC13A3	Q2NL21	DNAJC11	-0.9174	NEG
ENSBTAG00000000873	SLC13A3	Q3SYV9	ADPRS	0.93435	POS
ENSBTAG00000000873	SLC13A3	A6QLI8	GTF2E1	-0.95578	NEG
ENSBTAG00000000873	SLC13A3	A0A3Q1M246	CRYBA1	0.90413	POS
ENSBTAG00000000873	SLC13A3	Q0VC13	ADAL	-0.91027	NEG
ENSBTAG00000000873	SLC13A3	A0A3Q1MTW7	NOL10	-0.91897	NEG
ENSBTAG00000000873	SLC13A3	Q2YDN8	VRK3	-0.92415	NEG
ENSBTAG00000000873	SLC13A3	F1MLZ1	CYBRD1	0.94577	POS
ENSBTAG00000000873	SLC13A3	Q2YDI0	MRPL11	-0.92542	NEG
ENSBTAG00000000873	SLC13A3	Q148K5	PEX11B	-0.9032	NEG
ENSBTAG00000000873	SLC13A3	Q3ZBF3	MRPL38	-0.93439	NEG
ENSBTAG00000000873	SLC13A3	A0A3Q1LX77	PAAF1	0.97072	POS
ENSBTAG00000000873	SLC13A3	Q3T0M3	IMP3	-0.97209	NEG
ENSBTAG00000000873	SLC13A3	Q2TBH2	RRAS	0.93011	POS
ENSBTAG00000000873	SLC13A3	A4FUH5	NDUFAF4	-0.92601	NEG
ENSBTAG00000000873	SLC13A3	G3N3U9	MRPS22	-0.97236	NEG
ENSBTAG00000000873	SLC13A3	F6QC40	C29H11orf98	-0.91765	NEG
ENSBTAG00000000873	SLC13A3	E1BEJ3	GFM1	-0.94406	NEG
ENSBTAG00000000873	SLC13A3	Q2YDM2	INTS11	-0.90018	NEG
ENSBTAG00000000873	SLC13A3	A5D7A4	RIT1	-0.96233	NEG
ENSBTAG00000000873	SLC13A3	A0A3Q1M9E6	BLTP1	0.95162	POS
ENSBTAG00000000873	SLC13A3	A0A3Q1LPE5	KCNN3	0.92004	POS
ENSBTAG00000000873	SLC13A3	A0A3Q1ML46	CD300A	-0.9537	NEG
ENSBTAG00000000873	SLC13A3	A0A3Q1MM48	PAX5	-0.98447	NEG
ENSBTAG00000000875	CEP131	F6QDV4	UROS	-0.92231	NEG
ENSBTAG00000000879	C14H8orf33	A0A3Q1M6L4	PPIE	0.96262	POS
ENSBTAG00000000879	C14H8orf33	Q2KHV9		0.90725	POS
ENSBTAG00000000880	GINM1	Q1RMU4	ERLIN2	0.91057	POS
ENSBTAG00000000892	CGAS	E1BF92	USP48	0.95603	POS
ENSBTAG00000000897	IQGAP2	A0A3Q1M182	VAV2	-0.9521	NEG
ENSBTAG00000000898	F2RL2	A4IFA4	ACOX3	-0.91168	NEG
ENSBTAG00000000920	DNAH17	Q2NL21	DNAJC11	-0.91056	NEG
ENSBTAG00000000920	DNAH17	Q2KHV9		-0.91371	NEG
ENSBTAG00000000933	CCDC183	Q3SX02	HTATIP2	0.91492	POS
ENSBTAG00000000940	TBCC	Q2HJF5	DPH6	0.95346	POS
ENSBTAG00000000958	ZSWIM3	Q2HJF5	DPH6	0.94479	POS
ENSBTAG00000000959	ZSWIM1	A0A3Q1M6K1	PTPRJ	-0.93583	NEG
ENSBTAG00000000962	STAP1	A0A3Q1LMP2	KRAS	-0.98011	NEG
ENSBTAG00000000962	STAP1	F6Q850	VPS26C	0.9725	POS
ENSBTAG00000000964	FCRL5	Q32LB0	WDR70	0.92947	POS
ENSBTAG00000000966		A0A3S5ZPJ7	GFUS	0.95373	POS
ENSBTAG00000000967	DET1	E1BF92	USP48	0.92943	POS
ENSBTAG00000000967	DET1	A4IFA4	ACOX3	0.90621	POS
ENSBTAG00000000977	CADM1	A0A3S5ZPJ7	GFUS	-0.92446	NEG
ENSBTAG00000000977	CADM1	E1BF92	USP48	-0.95251	NEG
ENSBTAG00000000979	SMIM19	Q2NL21	DNAJC11	0.91391	POS
ENSBTAG00000000983	ABCC8	A4IFA4	ACOX3	-0.90938	NEG
ENSBTAG00000000990	PSMA2	Q29RY9	NPL	0.94974	POS
ENSBTAG00000000990	PSMA2	A5PKC2	SHBG	-0.97103	NEG
ENSBTAG00000000991	MRPL32	A0A3Q1LKL7	ADGRE5	-0.91661	NEG
ENSBTAG00000000993	N4BP2L1	Q0VD53	VPS26A	-0.91723	NEG
ENSBTAG00000000993	N4BP2L1	Q5E9Y2	STX17	-0.95433	NEG
ENSBTAG00000000995	TENT5A	Q2NL21	DNAJC11	-0.91845	NEG
ENSBTAG00000000998	SLC39A6	Q29RY9	NPL	0.93615	POS
ENSBTAG00000000998	SLC39A6	A0A3Q1LMP2	KRAS	-0.94313	NEG
ENSBTAG00000001007	SLC25A43	E3W9A0	WC1-8	-0.91397	NEG
ENSBTAG00000001008	PRF1	Q08DN8	FLOT1	0.90444	POS
ENSBTAG00000001015	TM9SF4	E1BF92	USP48	-0.94132	NEG
ENSBTAG00000001016	NAA35	Q2NL21	DNAJC11	0.91585	POS
ENSBTAG00000001029	RASGRP2	A0A3Q1LMP2	KRAS	0.92794	POS
ENSBTAG00000001029	RASGRP2	A0A3Q1MJR9	VPS52	-0.94077	NEG
ENSBTAG00000001034	IL18R1	Q08DN8	FLOT1	0.97319	POS
ENSBTAG00000001034	IL18R1	Q32LB0	WDR70	-0.97096	NEG
ENSBTAG00000001036	HIBADH	E1BGD1	TOMM34	0.91656	POS
ENSBTAG00000001037	MAP4K2	Q29RY9	NPL	-0.93579	NEG
ENSBTAG00000001037	MAP4K2	A0A3Q1MJR9	VPS52	-0.91978	NEG
ENSBTAG00000001042	MXD1	A1A4I9	UFL1	-0.94416	NEG
ENSBTAG00000001042	MXD1	A0A3S5ZPJ7	GFUS	-0.97271	NEG
ENSBTAG00000001044	SUPV3L1	Q2KIS1	RENBP	0.90987	POS
ENSBTAG00000001051	OSCAR	A0A3S5ZPJ7	GFUS	-0.95621	NEG
ENSBTAG00000001060	CXCR4	A0A3Q1M6K1	PTPRJ	-0.96896	NEG
ENSBTAG00000001060	CXCR4	E1BJH8	MTMR6	-0.95003	NEG
ENSBTAG00000001061	PRKCA	P63097	GNAI1	0.91861	POS
ENSBTAG00000001061	PRKCA	Q8HZT2	KCNK17	-0.91286	NEG
ENSBTAG00000001066	PILRA	E1BEP7	ELP2	-0.97086	NEG
ENSBTAG00000001069	TP53	A1A4I9	UFL1	0.98284	POS
ENSBTAG00000001069	TP53	A0A3S5ZPJ7	GFUS	0.94968	POS
ENSBTAG00000001096	PRKRA	Q1RMU4	ERLIN2	0.90974	POS
ENSBTAG00000001097	FKBP7	A5PKC2	SHBG	0.92881	POS
ENSBTAG00000001097	FKBP7	E1BNR2	IREB2	-0.90698	NEG
ENSBTAG00000001104	CMTM4	Q1RMR9	PACSIN2	0.94647	POS
ENSBTAG00000001104	CMTM4	A6QR56	ALDH16A1	0.93298	POS
ENSBTAG00000001109	MRPS14	Q1RMR9	PACSIN2	0.93801	POS
ENSBTAG00000001109	MRPS14	A6QR56	ALDH16A1	0.9335	POS
ENSBTAG00000001113	NDUFAF7	A0A3Q1LMP2	KRAS	-0.9505	NEG
ENSBTAG00000001113	NDUFAF7	F6Q850	VPS26C	0.937	POS
ENSBTAG00000001116	P4HA2	Q0P5H9	TTC5	-0.91095	NEG
ENSBTAG00000001117	ANKRD50	E1BF92	USP48	-0.91564	NEG
ENSBTAG00000001117	ANKRD50	A4IFA4	ACOX3	-0.93374	NEG
ENSBTAG00000001120	CORO6	Q1RMR9	PACSIN2	0.90252	POS
ENSBTAG00000001124	GALC	E1BGC6	MLKL	-0.94087	NEG
ENSBTAG00000001125		A7YWH4	BoLA	-0.90049	NEG
ENSBTAG00000001125		Q3SZI0	MPI	0.92935	POS
ENSBTAG00000001125		Q3MHX6	OS9	-0.93858	NEG
ENSBTAG00000001125		F1MW60	PDXP	0.97957	POS
ENSBTAG00000001125		A4IFA7	CBR4	-0.92563	NEG
ENSBTAG00000001125		F1MJH6	REL	-0.90006	NEG
ENSBTAG00000001125		F1MW08	ERO1B	-0.92922	NEG
ENSBTAG00000001125		Q1RMH9	DNAJC2	-0.94377	NEG
ENSBTAG00000001125		A0A3Q1MSX1	KSR1	0.90822	POS
ENSBTAG00000001125		G3MY03	TSNAX	-0.92899	NEG
ENSBTAG00000001125		E1BIJ8	ZBTB7A	-0.9442	NEG
ENSBTAG00000001125		E1BEW3	IPO11	0.90552	POS
ENSBTAG00000001125		A0A3Q1LTU6	TAX1BP1	-0.93188	NEG
ENSBTAG00000001125		A0A3Q1M7W3	CR2	-0.96016	NEG
ENSBTAG00000001125		A0A3Q1LQ64	UTP6	-0.95372	NEG
ENSBTAG00000001125		Q3SZK4	TBRG4	-0.96439	NEG
ENSBTAG00000001125		Q5E9S2	NFYA	-0.93822	NEG
ENSBTAG00000001125		Q0P570	MVD	-0.92001	NEG
ENSBTAG00000001125		A0A3Q1M310	OSBPL1A	-0.95388	NEG
ENSBTAG00000001125		E1BLB7	RBM38	0.93935	POS
ENSBTAG00000001125		E1BLQ9	LPIN3	0.90206	POS
ENSBTAG00000001125		Q3T061	COX7A2L	0.9234	POS
ENSBTAG00000001125		E1BC81	PITPNC1	-0.94735	NEG
ENSBTAG00000001125		E1BFK3	ZNG1A	-0.93585	NEG
ENSBTAG00000001125		Q17QE5	CIB1	-0.93003	NEG
ENSBTAG00000001134	SRRT	F6QDV4	UROS	-0.96465	NEG
ENSBTAG00000001136	ELAPOR1	E1BNR2	IREB2	-0.90846	NEG
ENSBTAG00000001139	ACHE	Q2HJ81	TUBB6	-0.94572	NEG
ENSBTAG00000001139	ACHE	A0A3Q1LWN6	MYH11	0.94177	POS
ENSBTAG00000001139	ACHE	A0A3Q1LWX5	DOCK2	0.92693	POS
ENSBTAG00000001139	ACHE	E1B8K6	NCL	-0.93417	NEG
ENSBTAG00000001139	ACHE	Q3T160	NPM1	-0.92671	NEG
ENSBTAG00000001139	ACHE	E1BH06	C4A	0.93987	POS
ENSBTAG00000001139	ACHE	E1B748	HYOU1	-0.90824	NEG
ENSBTAG00000001139	ACHE	F1N556	USP7	-0.9455	NEG
ENSBTAG00000001139	ACHE	E1BKX3	MYBBP1A	-0.99083	NEG
ENSBTAG00000001139	ACHE	F1N5M2	GC	0.93213	POS
ENSBTAG00000001139	ACHE	F6QHI8	DDX21	-0.95833	NEG
ENSBTAG00000001139	ACHE	E1B9H3	CCAR2	-0.93877	NEG
ENSBTAG00000001139	ACHE	A0A3Q1MP24	PTK2B	0.97653	POS
ENSBTAG00000001139	ACHE	P63243	RACK1	-0.95672	NEG
ENSBTAG00000001139	ACHE	P49410	TUFM	-0.92169	NEG
ENSBTAG00000001139	ACHE	A0A3Q1MHU3	ELMO1	-0.93135	NEG
ENSBTAG00000001139	ACHE	P23004	UQCRC2	-0.96587	NEG
ENSBTAG00000001139	ACHE	F1ME65	CKAP4	-0.9723	NEG
ENSBTAG00000001139	ACHE	A0A3Q1M278	PSMC5	-0.94369	NEG
ENSBTAG00000001139	ACHE	P67808	YBX1	-0.95218	NEG
ENSBTAG00000001139	ACHE	Q58DQ3	RPL6	-0.91594	NEG
ENSBTAG00000001139	ACHE	F6RFE5	PRMT1	-0.95776	NEG
ENSBTAG00000001139	ACHE	Q3SZC6	ANP32B	-0.94536	NEG
ENSBTAG00000001139	ACHE	A6QQT5	SSRP1	-0.95939	NEG
ENSBTAG00000001139	ACHE	F1MBP8	COPS5	0.92263	POS
ENSBTAG00000001139	ACHE	G8JKW7	SERPINA3-7	0.96371	POS
ENSBTAG00000001139	ACHE	Q3ZCE2	ELAVL1	-0.93871	NEG
ENSBTAG00000001139	ACHE	Q76I82	RPS15A	-0.92369	NEG
ENSBTAG00000001139	ACHE	A0A3S5ZP98	ALDH7A1	0.90109	POS
ENSBTAG00000001139	ACHE	A5PKG9	FGR	0.90308	POS
ENSBTAG00000001139	ACHE	F6R4P6	SERPIND1	0.96098	POS
ENSBTAG00000001139	ACHE	A0A3Q1NLJ5	GYG1	0.91657	POS
ENSBTAG00000001139	ACHE	F1MDU9	HEATR1	-0.98314	NEG
ENSBTAG00000001139	ACHE	A0A3Q1MIW9	NOLC1	-0.97994	NEG
ENSBTAG00000001139	ACHE	P28339	POLD1	-0.9428	NEG
ENSBTAG00000001139	ACHE	A0A3Q1LS67	ECH1	0.90955	POS
ENSBTAG00000001139	ACHE	A7YWC4	ATAD3	-0.92799	NEG
ENSBTAG00000001139	ACHE	Q3SZM1	NIFK	-0.98608	NEG
ENSBTAG00000001139	ACHE	A0A3Q1LPG0		0.93347	POS
ENSBTAG00000001139	ACHE	O46375	TTR	0.94659	POS
ENSBTAG00000001139	ACHE	F1N3G2	NOP2	-0.94434	NEG
ENSBTAG00000001139	ACHE	Q3SZM3	CYBC1	-0.97845	NEG
ENSBTAG00000001139	ACHE	O62703	CTNNBL1	-0.9333	NEG
ENSBTAG00000001139	ACHE	P26884	FKBP3	-0.98765	NEG
ENSBTAG00000001139	ACHE	Q2KIR1	SNRPA	-0.94779	NEG
ENSBTAG00000001139	ACHE	Q2NKU3	BUD31	-0.92774	NEG
ENSBTAG00000001139	ACHE	A0A3Q1LWK0	ARFGAP2	-0.96118	NEG
ENSBTAG00000001139	ACHE	A0A3Q1M177	LUC7L	-0.90828	NEG
ENSBTAG00000001139	ACHE	E1BMX5	NRP1	-0.96159	NEG
ENSBTAG00000001139	ACHE	Q2NL24	PSMG2	-0.95034	NEG
ENSBTAG00000001139	ACHE	F1MCR2	WDR75	-0.94588	NEG
ENSBTAG00000001139	ACHE	Q02373	NDUFB10	-0.93925	NEG
ENSBTAG00000001139	ACHE	Q2YDP3	DRAP1	-0.93007	NEG
ENSBTAG00000001139	ACHE	A6QLA4	METAP1	-0.9057	NEG
ENSBTAG00000001139	ACHE	A6QNM3	ORC2	-0.97456	NEG
ENSBTAG00000001139	ACHE	Q2TBW0	ATXN10	-0.95494	NEG
ENSBTAG00000001139	ACHE	A0A3Q1LKI5	UBR5	-0.91006	NEG
ENSBTAG00000001139	ACHE	E1BGI6	DDX54	-0.97756	NEG
ENSBTAG00000001139	ACHE	Q05B50	THG1L	-0.9235	NEG
ENSBTAG00000001139	ACHE	Q2HJD4	CSTF2T	-0.91354	NEG
ENSBTAG00000001139	ACHE	A0A3Q1LQ42	GNL3L	-0.9162	NEG
ENSBTAG00000001139	ACHE	Q17QL8	LYPLA2	-0.94872	NEG
ENSBTAG00000001139	ACHE	F1MHV4	CTSW	-0.96442	NEG
ENSBTAG00000001139	ACHE	A0A3Q1M8V6	DAZAP1	-0.97176	NEG
ENSBTAG00000001139	ACHE	Q2KI62	PTCD3	-0.95473	NEG
ENSBTAG00000001139	ACHE	Q2TBX5	SSR4	-0.90624	NEG
ENSBTAG00000001139	ACHE	A0A3Q1LPF0	APOE	0.93346	POS
ENSBTAG00000001139	ACHE	Q2NL21	DNAJC11	-0.97279	NEG
ENSBTAG00000001139	ACHE	Q3SYV9	ADPRS	0.90015	POS
ENSBTAG00000001139	ACHE	A6QLI8	GTF2E1	-0.91644	NEG
ENSBTAG00000001139	ACHE	Q32L22	POLR1C	-0.92086	NEG
ENSBTAG00000001139	ACHE	A0JNF4	PRIM2	-0.97117	NEG
ENSBTAG00000001139	ACHE	Q2KIT0		0.96411	POS
ENSBTAG00000001139	ACHE	A0A3Q1LZ08	RIF1	-0.92338	NEG
ENSBTAG00000001139	ACHE	Q2YDN8	VRK3	-0.95612	NEG
ENSBTAG00000001139	ACHE	A7MB12	UTP15	-0.95161	NEG
ENSBTAG00000001139	ACHE	E1BLD4	RBM28	-0.97346	NEG
ENSBTAG00000001139	ACHE	E1BCY7	PRAG1	-0.94259	NEG
ENSBTAG00000001139	ACHE	F1MCK7	WDR43	-0.91229	NEG
ENSBTAG00000001139	ACHE	A4FUC0	MRPL37	-0.94723	NEG
ENSBTAG00000001139	ACHE	Q148K5	PEX11B	-0.9816	NEG
ENSBTAG00000001139	ACHE	Q05B58	WASHC3	-0.91035	NEG
ENSBTAG00000001139	ACHE	Q56JU9	RPS24	-0.94362	NEG
ENSBTAG00000001139	ACHE	A0A3Q1LMS8	POLA1	-0.9372	NEG
ENSBTAG00000001139	ACHE	Q5E9D6	HDHD3	0.90932	POS
ENSBTAG00000001139	ACHE	A0A3Q1NJ83	PWP2	-0.93271	NEG
ENSBTAG00000001139	ACHE	F6Q3R4	QTRT2	-0.94725	NEG
ENSBTAG00000001139	ACHE	Q2KIQ4	COQ2	-0.93676	NEG
ENSBTAG00000001139	ACHE	A0A3Q1ML38	LENG8	-0.90764	NEG
ENSBTAG00000001139	ACHE	A0A3Q1NA56	NOC3L	-0.94507	NEG
ENSBTAG00000001139	ACHE	Q2TBH2	RRAS	0.98429	POS
ENSBTAG00000001139	ACHE	A0A452DHW6	MYD88	0.94796	POS
ENSBTAG00000001139	ACHE	A4FUH5	NDUFAF4	-0.91473	NEG
ENSBTAG00000001139	ACHE	F6QC40	C29H11orf98	-0.91392	NEG
ENSBTAG00000001139	ACHE	E1BEJ3	GFM1	-0.93487	NEG
ENSBTAG00000001139	ACHE	Q3SX30	PSMF1	-0.9342	NEG
ENSBTAG00000001139	ACHE	Q2YDM2	INTS11	-0.95769	NEG
ENSBTAG00000001139	ACHE	P79106	PAFAH2	0.91376	POS
ENSBTAG00000001139	ACHE	Q1RMI1	GPR183	-0.93142	NEG
ENSBTAG00000001139	ACHE	A0A3Q1M6R4		-0.94114	NEG
ENSBTAG00000001139	ACHE	A0A3Q1LUN9	GFOD1	0.9083	POS
ENSBTAG00000001139	ACHE	A0A3Q1M883	AGFG2	0.94679	POS
ENSBTAG00000001139	ACHE	Q2HJF5	DPH6	-0.93061	NEG
ENSBTAG00000001139	ACHE	A0A3Q1LPE5	KCNN3	0.95232	POS
ENSBTAG00000001139	ACHE	A0A3Q1M9H4	DNMT3A	-0.97104	NEG
ENSBTAG00000001139	ACHE	A0A3Q1MCW3	ANKRD31	-0.91362	NEG
ENSBTAG00000001139	ACHE	F1MRB9	NOL8	-0.90566	NEG
ENSBTAG00000001139	ACHE	A0A3Q1M616	PROC	0.94099	POS
ENSBTAG00000001141	ADAM17	Q29RY9	NPL	0.96353	POS
ENSBTAG00000001144	NAA20	P63097	GNAI1	-0.95029	NEG
ENSBTAG00000001151	APLP1	E1BF92	USP48	-0.93683	NEG
ENSBTAG00000001151	APLP1	A4IFA4	ACOX3	-0.93914	NEG
ENSBTAG00000001152	TLE6	A0A3Q1LKL7	ADGRE5	0.93757	POS
ENSBTAG00000001152	TLE6	Q1RMU4	ERLIN2	-0.91157	NEG
ENSBTAG00000001153	TLE2	A0A3Q1LKL7	ADGRE5	0.90291	POS
ENSBTAG00000001156	ST3GAL1	Q32S26	BRD2	-0.93666	NEG
ENSBTAG00000001163	MACROH2A2	A6QQ28	H2BC8	0.92667	POS
ENSBTAG00000001163	MACROH2A2	A3KMV6	HNRNPR	-0.92894	NEG
ENSBTAG00000001163	MACROH2A2	A0A3Q1N0N9	SEC31A	-0.91536	NEG
ENSBTAG00000001163	MACROH2A2	E1BND0	USP24	-0.93673	NEG
ENSBTAG00000001163	MACROH2A2	G3X702	CASP6	0.97921	POS
ENSBTAG00000001163	MACROH2A2	Q29RY9	NPL	-0.90139	NEG
ENSBTAG00000001163	MACROH2A2	Q0VCU8	EIF3J	0.97075	POS
ENSBTAG00000001163	MACROH2A2	A0A3Q1M038	NUP107	-0.96042	NEG
ENSBTAG00000001163	MACROH2A2	Q29451	MAN2B1	-0.92393	NEG
ENSBTAG00000001163	MACROH2A2	A0A3Q1LPX6	NDUFA10	-0.94827	NEG
ENSBTAG00000001163	MACROH2A2	F1MZJ5	ADAM9	-0.94098	NEG
ENSBTAG00000001163	MACROH2A2	A0A3Q1NLW9	VPS37B	0.96235	POS
ENSBTAG00000001163	MACROH2A2	Q02370	NDUFA2	-0.96869	NEG
ENSBTAG00000001163	MACROH2A2	Q02366	NDUFA6	-0.93123	NEG
ENSBTAG00000001163	MACROH2A2	F1MXZ2	SLC16A3	0.91758	POS
ENSBTAG00000001163	MACROH2A2	E1BA24	SAAL1	0.96023	POS
ENSBTAG00000001163	MACROH2A2	Q28105	PROCR	0.95478	POS
ENSBTAG00000001163	MACROH2A2	A6H707	THEM6	-0.9891	NEG
ENSBTAG00000001163	MACROH2A2	Q29RI0	COQ8A	0.90147	POS
ENSBTAG00000001168	BRAP	A0A3Q1LMP2	KRAS	-0.97332	NEG
ENSBTAG00000001171		Q32S26	BRD2	0.95812	POS
ENSBTAG00000001173	PLXNA2	Q2NL21	DNAJC11	-0.93442	NEG
ENSBTAG00000001173	PLXNA2	Q2HJF5	DPH6	-0.91075	NEG
ENSBTAG00000001178	USPL1	A0A3Q1LMP2	KRAS	-0.94847	NEG
ENSBTAG00000001179	TEP1	Q3SX02	HTATIP2	0.95642	POS
ENSBTAG00000001183	KLHL33	Q3SX02	HTATIP2	0.94067	POS
ENSBTAG00000001188	ROM1	A5PKC2	SHBG	0.91444	POS
ENSBTAG00000001188	ROM1	Q2KHV9		-0.98747	NEG
ENSBTAG00000001192	STX12	Q32LB0	WDR70	0.90403	POS
ENSBTAG00000001223	CAAP1	Q29RY9	NPL	0.92298	POS
ENSBTAG00000001242	ADRB1	G3MY03	TSNAX	0.90397	POS
ENSBTAG00000001243	AP3M2	A0A3Q1MHC9	PCID2	-0.94088	NEG
ENSBTAG00000001243	AP3M2	E1BEP7	ELP2	-0.93971	NEG
ENSBTAG00000001246	ATP1A1	A0A3Q1MJR9	VPS52	0.90809	POS
ENSBTAG00000001273	NLRP3	A0A3S5ZPJ7	GFUS	-0.98621	NEG
ENSBTAG00000001279	MPP2	E1BCW1	UBR2	0.92358	POS
ENSBTAG00000001283	RIC1	A0A3Q1LMP2	KRAS	-0.95478	NEG
ENSBTAG00000001287		Q8HZT2	KCNK17	-0.91528	NEG
ENSBTAG00000001289	MRPL18	A1A4I9	UFL1	0.96492	POS
ENSBTAG00000001295	DEPDC5	A0A3Q1M182	VAV2	0.90655	POS
ENSBTAG00000001305	ATP2B2	F1N3J5	BRD9	-0.97333	NEG
ENSBTAG00000001306	FXN	Q0VD53	VPS26A	-0.93794	NEG
ENSBTAG00000001306	FXN	Q5E9Y2	STX17	-0.97043	NEG
ENSBTAG00000001311	MORF4L2	Q29RY9	NPL	0.93803	POS
ENSBTAG00000001311	MORF4L2	A5PKC2	SHBG	-0.9315	NEG
ENSBTAG00000001314	TRMT6	A5PKC2	SHBG	-0.9382	NEG
ENSBTAG00000001322	SAXO1	Q08DN8	FLOT1	-0.90799	NEG
ENSBTAG00000001329	CLPTM1L	E3W9A0	WC1-8	0.92818	POS
ENSBTAG00000001329	CLPTM1L	E1BGD1	TOMM34	0.93131	POS
ENSBTAG00000001333		G3MY50	ASMTL	0.90461	POS
ENSBTAG00000001333		F6QDV4	UROS	-0.916	NEG
ENSBTAG00000001342	RSL24D1	E1BF92	USP48	0.96405	POS
ENSBTAG00000001343	DEPDC1	E1BNR2	IREB2	0.91449	POS
ENSBTAG00000001352	ENTR1	E1BJL3	BACH1	-0.90324	NEG
ENSBTAG00000001354	INPP5E	Q29RY9	NPL	-0.97122	NEG
ENSBTAG00000001354	INPP5E	A0A3Q1LMP2	KRAS	0.94466	POS
ENSBTAG00000001385	ZSCAN2	P01966	HBA	0.9184	POS
ENSBTAG00000001385	ZSCAN2	P02070	HBB	0.92508	POS
ENSBTAG00000001385	ZSCAN2	A0A3Q1MBE1	LOC404103	-0.91118	NEG
ENSBTAG00000001385	ZSCAN2	A0A3S5ZPM3	PGD	0.95376	POS
ENSBTAG00000001385	ZSCAN2	P00432	CAT	0.91019	POS
ENSBTAG00000001385	ZSCAN2	P37980	PPA1	-0.90944	NEG
ENSBTAG00000001385	ZSCAN2	F1N160		0.96782	POS
ENSBTAG00000001385	ZSCAN2	Q5E9F9	PSMC2	-0.90453	NEG
ENSBTAG00000001385	ZSCAN2	A1A4I8	XPO7	-0.92374	NEG
ENSBTAG00000001385	ZSCAN2	Q3SWX8	RBBP7	-0.92863	NEG
ENSBTAG00000001385	ZSCAN2	A0A3Q1MEC9	TNPO2	-0.93656	NEG
ENSBTAG00000001385	ZSCAN2	A0A3Q1NI20	MAP4K1	-0.9639	NEG
ENSBTAG00000001385	ZSCAN2	A0A3Q1N3L4	ARID1A	0.94152	POS
ENSBTAG00000001385	ZSCAN2	Q29RL2	CHORDC1	-0.92379	NEG
ENSBTAG00000001385	ZSCAN2	A7MBD4	FARSA	-0.949	NEG
ENSBTAG00000001385	ZSCAN2	Q5E9D3	CHCHD3	-0.94126	NEG
ENSBTAG00000001385	ZSCAN2	A0A3Q1N8Q5	HSPE1	-0.94363	NEG
ENSBTAG00000001385	ZSCAN2	F6PWM7	AIMP1	-0.93764	NEG
ENSBTAG00000001385	ZSCAN2	Q1JQE0	SNW1	-0.9238	NEG
ENSBTAG00000001385	ZSCAN2	A0A3Q1LF81	LIG3	0.9721	POS
ENSBTAG00000001385	ZSCAN2	G3MYJ1	TRANK1	-0.96926	NEG
ENSBTAG00000001385	ZSCAN2	F1MLE8	SEC22B	-0.92858	NEG
ENSBTAG00000001385	ZSCAN2	A0A3Q1M8Q9		-0.93399	NEG
ENSBTAG00000001385	ZSCAN2	A0A3Q1LUI6	MSH3	-0.93618	NEG
ENSBTAG00000001385	ZSCAN2	Q3ZBU2	CISD1	-0.96008	NEG
ENSBTAG00000001385	ZSCAN2	A0A3Q1NES9	TWF1	-0.94941	NEG
ENSBTAG00000001385	ZSCAN2	A0A3Q1LWV8		0.90363	POS
ENSBTAG00000001385	ZSCAN2	Q02379	NDUFS5	-0.93304	NEG
ENSBTAG00000001385	ZSCAN2	Q08D81	WDR13	-0.95225	NEG
ENSBTAG00000001385	ZSCAN2	A0A3Q1M537	C10H15orf48	0.95151	POS
ENSBTAG00000001385	ZSCAN2	Q3Y5Z3	ADIPOQ	0.97467	POS
ENSBTAG00000001385	ZSCAN2	Q3T0N9	SOAT1	0.95855	POS
ENSBTAG00000001385	ZSCAN2	F1MWT0	MAN2C1	0.93302	POS
ENSBTAG00000001385	ZSCAN2	Q3SYS9	KIFBP	-0.98846	NEG
ENSBTAG00000001385	ZSCAN2	A3KN01	ZNF830	-0.91096	NEG
ENSBTAG00000001385	ZSCAN2	E1BD42	NUP37	0.9619	POS
ENSBTAG00000001385	ZSCAN2	A0A3Q1M912	ABHD5	0.94064	POS
ENSBTAG00000001385	ZSCAN2	F6RMV5	LRG1	0.97447	POS
ENSBTAG00000001385	ZSCAN2	E1BFH7	SMC6	-0.95336	NEG
ENSBTAG00000001385	ZSCAN2	A5D798	FTO	-0.90702	NEG
ENSBTAG00000001385	ZSCAN2	Q3SZX5	MRPL22	-0.91292	NEG
ENSBTAG00000001385	ZSCAN2	A0A452DJN0	RTN4IP1	-0.90146	NEG
ENSBTAG00000001387	WDR73	E1BEP7	ELP2	-0.92453	NEG
ENSBTAG00000001396	ADAMTS7	G3MY03	TSNAX	0.91126	POS
ENSBTAG00000001424	MSH6	Q2NL21	DNAJC11	0.96703	POS
ENSBTAG00000001425	FBXO11	A0A3Q1LMP2	KRAS	-0.94864	NEG
ENSBTAG00000001446	ABRACL	P63097	GNAI1	-0.96039	NEG
ENSBTAG00000001465	P2RY1	G5E6I9	LOC107133263	0.9117	POS
ENSBTAG00000001465	P2RY1	A0A3Q1MM55	G6PD	0.90271	POS
ENSBTAG00000001465	P2RY1	Q5E9A3	PCBP1	-0.93538	NEG
ENSBTAG00000001465	P2RY1	O02691	HSD17B10	-0.93731	NEG
ENSBTAG00000001465	P2RY1	P15690	NDUFS1	-0.90127	NEG
ENSBTAG00000001465	P2RY1	Q29RK1	CS	-0.92394	NEG
ENSBTAG00000001465	P2RY1	Q08DB4	CPNE1	-0.91485	NEG
ENSBTAG00000001465	P2RY1	E1BQ16	OGA	-0.96858	NEG
ENSBTAG00000001465	P2RY1	A0A452DJ53	SNX27	-0.91301	NEG
ENSBTAG00000001465	P2RY1	A6QR55	USP4	-0.94598	NEG
ENSBTAG00000001465	P2RY1	F1MC50	ITSN2	0.90176	POS
ENSBTAG00000001465	P2RY1	A0A3Q1M986	GALNT2	0.92044	POS
ENSBTAG00000001465	P2RY1	Q2KJ21	CALCOCO1	0.9644	POS
ENSBTAG00000001465	P2RY1	F1MRS1	PPP4R1	0.98096	POS
ENSBTAG00000001465	P2RY1	Q02399	CDK5	0.9034	POS
ENSBTAG00000001465	P2RY1	F1MQF6	PYCARD	0.93069	POS
ENSBTAG00000001465	P2RY1	F1MM99	TSC1	0.94513	POS
ENSBTAG00000001465	P2RY1	F1MJA6	TEX2	-0.92363	NEG
ENSBTAG00000001465	P2RY1	E1BM41	VPS39	0.96696	POS
ENSBTAG00000001465	P2RY1	F1MLV2	BOLA-DMA	-0.95491	NEG
ENSBTAG00000001465	P2RY1	Q5E9Q1	POGLUT1	-0.95429	NEG
ENSBTAG00000001465	P2RY1	A0A3Q1MAN8	ADGRE3	-0.97675	NEG
ENSBTAG00000001465	P2RY1	Q0P5I8	GET4	0.92765	POS
ENSBTAG00000001465	P2RY1	Q3T099	WARS2	-0.90069	NEG
ENSBTAG00000001465	P2RY1	Q2KJ86	PUDP	-0.9392	NEG
ENSBTAG00000001465	P2RY1	Q58DC4	IRF9	-0.95619	NEG
ENSBTAG00000001465	P2RY1	E1BPG0	MCAT	-0.90909	NEG
ENSBTAG00000001465	P2RY1	A0A452DK75	SLC35A4	-0.93774	NEG
ENSBTAG00000001465	P2RY1	A0A3Q1MKV0	KANK3	-0.99402	NEG
ENSBTAG00000001465	P2RY1	E1BNH5	MTMR12	-0.93404	NEG
ENSBTAG00000001468	SAMD4A	F6QDV4	UROS	-0.92308	NEG
ENSBTAG00000001492	FYB1	A0A3Q1M182	VAV2	-0.90786	NEG
ENSBTAG00000001498	CYTH2	Q29RY9	NPL	-0.92993	NEG
ENSBTAG00000001500	FIGNL1	E1BNR2	IREB2	0.94271	POS
ENSBTAG00000001504	NOP14	A1A4I9	UFL1	0.94002	POS
ENSBTAG00000001504	NOP14	A0A3S5ZPJ7	GFUS	0.90162	POS
ENSBTAG00000001504	NOP14	E1BNR2	IREB2	0.90294	POS
ENSBTAG00000001506	HTT	Q29RY9	NPL	-0.95797	NEG
ENSBTAG00000001506	HTT	A0A3Q1LMP2	KRAS	0.96292	POS
ENSBTAG00000001507	CLCN5	Q1RMR9	PACSIN2	-0.9714	NEG
ENSBTAG00000001507	CLCN5	A6QR56	ALDH16A1	-0.95009	NEG
ENSBTAG00000001508	SH3RF1	P63097	GNAI1	0.93747	POS
ENSBTAG00000001513	PDIK1L	A0A3Q1LMP2	KRAS	-0.98439	NEG
ENSBTAG00000001513	PDIK1L	A0A3Q1LKL7	ADGRE5	-0.93157	NEG
ENSBTAG00000001513	PDIK1L	F6Q850	VPS26C	0.96827	POS
ENSBTAG00000001514	ASB11	E1BJL3	BACH1	-0.9708	NEG
ENSBTAG00000001522	MTERF3	P63097	GNAI1	-0.91452	NEG
ENSBTAG00000001523	YES1	F2Z4K0	TUBA3E	0.91355	POS
ENSBTAG00000001523	YES1	A0A3Q1NKL1	SPTAN1	0.92943	POS
ENSBTAG00000001523	YES1	A0A3Q1LMB5	AP1B1	-0.96867	NEG
ENSBTAG00000001523	YES1	A0A3Q1M8R6	PML	0.92171	POS
ENSBTAG00000001523	YES1	F1MJI7	LMNB2	0.95789	POS
ENSBTAG00000001523	YES1	Q2HJ65	MACROH2A1	0.97997	POS
ENSBTAG00000001523	YES1	G5E631	DDX3X	-0.98274	NEG
ENSBTAG00000001523	YES1	Q5E9G3	PSME2	-0.96645	NEG
ENSBTAG00000001523	YES1	A6QLV1	SUN2	0.98067	POS
ENSBTAG00000001523	YES1	A5D9B4	HNRNPH2	0.94174	POS
ENSBTAG00000001523	YES1	Q08DU9	HP1BP3	0.9693	POS
ENSBTAG00000001523	YES1	Q3SZV7	HPX	-0.90352	NEG
ENSBTAG00000001523	YES1	Q3ZC32	OPTN	-0.9284	NEG
ENSBTAG00000001523	YES1	E1BGE5	IPO7	-0.92561	NEG
ENSBTAG00000001523	YES1	F6RMH4	TRAF3IP3	0.96625	POS
ENSBTAG00000001523	YES1	Q5E987	PSMA5	-0.90959	NEG
ENSBTAG00000001523	YES1	A0A3Q1MSX0	NT5C2	-0.99232	NEG
ENSBTAG00000001523	YES1	A0A3Q1ME81	TXNL1	-0.92887	NEG
ENSBTAG00000001523	YES1	Q2TBX0	ZNF259	-0.93985	NEG
ENSBTAG00000001523	YES1	A0A3Q1M211	MECP2	0.91376	POS
ENSBTAG00000001523	YES1	G5E567	IPO9	-0.9077	NEG
ENSBTAG00000001523	YES1	Q5E983	EEF1B	-0.93692	NEG
ENSBTAG00000001523	YES1	A0A3Q1LRP1	PLA2G4A	-0.95933	NEG
ENSBTAG00000001523	YES1	E1BEX4	UROD	-0.90103	NEG
ENSBTAG00000001523	YES1	P58108	PRKAG1	0.96174	POS
ENSBTAG00000001523	YES1	A0A3Q1LMX5	ABCC1	-0.94584	NEG
ENSBTAG00000001523	YES1	A6QNL2	MARK2	0.97491	POS
ENSBTAG00000001523	YES1	A0A3Q1LWR9	UBE2V2	0.96498	POS
ENSBTAG00000001523	YES1	F1MH61	FAM98B	0.95432	POS
ENSBTAG00000001523	YES1	Q1LZ81	PDCD6	-0.91876	NEG
ENSBTAG00000001523	YES1	Q3MHG1	SPTLC1	-0.9244	NEG
ENSBTAG00000001523	YES1	A0A3Q1M2I7	ILKAP	0.94377	POS
ENSBTAG00000001523	YES1	A0A3Q1NC46	TOM1L1	-0.91066	NEG
ENSBTAG00000001523	YES1	F1MM83	PGLS	-0.94235	NEG
ENSBTAG00000001523	YES1	G3N3E5	WDR5	0.95669	POS
ENSBTAG00000001523	YES1	A0A3Q1MXF1	THYN1	0.96082	POS
ENSBTAG00000001523	YES1	Q3ZBV3	MAGOH	0.90574	POS
ENSBTAG00000001523	YES1	Q3SZ32	TCEB2	-0.91562	NEG
ENSBTAG00000001523	YES1	F1MRG0	GSTK1	-0.91713	NEG
ENSBTAG00000001523	YES1	E1BCT9	RBM27	0.94316	POS
ENSBTAG00000001523	YES1	E1BE92	SMAD2	0.93744	POS
ENSBTAG00000001523	YES1	Q2KIN5	HMBS	-0.90003	NEG
ENSBTAG00000001523	YES1	A0A3Q1MDA4	DAG1	-0.96366	NEG
ENSBTAG00000001523	YES1	A0A3Q1LXI8	TMED3	-0.96986	NEG
ENSBTAG00000001523	YES1	F1MDR5	MIA2	0.93541	POS
ENSBTAG00000001523	YES1	F6QGE6	ACOT13	0.93473	POS
ENSBTAG00000001523	YES1	Q32LJ4	TPRG1L	-0.9227	NEG
ENSBTAG00000001523	YES1	F1MF26	SH3PXD2A	-0.94667	NEG
ENSBTAG00000001523	YES1	Q645M6	FADD	-0.9249	NEG
ENSBTAG00000001523	YES1	Q17QM9	CNRIP1	-0.92462	NEG
ENSBTAG00000001523	YES1	A0A3Q1M2R1	RC3H1	-0.94625	NEG
ENSBTAG00000001523	YES1	F1MV70	C24H18orf25	-0.95414	NEG
ENSBTAG00000001523	YES1	A0A3Q1LX20	ING1	0.94355	POS
ENSBTAG00000001523	YES1	A0A3Q1LZ16	UNK	0.97288	POS
ENSBTAG00000001523	YES1	E1BI28	GM2A	-0.90991	NEG
ENSBTAG00000001523	YES1	A0A3Q1MWS0	CTDP1	0.93309	POS
ENSBTAG00000001523	YES1	E1B9V4	TTF1	0.94044	POS
ENSBTAG00000001523	YES1	Q5E9H5	BCS1L	-0.90222	NEG
ENSBTAG00000001523	YES1	E1BFF9	GOLGA1	-0.92505	NEG
ENSBTAG00000001523	YES1	A0A3Q1MIB8	CASP2	0.93096	POS
ENSBTAG00000001523	YES1	A0A140T857	COX7A2	-0.93478	NEG
ENSBTAG00000001523	YES1	A6H7J2	RPS19BP1	0.92982	POS
ENSBTAG00000001537		P63097	GNAI1	0.94123	POS
ENSBTAG00000001538		Q32S26	BRD2	0.92603	POS
ENSBTAG00000001538		E1BGD1	TOMM34	0.9043	POS
ENSBTAG00000001543	BRI3BP	Q2KIA5	DNM1L	0.93346	POS
ENSBTAG00000001543	BRI3BP	A7MBA2	PSMD1	0.90059	POS
ENSBTAG00000001543	BRI3BP	A0A3Q1M278	PSMC5	0.91139	POS
ENSBTAG00000001543	BRI3BP	F1N2K1	PCYOX1	-0.95902	NEG
ENSBTAG00000001543	BRI3BP	E1BCF8	ZC3HAV1	0.90284	POS
ENSBTAG00000001543	BRI3BP	E1BPR4	SEC24B	0.97648	POS
ENSBTAG00000001543	BRI3BP	Q3T0U2	RPL14	0.92041	POS
ENSBTAG00000001543	BRI3BP	Q3ZBY8	GMDS	-0.95223	NEG
ENSBTAG00000001543	BRI3BP	Q08E32	CHMP4B	0.97723	POS
ENSBTAG00000001543	BRI3BP	A0A3Q1NJR8	SERPINC1	-0.92255	NEG
ENSBTAG00000001543	BRI3BP	Q0P5J8	STRIP1	-0.90552	NEG
ENSBTAG00000001543	BRI3BP	A8E657	AASS	-0.99976	NEG
ENSBTAG00000001543	BRI3BP	F2Z4J5	EIF3G	0.91645	POS
ENSBTAG00000001543	BRI3BP	F1MYA8	ATP13A1	0.95603	POS
ENSBTAG00000001543	BRI3BP	Q3SX08	EMD	0.95251	POS
ENSBTAG00000001543	BRI3BP	E1BGG6	RFX5	0.95201	POS
ENSBTAG00000001543	BRI3BP	E1B8Q9	IPO8	0.93238	POS
ENSBTAG00000001543	BRI3BP	Q5EA53	GTF2F1	0.90453	POS
ENSBTAG00000001543	BRI3BP	Q3SX02	HTATIP2	-0.93882	NEG
ENSBTAG00000001543	BRI3BP	A0A3Q1M3U5		0.91063	POS
ENSBTAG00000001543	BRI3BP	Q2KHX7	RNGTT	0.92616	POS
ENSBTAG00000001543	BRI3BP	Q1LZB0	DDRGK1	0.97719	POS
ENSBTAG00000001543	BRI3BP	Q59A28	CRYZL1	-0.94282	NEG
ENSBTAG00000001543	BRI3BP	A0A3Q1LZ08	RIF1	0.90817	POS
ENSBTAG00000001543	BRI3BP	O46521	CYBA	0.94988	POS
ENSBTAG00000001543	BRI3BP	E1BN25	BAZ1A	0.92673	POS
ENSBTAG00000001543	BRI3BP	Q3SZX8	CCDC25	0.92195	POS
ENSBTAG00000001543	BRI3BP	F1MNT2	RTF2	0.90111	POS
ENSBTAG00000001543	BRI3BP	A0A3Q1MYN1	CNOT10	-0.94611	NEG
ENSBTAG00000001543	BRI3BP	E1BC24	MDN1	0.94977	POS
ENSBTAG00000001543	BRI3BP	H7BWW1	SLC25A46	-0.96466	NEG
ENSBTAG00000001543	BRI3BP	Q2KJ32	SELENBP1	-0.95589	NEG
ENSBTAG00000001543	BRI3BP	A0A3Q1LXJ6	AP5Z1	0.9435	POS
ENSBTAG00000001543	BRI3BP	A0A3Q1MKC9		0.90993	POS
ENSBTAG00000001543	BRI3BP	A0A3Q1M6R4		0.91004	POS
ENSBTAG00000001543	BRI3BP	A7MB47	CNOT9	0.95279	POS
ENSBTAG00000001543	BRI3BP	A0A3Q1MJ84		0.94644	POS
ENSBTAG00000001543	BRI3BP	Q2KIG1	ASF1A	0.95591	POS
ENSBTAG00000001543	BRI3BP	F1MII9	RFFL	0.91696	POS
ENSBTAG00000001543	BRI3BP	P82931	MRPS6	0.9397	POS
ENSBTAG00000001543	BRI3BP	A0A3Q1LMH1	PATL1	0.98476	POS
ENSBTAG00000001543	BRI3BP	E1BDE3	CTDSP1	0.91609	POS
ENSBTAG00000001574	GPATCH2	Q1RMR9	PACSIN2	-0.96418	NEG
ENSBTAG00000001574	GPATCH2	A6QR56	ALDH16A1	-0.95315	NEG
ENSBTAG00000001579	AGO2	Q0VCM5	ITIH1	-0.95942	NEG
ENSBTAG00000001585	WIPF1	F1N3J5	BRD9	-0.97661	NEG
ENSBTAG00000001586	OTUD7B	E1BJL3	BACH1	0.91713	POS
ENSBTAG00000001586	OTUD7B	Q32PI8	MRPS27	0.94374	POS
ENSBTAG00000001593	OGFOD2	A6QR56	ALDH16A1	0.90796	POS
ENSBTAG00000001593	OGFOD2	G3MY50	ASMTL	0.9076	POS
ENSBTAG00000001593	OGFOD2	F6QDV4	UROS	-0.93755	NEG
ENSBTAG00000001594	ARL6IP4	A5PKC2	SHBG	0.92498	POS
ENSBTAG00000001598	MAP7	Q32PI8	MRPS27	0.94678	POS
ENSBTAG00000001600	DCUN1D4	Q32S26	BRD2	-0.92447	NEG
ENSBTAG00000001601	PKM	Q2KIS1	RENBP	-0.93575	NEG
ENSBTAG00000001609	MAP2K6	Q0VD53	VPS26A	-0.93751	NEG
ENSBTAG00000001609	MAP2K6	Q5E9Y2	STX17	-0.95322	NEG
ENSBTAG00000001614	ZNF174	E1BJH8	MTMR6	-0.91185	NEG
ENSBTAG00000001619	SERINC5	Q0VCM5	ITIH1	-0.90209	NEG
ENSBTAG00000001626	CTPS1	P63097	GNAI1	-0.91691	NEG
ENSBTAG00000001626	CTPS1	E1BNR2	IREB2	0.9619	POS
ENSBTAG00000001627		Q2KIS1	RENBP	0.96773	POS
ENSBTAG00000001629	SCMH1	F6QDV4	UROS	0.93263	POS
ENSBTAG00000001634	PHF1	A0A3Q1LMP2	KRAS	0.95954	POS
ENSBTAG00000001635	CUTA	A0A3Q1LMP2	KRAS	0.92537	POS
ENSBTAG00000001644	MDN1	F6QDV4	UROS	0.90749	POS
ENSBTAG00000001647	PLEKHJ1	Q5E9Y2	STX17	-0.94885	NEG
ENSBTAG00000001648	RPL21	F6Q850	VPS26C	-0.92991	NEG
ENSBTAG00000001656	TMEM254	A0A3Q1M182	VAV2	-0.94675	NEG
ENSBTAG00000001657	PICALM	A0A3Q1LMP2	KRAS	-0.95648	NEG
ENSBTAG00000001657	PICALM	F6Q850	VPS26C	0.91267	POS
ENSBTAG00000001657	PICALM	A0A3Q1MJR9	VPS52	0.94202	POS
ENSBTAG00000001662	EHD3	A0A3Q1LKL7	ADGRE5	0.93637	POS
ENSBTAG00000001662	EHD3	F6Q850	VPS26C	-0.97405	NEG
ENSBTAG00000001671	RTF1	A4IFA4	ACOX3	0.9455	POS
ENSBTAG00000001675	ITPKA	Q0VD53	VPS26A	-0.93844	NEG
ENSBTAG00000001694	TYRO3	Q0VD53	VPS26A	-0.90163	NEG
ENSBTAG00000001694	TYRO3	Q5E9Y2	STX17	-0.97334	NEG
ENSBTAG00000001697	TRA2B	Q29RY9	NPL	0.90604	POS
ENSBTAG00000001697	TRA2B	A0A3Q1LKL7	ADGRE5	-0.90466	NEG
ENSBTAG00000001698	DERPC	A0A3Q1LKL7	ADGRE5	0.97149	POS
ENSBTAG00000001700	CDC42	A5PKC2	SHBG	-0.9044	NEG
ENSBTAG00000001710	CMTM8	A0A3Q1M182	VAV2	0.91361	POS
ENSBTAG00000001714	MFSD9	E1BEW3	IPO11	-0.94848	NEG
ENSBTAG00000001721	GYG1	A5PKC2	SHBG	-0.9259	NEG
ENSBTAG00000001725	CXCL10	E1BF92	USP48	0.95133	POS
ENSBTAG00000001735	ADAM11	A0A3Q1M182	VAV2	0.92155	POS
ENSBTAG00000001736	UBN1	Q2KIS1	RENBP	0.9206	POS
ENSBTAG00000001739	CDH20	A0JN43	ESYT1	0.91057	POS
ENSBTAG00000001739	CDH20	G3X6N3	TF	0.94939	POS
ENSBTAG00000001739	CDH20	P62935	PPIA	0.93406	POS
ENSBTAG00000001739	CDH20	A0A3Q1LK06	LRRFIP1	-0.92698	NEG
ENSBTAG00000001739	CDH20	A4FUD0	MTHFD1	-0.90566	NEG
ENSBTAG00000001739	CDH20	A0A3Q1LRW8	RPL3	-0.91767	NEG
ENSBTAG00000001739	CDH20	P67774	PPP2CA	-0.96039	NEG
ENSBTAG00000001739	CDH20	Q17QI3	ACAT2	0.92564	POS
ENSBTAG00000001739	CDH20	Q24JZ7	OXCT1	0.94709	POS
ENSBTAG00000001739	CDH20	A5PJZ1	SLC25A24	0.97186	POS
ENSBTAG00000001739	CDH20	A0A3Q1MRD9	EIF4B	-0.93875	NEG
ENSBTAG00000001739	CDH20	F1N3S4	CUL4A	-0.9195	NEG
ENSBTAG00000001739	CDH20	P26452	RPSA	-0.96669	NEG
ENSBTAG00000001739	CDH20	A5D7C4	TNPO3	-0.92869	NEG
ENSBTAG00000001739	CDH20	E1BCF8	ZC3HAV1	-0.95862	NEG
ENSBTAG00000001739	CDH20	E1BLZ8	EIF3F	-0.91048	NEG
ENSBTAG00000001739	CDH20	Q3T0F4	RPS10	-0.94814	NEG
ENSBTAG00000001739	CDH20	Q3MHY1	CSRP1	0.9217	POS
ENSBTAG00000001739	CDH20	Q32LC7	G3BP1	-0.91779	NEG
ENSBTAG00000001739	CDH20	G5E536	KPNA6	-0.93714	NEG
ENSBTAG00000001739	CDH20	F1MDU7	TOP2A	-0.90635	NEG
ENSBTAG00000001739	CDH20	F1MUP9	VAT1	0.91779	POS
ENSBTAG00000001739	CDH20	G5E5W7		0.96157	POS
ENSBTAG00000001739	CDH20	A0A3Q1N8F8	RPL11	-0.9115	NEG
ENSBTAG00000001739	CDH20	Q3ZBV1	IST1	-0.91326	NEG
ENSBTAG00000001739	CDH20	A0JN71	SASH3	-0.93308	NEG
ENSBTAG00000001739	CDH20	A5D796	VIPAS39	0.95129	POS
ENSBTAG00000001739	CDH20	E1BMZ9	SMC4	-0.91642	NEG
ENSBTAG00000001739	CDH20	F1MFG7	BPHL	-0.93891	NEG
ENSBTAG00000001739	CDH20	Q5EA68	SEC61A1	-0.90224	NEG
ENSBTAG00000001739	CDH20	Q2KI35	SNX6	0.96417	POS
ENSBTAG00000001739	CDH20	F1MM23	CDK5RAP3	-0.91875	NEG
ENSBTAG00000001739	CDH20	F1N082	CYTH4	-0.93757	NEG
ENSBTAG00000001739	CDH20	G5E600	WASHC4	-0.94915	NEG
ENSBTAG00000001739	CDH20	Q2KJD3	CWC15	-0.90505	NEG
ENSBTAG00000001739	CDH20	A6QLU8	NXN	0.965	POS
ENSBTAG00000001739	CDH20	A0A3Q1LS94	RRP9	-0.90896	NEG
ENSBTAG00000001739	CDH20	A6H7B7	SRSF5	-0.9022	NEG
ENSBTAG00000001739	CDH20	Q2KHY8	CD37	-0.93223	NEG
ENSBTAG00000001739	CDH20	A0A3Q1MQD7	TPD52L2	-0.92297	NEG
ENSBTAG00000001739	CDH20	E1BIZ2	SSH1	-0.92257	NEG
ENSBTAG00000001739	CDH20	E1BJW6	NAPSA	-0.92087	NEG
ENSBTAG00000001739	CDH20	E1BEP4	ASH2L	-0.90799	NEG
ENSBTAG00000001739	CDH20	F1MUA8	UBXN7	-0.90767	NEG
ENSBTAG00000001739	CDH20	P60519	GABARAPL2	0.90661	POS
ENSBTAG00000001739	CDH20	Q0P5J0	QRICH1	-0.93763	NEG
ENSBTAG00000001739	CDH20	Q148G7	DCTN6	0.90089	POS
ENSBTAG00000001739	CDH20	A0A3Q1N4K8	TPD52	-0.96946	NEG
ENSBTAG00000001739	CDH20	F1MZ25	FCHO1	-0.90727	NEG
ENSBTAG00000001739	CDH20	Q3SZC0	ERH	-0.97295	NEG
ENSBTAG00000001739	CDH20	F1MCU6	QTRT1	-0.93311	NEG
ENSBTAG00000001739	CDH20	F1N3Q4	PALM	-0.91735	NEG
ENSBTAG00000001739	CDH20	F1MP14	FOXK1	-0.94695	NEG
ENSBTAG00000001739	CDH20	A5PK90	LYPLAL1	-0.92727	NEG
ENSBTAG00000001739	CDH20	A5PKF3	EVI2B	-0.95051	NEG
ENSBTAG00000001739	CDH20	Q05B60	NUDT14	0.95029	POS
ENSBTAG00000001739	CDH20	Q148I3	TMEM167A	0.90955	POS
ENSBTAG00000001739	CDH20	Q6XBT4	USF1	-0.91518	NEG
ENSBTAG00000001739	CDH20	Q1LZ90	CLNS1A	-0.96577	NEG
ENSBTAG00000001739	CDH20	A0A3Q1LUT3	ADCY7	-0.92823	NEG
ENSBTAG00000001739	CDH20	A0A3Q1MBF6	CCNT1	-0.93721	NEG
ENSBTAG00000001739	CDH20	A0A3Q1MAA6	GAS6	0.92731	POS
ENSBTAG00000001739	CDH20	Q3SZN5	POLE3	-0.97544	NEG
ENSBTAG00000001739	CDH20	E1BIE5	UBE2Q1	0.91502	POS
ENSBTAG00000001739	CDH20	A2VDP5	ENPP4	-0.9112	NEG
ENSBTAG00000001739	CDH20	A0A3Q1LXM7	ETS1	-0.91776	NEG
ENSBTAG00000001739	CDH20	F1MQH8	RABEP1	-0.94022	NEG
ENSBTAG00000001739	CDH20	Q2KJ97	NCDN	0.92833	POS
ENSBTAG00000001739	CDH20	F1N5N2	EMC8	0.94476	POS
ENSBTAG00000001747	PEX3	A0A3Q1M6K1	PTPRJ	0.96144	POS
ENSBTAG00000001747	PEX3	E1BJH8	MTMR6	0.95439	POS
ENSBTAG00000001748	TRIM45	E1BGC6	MLKL	0.94554	POS
ENSBTAG00000001762	RFXANK	Q29RY9	NPL	-0.94015	NEG
ENSBTAG00000001782	MRPS12	F6QDV4	UROS	-0.96597	NEG
ENSBTAG00000001786	HYKK	E1BEW3	IPO11	-0.90923	NEG
ENSBTAG00000001786	HYKK	G3MY50	ASMTL	-0.90398	NEG
ENSBTAG00000001793	HSD11B1L	Q2KIS1	RENBP	0.90229	POS
ENSBTAG00000001793	HSD11B1L	G3MY50	ASMTL	-0.91717	NEG
ENSBTAG00000001808	LACTB2	Q29RY9	NPL	0.98553	POS
ENSBTAG00000001808	LACTB2	A5PKC2	SHBG	-0.94715	NEG
ENSBTAG00000001817	TMEM161A	A0A3Q1LMP2	KRAS	0.94271	POS
ENSBTAG00000001827	GID8	A0A3Q1MJR9	VPS52	-0.93063	NEG
ENSBTAG00000001829	SLC17A9	E1BCW1	UBR2	-0.93829	NEG
ENSBTAG00000001836		E1BNR2	IREB2	-0.96478	NEG
ENSBTAG00000001842	GSTM3	E1BCW1	UBR2	0.92513	POS
ENSBTAG00000001842	GSTM3	F6QDV4	UROS	0.90561	POS
ENSBTAG00000001847	CNTLN	A0A3Q1MHC9	PCID2	-0.92543	NEG
ENSBTAG00000001847	CNTLN	E1BEP7	ELP2	-0.98899	NEG
ENSBTAG00000001861	SESTD1	A0A3Q1M182	VAV2	-0.92666	NEG
ENSBTAG00000001864	NR4A3	Q32S26	BRD2	-0.97724	NEG
ENSBTAG00000001864	NR4A3	Q0P5H9	TTC5	-0.92027	NEG
ENSBTAG00000001867	SACS	A5PKC2	SHBG	-0.95312	NEG
ENSBTAG00000001872	ORC6	A0A3Q1MJR9	VPS52	0.92976	POS
ENSBTAG00000001877	HMGN5	Q1RMR9	PACSIN2	0.91058	POS
ENSBTAG00000001886	PABIR2	Q29RY9	NPL	0.91088	POS
ENSBTAG00000001889	CEP15	E1BEP7	ELP2	0.94051	POS
ENSBTAG00000001892		E1BGC6	MLKL	-0.97527	NEG
ENSBTAG00000001894	NEDD1	A0A3Q1LMP2	KRAS	-0.98571	NEG
ENSBTAG00000001894	NEDD1	F6Q850	VPS26C	0.9504	POS
ENSBTAG00000001900		A0A3Q1LK64	DHRSX	-0.90737	NEG
ENSBTAG00000001900		F6QDV4	UROS	-0.90177	NEG
ENSBTAG00000001903	C11H2orf50	Q5E9Y2	STX17	0.93478	POS
ENSBTAG00000001903	C11H2orf50	Q8HZT2	KCNK17	-0.9081	NEG
ENSBTAG00000001908	DLD	Q29RY9	NPL	0.96288	POS
ENSBTAG00000001919	ZNF652	Q2NL21	DNAJC11	0.90947	POS
ENSBTAG00000001928	PDIA6	A0A3Q1M182	VAV2	0.95999	POS
ENSBTAG00000001931	TRABD	Q29RY9	NPL	-0.96583	NEG
ENSBTAG00000001936	PCK1	E1BCW1	UBR2	0.92255	POS
ENSBTAG00000001937	ANAPC11	F6Q850	VPS26C	-0.92285	NEG
ENSBTAG00000001938	CKS2	E1BNR2	IREB2	0.95532	POS
ENSBTAG00000001942	SNX27	F6QDV4	UROS	0.91802	POS
ENSBTAG00000001945	ARG2	E1BGC6	MLKL	-0.90372	NEG
ENSBTAG00000001950	RDH11	Q1RMR9	PACSIN2	-0.9104	NEG
ENSBTAG00000001950	RDH11	Q2KIS1	RENBP	0.91261	POS
ENSBTAG00000001977	YIPF6	A0A3Q1LMP2	KRAS	-0.95853	NEG
ENSBTAG00000001981	SLC6A17	A0A3Q1MJR9	VPS52	-0.91205	NEG
ENSBTAG00000001981	SLC6A17	E1BGC6	MLKL	0.97122	POS
ENSBTAG00000001983	SMAGP	A1A4I9	UFL1	0.90148	POS
ENSBTAG00000001983	SMAGP	G3MY03	TSNAX	0.94342	POS
ENSBTAG00000001983	SMAGP	E1BEW3	IPO11	-0.91309	NEG
ENSBTAG00000001992	CYP51A1	P63097	GNAI1	-0.90984	NEG
ENSBTAG00000001996		Q29RY9	NPL	-0.95	NEG
ENSBTAG00000001996		A0A3Q1LMP2	KRAS	0.98352	POS
ENSBTAG00000002000	TIMM8B	Q2HJE5	FAM234A	0.95031	POS
ENSBTAG00000002002	ATAD2	A0A3Q1LMP2	KRAS	-0.94856	NEG
ENSBTAG00000002018	EIF5A	F6QDV4	UROS	-0.91668	NEG
ENSBTAG00000002025	AMIGO2	A0A3Q1M7R7	APLP2	0.93855	POS
ENSBTAG00000002028	DIPK1A	Q29RY9	NPL	0.95485	POS
ENSBTAG00000002028	DIPK1A	A5PKC2	SHBG	-0.93861	NEG
ENSBTAG00000002034	MFSD2B	Q08DN8	FLOT1	0.90866	POS
ENSBTAG00000002034	MFSD2B	Q32LB0	WDR70	-0.95763	NEG
ENSBTAG00000002042		Q1RMR9	PACSIN2	0.9584	POS
ENSBTAG00000002042		A6QR56	ALDH16A1	0.96641	POS
ENSBTAG00000002049	HADH	E1BCW1	UBR2	-0.915	NEG
ENSBTAG00000002050		E1BF92	USP48	0.92544	POS
ENSBTAG00000002050		E1BNR2	IREB2	0.95312	POS
ENSBTAG00000002059	MCM9	Q2KIS1	RENBP	0.90748	POS
ENSBTAG00000002068	TAGLN2	Q2KIS1	RENBP	-0.90227	NEG
ENSBTAG00000002069		Q0VCM5	ITIH1	0.97444	POS
ENSBTAG00000002069		Q0P5H9	TTC5	0.97296	POS
ENSBTAG00000002073	RAD17	Q1RMR9	PACSIN2	-0.91654	NEG
ENSBTAG00000002073	RAD17	A6QR56	ALDH16A1	-0.90998	NEG
ENSBTAG00000002075	MME	E1BF92	USP48	0.91058	POS
ENSBTAG00000002082	MARCKS	E1BF92	USP48	-0.92143	NEG
ENSBTAG00000002083	AUTS2	Q5E9Y2	STX17	0.90482	POS
ENSBTAG00000002083	AUTS2	Q8HZT2	KCNK17	-0.91599	NEG
ENSBTAG00000002090	CPSF4	Q32LB0	WDR70	-0.90321	NEG
ENSBTAG00000002092	PI16	P63097	GNAI1	0.92216	POS
ENSBTAG00000002092	PI16	A5PKC2	SHBG	0.91665	POS
ENSBTAG00000002094	ATP5MF	F6QDV4	UROS	-0.9541	NEG
ENSBTAG00000002095	MEN1	A0A3Q1LMP2	KRAS	0.97882	POS
ENSBTAG00000002096	FCGR3A	A0A3S5ZPJ7	GFUS	-0.93058	NEG
ENSBTAG00000002101	GDE1	E1BGD1	TOMM34	0.9465	POS
ENSBTAG00000002113	ZNF41	P63097	GNAI1	-0.9706	NEG
ENSBTAG00000002125	GNAL	E1BJL3	BACH1	-0.96007	NEG
ENSBTAG00000002127	TCP11L2	F6QDV4	UROS	0.93102	POS
ENSBTAG00000002128	MPPE1	Q3SX02	HTATIP2	0.93572	POS
ENSBTAG00000002135	CD69	A0A3Q1M6K1	PTPRJ	-0.94544	NEG
ENSBTAG00000002136	FCHO1	G3MY03	TSNAX	0.92598	POS
ENSBTAG00000002137	SUGT1	E1BNR2	IREB2	0.96165	POS
ENSBTAG00000002148		E1BEP7	ELP2	-0.96796	NEG
ENSBTAG00000002171	FAM135A	Q2NL21	DNAJC11	-0.93291	NEG
ENSBTAG00000002171	FAM135A	Q2HJF5	DPH6	-0.95864	NEG
ENSBTAG00000002176	NSMCE1	A0A3Q1LKL7	ADGRE5	0.93501	POS
ENSBTAG00000002179	CDIN1	E1BF92	USP48	0.90399	POS
ENSBTAG00000002179	CDIN1	A4IFA4	ACOX3	0.91296	POS
ENSBTAG00000002182	COX17	Q8HZT2	KCNK17	-0.93623	NEG
ENSBTAG00000002187	SERINC3	Q0VCM5	ITIH1	-0.9457	NEG
ENSBTAG00000002191	RRP12	Q2HJE5	FAM234A	0.90291	POS
ENSBTAG00000002202	CRAMP1	A0A3Q1MJR9	VPS52	0.95683	POS
ENSBTAG00000002203	NDUFS2	A0A3Q1MJR9	VPS52	-0.96034	NEG
ENSBTAG00000002209	JPT2	A0A3Q1M7R7	APLP2	-0.9408	NEG
ENSBTAG00000002211	MAPK8IP3	Q29RY9	NPL	-0.94762	NEG
ENSBTAG00000002211	MAPK8IP3	A0A3Q1LMP2	KRAS	0.97461	POS
ENSBTAG00000002223	POP4	Q3SX02	HTATIP2	0.98164	POS
ENSBTAG00000002224	UHRF1	F1MC48	IQGAP1	-0.96606	NEG
ENSBTAG00000002224	UHRF1	F1MMQ8	SPTA1	-0.91785	NEG
ENSBTAG00000002224	UHRF1	F1MKE9	SPTB	-0.93712	NEG
ENSBTAG00000002224	UHRF1	F1MJH1	GSN	0.97292	POS
ENSBTAG00000002224	UHRF1	Q9XSW5	SLC4A1	-0.95063	NEG
ENSBTAG00000002224	UHRF1	Q7SIH1	A2M	-0.92758	NEG
ENSBTAG00000002224	UHRF1	Q3T0K2	CCT3	0.91779	POS
ENSBTAG00000002224	UHRF1	P68103	EEF1A1	0.97139	POS
ENSBTAG00000002224	UHRF1	Q9N179	EPB41	0.90512	POS
ENSBTAG00000002224	UHRF1	A0A3Q1MH57	SEPTIN9	0.93314	POS
ENSBTAG00000002224	UHRF1	F1MG05	EEF1G	0.93776	POS
ENSBTAG00000002224	UHRF1	A0A3Q1MZU3	PDCD4	0.95632	POS
ENSBTAG00000002224	UHRF1	P31754	UMPS	0.94036	POS
ENSBTAG00000002224	UHRF1	E1BC98	SUPT5H	0.91597	POS
ENSBTAG00000002224	UHRF1	A0A3Q1NCL2		-0.90337	NEG
ENSBTAG00000002224	UHRF1	P33046	CATHL4	-0.90681	NEG
ENSBTAG00000002224	UHRF1	A0A3Q1N5G3	MSRA	-0.96999	NEG
ENSBTAG00000002224	UHRF1	P17690	APOH	-0.98042	NEG
ENSBTAG00000002224	UHRF1	A0A3Q1N4X4	DNM1	0.96105	POS
ENSBTAG00000002224	UHRF1	F1MDI9	GBP2	0.94435	POS
ENSBTAG00000002224	UHRF1	E1BEL8	HBE1	-0.93806	NEG
ENSBTAG00000002224	UHRF1	O46510	EPB42	-0.94416	NEG
ENSBTAG00000002224	UHRF1	Q29RL2	CHORDC1	0.91484	POS
ENSBTAG00000002224	UHRF1	A0A3Q1MP16	AQR	0.93612	POS
ENSBTAG00000002224	UHRF1	Q2KIK0	SUGT1	0.94827	POS
ENSBTAG00000002224	UHRF1	G5E5Q8	SBF1	-0.94313	NEG
ENSBTAG00000002224	UHRF1	F1MTG3	FAM21A	-0.95544	NEG
ENSBTAG00000002224	UHRF1	F1MY81		-0.92252	NEG
ENSBTAG00000002224	UHRF1	Q08DA0	RABL6	0.97919	POS
ENSBTAG00000002224	UHRF1	A6QP94	LAS1L	-0.95519	NEG
ENSBTAG00000002224	UHRF1	G3X6Y2	CXHXorf38	0.92212	POS
ENSBTAG00000002224	UHRF1	F1MKJ5	WASHC5	0.94062	POS
ENSBTAG00000002224	UHRF1	E1BEA2	EDC3	0.9058	POS
ENSBTAG00000002224	UHRF1	F1MM71	IFIT1	-0.92336	NEG
ENSBTAG00000002224	UHRF1	A0A3Q1MRT9	LRRC40	0.95188	POS
ENSBTAG00000002224	UHRF1	A5PK96	ACP1	0.97109	POS
ENSBTAG00000002224	UHRF1	E1B770	LPCAT2	-0.96515	NEG
ENSBTAG00000002224	UHRF1	Q32LC3	EIF1AX	0.93732	POS
ENSBTAG00000002224	UHRF1	E1B9N7	DHX29	-0.94913	NEG
ENSBTAG00000002224	UHRF1	A0A3Q1NGI1	XYLB	-0.91281	NEG
ENSBTAG00000002224	UHRF1	P45478	PPT1	-0.92752	NEG
ENSBTAG00000002224	UHRF1	F1MD57	MATK	0.95768	POS
ENSBTAG00000002224	UHRF1	F1MC39	STAG1	-0.93577	NEG
ENSBTAG00000002224	UHRF1	P46168	DEFB10	-0.93166	NEG
ENSBTAG00000002224	UHRF1	Q1RMI3	GABPB1	-0.91894	NEG
ENSBTAG00000002224	UHRF1	Q2KI99	STING1	-0.9602	NEG
ENSBTAG00000002224	UHRF1	F1MKX8	RHAG	-0.96727	NEG
ENSBTAG00000002224	UHRF1	A6H784	SCO2	-0.94375	NEG
ENSBTAG00000002224	UHRF1	Q0VBZ9	MARCKSL1	-0.93759	NEG
ENSBTAG00000002224	UHRF1	A0A3Q1ME75	CNOT6L	-0.9486	NEG
ENSBTAG00000002224	UHRF1	F1MPS0	NCAPD3	-0.90729	NEG
ENSBTAG00000002224	UHRF1	F1MX58	TIAM1	-0.96237	NEG
ENSBTAG00000002224	UHRF1	A0A3Q1LRC8	GTDC1	0.9246	POS
ENSBTAG00000002224	UHRF1	Q32KL9	BCAP29	0.93754	POS
ENSBTAG00000002232	TRPC1	G3MY50	ASMTL	-0.9675	NEG
ENSBTAG00000002232	TRPC1	Q8HZT2	KCNK17	0.91393	POS
ENSBTAG00000002233	CPNE2	Q1RMR9	PACSIN2	0.95604	POS
ENSBTAG00000002236	TRPC4AP	E1BNR2	IREB2	-0.95558	NEG
ENSBTAG00000002240	GPR18	Q0P5H9	TTC5	-0.92061	NEG
ENSBTAG00000002242	PSME3IP1	Q1RMU4	ERLIN2	-0.95134	NEG
ENSBTAG00000002243	SNX15	P63097	GNAI1	0.90717	POS
ENSBTAG00000002256	YEATS4	Q3SX02	HTATIP2	-0.95527	NEG
ENSBTAG00000002266	NPL	Q3SYV4	CAP1	-0.91268	NEG
ENSBTAG00000002266	NPL	Q2T9S0	TUBB3	-0.94059	NEG
ENSBTAG00000002266	NPL	A6H7E3	PDLIM1	-0.91459	NEG
ENSBTAG00000002266	NPL	A0A3Q1M477	RAP1GDS1	-0.91969	NEG
ENSBTAG00000002266	NPL	P31408	ATP6V1B2	-0.9039	NEG
ENSBTAG00000002266	NPL	Q2KJ93	CDC42	-0.92784	NEG
ENSBTAG00000002266	NPL	A0A3Q1MJ04		-0.94559	NEG
ENSBTAG00000002266	NPL	A6H7G2	DBNL	-0.96387	NEG
ENSBTAG00000002266	NPL	Q5E9M1	ARL6IP5	-0.94698	NEG
ENSBTAG00000002266	NPL	F1MNI4	RAB5B	-0.93748	NEG
ENSBTAG00000002266	NPL	P81623	ERP29	-0.96423	NEG
ENSBTAG00000002266	NPL	Q30309	BoLA-DRA	-0.97207	NEG
ENSBTAG00000002266	NPL	P28801	GSTP1	-0.96603	NEG
ENSBTAG00000002266	NPL	A0A3Q1MVM8	ATP5PO	-0.97765	NEG
ENSBTAG00000002266	NPL	Q3T067	SCCPDH	-0.95189	NEG
ENSBTAG00000002266	NPL	Q3MHZ4	TGFB1I1	-0.92576	NEG
ENSBTAG00000002266	NPL	A0A3Q1MS24	ATP6V0A1	-0.90846	NEG
ENSBTAG00000002266	NPL	Q2TA08	BAG5	0.97706	POS
ENSBTAG00000002266	NPL	Q58D62	FETUB	0.92995	POS
ENSBTAG00000002266	NPL	F1N1X8	UBE2Z	0.93503	POS
ENSBTAG00000002266	NPL	F1MFK7	GALK2	0.9608	POS
ENSBTAG00000002266	NPL	E1BPV2	AGPS	0.93832	POS
ENSBTAG00000002266	NPL	E1B8Z4	STAT2	0.93918	POS
ENSBTAG00000002266	NPL	A0A3Q1MKV7	OSBPL9	-0.96375	NEG
ENSBTAG00000002266	NPL	P67810	SEC11A	-0.95332	NEG
ENSBTAG00000002266	NPL	Q1LZE1	KCMF1	-0.92193	NEG
ENSBTAG00000002266	NPL	Q3T0D8	LAMTOR1	0.91165	POS
ENSBTAG00000002266	NPL	P62248	MYDGF	-0.94442	NEG
ENSBTAG00000002266	NPL	A0A3Q1MH47	FIS1	-0.92723	NEG
ENSBTAG00000002266	NPL	A4IFD7	SLC30A7	-0.91831	NEG
ENSBTAG00000002266	NPL	A6QLL2	MTX2	-0.90379	NEG
ENSBTAG00000002266	NPL	F1MN16	NAAA	-0.93745	NEG
ENSBTAG00000002266	NPL	Q3MIC0	RPL37A	0.91071	POS
ENSBTAG00000002266	NPL	Q1RMV1	ENG	-0.94765	NEG
ENSBTAG00000002266	NPL	F6RM04	RBM15B	-0.93881	NEG
ENSBTAG00000002266	NPL	E1BL74	TSPAN32	-0.91982	NEG
ENSBTAG00000002266	NPL	A7E2Y6	MROH1	-0.90084	NEG
ENSBTAG00000002266	NPL	F6PSE2	NBN	0.93701	POS
ENSBTAG00000002266	NPL	F1MX50	CREG1	-0.90797	NEG
ENSBTAG00000002266	NPL	E1BNH2	CTH	-0.90365	NEG
ENSBTAG00000002266	NPL	A0A3Q1LWJ3	SMPD4	0.97283	POS
ENSBTAG00000002266	NPL	Q2T9V8	DTD1	-0.91093	NEG
ENSBTAG00000002266	NPL	A0A3Q1MCD5	PFKFB3	0.96767	POS
ENSBTAG00000002266	NPL	F1N0D6	JAK1	0.93951	POS
ENSBTAG00000002266	NPL	F1ME11		0.97975	POS
ENSBTAG00000002266	NPL	F1N7F8	PIGU	0.90102	POS
ENSBTAG00000002266	NPL	Q3ZBW7	MTFR1L	-0.91127	NEG
ENSBTAG00000002266	NPL	Q7YRA3	EXOSC4	-0.91797	NEG
ENSBTAG00000002266	NPL	P79342	S100A13	0.92649	POS
ENSBTAG00000002266	NPL	A6QL80	PRMT3	-0.9237	NEG
ENSBTAG00000002266	NPL	E1BNI6	TMED8	-0.91848	NEG
ENSBTAG00000002266	NPL	A0A3Q1M1H6	PCNT	0.97433	POS
ENSBTAG00000002267	ANKRD40	Q29RY9	NPL	0.98105	POS
ENSBTAG00000002267	ANKRD40	A5PKC2	SHBG	-0.92416	NEG
ENSBTAG00000002271	CDADC1	Q29RY9	NPL	0.97182	POS
ENSBTAG00000002272	KCTD18	A6QR56	ALDH16A1	-0.94635	NEG
ENSBTAG00000002275	PTP4A1	A5PKC2	SHBG	-0.92145	NEG
ENSBTAG00000002275	PTP4A1	E1BNR2	IREB2	0.91176	POS
ENSBTAG00000002278	FBN1	F1N3J5	BRD9	0.98523	POS
ENSBTAG00000002279	LUC7L3	Q3SX02	HTATIP2	-0.94421	NEG
ENSBTAG00000002280	KIF5B	A0A3Q1LMP2	KRAS	-0.9502	NEG
ENSBTAG00000002286	DNAJC18	Q5E9Y2	STX17	-0.92709	NEG
ENSBTAG00000002286	DNAJC18	Q8HZT2	KCNK17	0.9448	POS
ENSBTAG00000002290		A0A3Q1MHC9	PCID2	-0.91458	NEG
ENSBTAG00000002295	ATF2	Q29RY9	NPL	0.93527	POS
ENSBTAG00000002295	ATF2	A0A3Q1LMP2	KRAS	-0.93678	NEG
ENSBTAG00000002296	STING1	A0A3Q1MHC9	PCID2	-0.92143	NEG
ENSBTAG00000002298		E1BNR2	IREB2	0.95481	POS
ENSBTAG00000002299	SEL1L3	E1BCW1	UBR2	0.97764	POS
ENSBTAG00000002299	SEL1L3	A0A3Q1M7R7	APLP2	0.91429	POS
ENSBTAG00000002302	CD59	A0A3Q1M182	VAV2	-0.96497	NEG
ENSBTAG00000002305	PCSK4	A0A3Q1M182	VAV2	0.90881	POS
ENSBTAG00000002315	RNF34	E1BCW1	UBR2	0.92228	POS
ENSBTAG00000002315	RNF34	Q2HJE5	FAM234A	-0.94047	NEG
ENSBTAG00000002321	AMT	Q0VCM5	ITIH1	0.94092	POS
ENSBTAG00000002321	AMT	Q3SX02	HTATIP2	0.93127	POS
ENSBTAG00000002323	USP28	Q0VCM5	ITIH1	-0.91075	NEG
ENSBTAG00000002329	ASAP2	A0A3Q1M7R7	APLP2	-0.9259	NEG
ENSBTAG00000002331	DLGAP5	P01966	HBA	-0.95201	NEG
ENSBTAG00000002331	DLGAP5	P02070	HBB	-0.95689	NEG
ENSBTAG00000002331	DLGAP5	F1MC48	IQGAP1	-0.95639	NEG
ENSBTAG00000002331	DLGAP5	F1MJH1	GSN	0.97985	POS
ENSBTAG00000002331	DLGAP5	F1MLB8	ATP5F1A	0.92649	POS
ENSBTAG00000002331	DLGAP5	Q7SIH1	A2M	-0.98503	NEG
ENSBTAG00000002331	DLGAP5	Q3T0K2	CCT3	0.95891	POS
ENSBTAG00000002331	DLGAP5	P68103	EEF1A1	0.93734	POS
ENSBTAG00000002331	DLGAP5	F1MG05	EEF1G	0.92898	POS
ENSBTAG00000002331	DLGAP5	A0A3Q1MZU3	PDCD4	0.96369	POS
ENSBTAG00000002331	DLGAP5	Q3T0G3	AHSA1	0.91235	POS
ENSBTAG00000002331	DLGAP5	F6Q087	GSPT1	0.92722	POS
ENSBTAG00000002331	DLGAP5	F1MJS5	HECTD3	0.91276	POS
ENSBTAG00000002331	DLGAP5	P31754	UMPS	0.94101	POS
ENSBTAG00000002331	DLGAP5	A0A3Q1N5G3	MSRA	-0.9551	NEG
ENSBTAG00000002331	DLGAP5	P17690	APOH	-0.96921	NEG
ENSBTAG00000002331	DLGAP5	E1BEL8	HBE1	-0.95729	NEG
ENSBTAG00000002331	DLGAP5	A0A3Q1MP16	AQR	0.92449	POS
ENSBTAG00000002331	DLGAP5	E1BIW0	UBR1	0.90009	POS
ENSBTAG00000002331	DLGAP5	Q2KIK0	SUGT1	0.94376	POS
ENSBTAG00000002331	DLGAP5	G5E5Q8	SBF1	-0.94463	NEG
ENSBTAG00000002331	DLGAP5	P00921	CA2	-0.94608	NEG
ENSBTAG00000002331	DLGAP5	E1BNN0	STRN4	0.95997	POS
ENSBTAG00000002331	DLGAP5	A0A3Q1MMK1	ATRX	-0.9327	NEG
ENSBTAG00000002331	DLGAP5	Q0VCW8	PDCL3	0.97065	POS
ENSBTAG00000002331	DLGAP5	Q08DA0	RABL6	0.95844	POS
ENSBTAG00000002331	DLGAP5	E1B9D1	AKT2	0.90836	POS
ENSBTAG00000002331	DLGAP5	E1B7Q0	HOOK3	0.93667	POS
ENSBTAG00000002331	DLGAP5	G3X6Y2	CXHXorf38	0.94397	POS
ENSBTAG00000002331	DLGAP5	F1MMK3	DDX50	0.90308	POS
ENSBTAG00000002331	DLGAP5	F1N1Q3	RFTN1	0.966	POS
ENSBTAG00000002331	DLGAP5	A2VDZ0	PPP2R5A	-0.91393	NEG
ENSBTAG00000002331	DLGAP5	F1MM71	IFIT1	-0.97313	NEG
ENSBTAG00000002331	DLGAP5	A0A3Q1MRT9	LRRC40	0.94006	POS
ENSBTAG00000002331	DLGAP5	F1N151	DNAJC10	-0.93161	NEG
ENSBTAG00000002331	DLGAP5	E1B770	LPCAT2	-0.95907	NEG
ENSBTAG00000002331	DLGAP5	A0A3Q1NES9	TWF1	0.93002	POS
ENSBTAG00000002331	DLGAP5	F1MI58	DGKH	0.90088	POS
ENSBTAG00000002331	DLGAP5	A0A3Q1M8V3	RASAL2	0.90217	POS
ENSBTAG00000002331	DLGAP5	E1B9N7	DHX29	-0.98413	NEG
ENSBTAG00000002331	DLGAP5	F1MD57	MATK	0.98544	POS
ENSBTAG00000002331	DLGAP5	A0A3Q1LKU2	CARD9	-0.91093	NEG
ENSBTAG00000002331	DLGAP5	Q17QC8	CFP	-0.97563	NEG
ENSBTAG00000002331	DLGAP5	F1MQF0	ICAM3	-0.93292	NEG
ENSBTAG00000002331	DLGAP5	A0A3Q1MIG6	SORL1	-0.9211	NEG
ENSBTAG00000002331	DLGAP5	Q05204	LAMP1	-0.90198	NEG
ENSBTAG00000002331	DLGAP5	A0A3Q1MPD9	STX2	-0.92165	NEG
ENSBTAG00000002331	DLGAP5	A5D7C1	DDX52	-0.92078	NEG
ENSBTAG00000002331	DLGAP5	Q3ZC91	SMPDL3A	-0.91718	NEG
ENSBTAG00000002331	DLGAP5	F1MPS0	NCAPD3	-0.95776	NEG
ENSBTAG00000002331	DLGAP5	A5D798	FTO	0.95311	POS
ENSBTAG00000002331	DLGAP5	Q3SYZ9	MED4	-0.94773	NEG
ENSBTAG00000002331	DLGAP5	E1BFH5	TSC22D4	0.98032	POS
ENSBTAG00000002331	DLGAP5	A0A3Q1LRC8	GTDC1	0.98195	POS
ENSBTAG00000002333	HOPX	G3MY03	TSNAX	-0.93445	NEG
ENSBTAG00000002341	ETS1	F6QDV4	UROS	0.90826	POS
ENSBTAG00000002344	ORAI3	E3W9A0	WC1-8	0.90249	POS
ENSBTAG00000002344	ORAI3	Q2KHV9		0.92719	POS
ENSBTAG00000002345	SETD1A	A0A3Q1LMP2	KRAS	0.97938	POS
ENSBTAG00000002348	SLC4A4	Q1RMR9	PACSIN2	-0.93877	NEG
ENSBTAG00000002348	SLC4A4	A6QR56	ALDH16A1	-0.92025	NEG
ENSBTAG00000002352	GGA2	A0A3Q1LKL7	ADGRE5	0.90193	POS
ENSBTAG00000002356	RBM47	A0A3S5ZPJ7	GFUS	-0.96007	NEG
ENSBTAG00000002356	RBM47	E1BEP7	ELP2	-0.94576	NEG
ENSBTAG00000002357	TICAM2	G3MY03	TSNAX	-0.93515	NEG
ENSBTAG00000002357	TICAM2	E1BGC6	MLKL	-0.9146	NEG
ENSBTAG00000002362	APOLD1	E1BDX8	DYNC1H1	-0.96658	NEG
ENSBTAG00000002362	APOLD1	P00829	ATP5F1B	-0.91312	NEG
ENSBTAG00000002362	APOLD1	G5E6I9	LOC107133263	0.91683	POS
ENSBTAG00000002362	APOLD1	F1MUZ9	HSPD1	-0.91472	NEG
ENSBTAG00000002362	APOLD1	A0A3Q1MRK8	PDE5A	-0.91026	NEG
ENSBTAG00000002362	APOLD1	Q3ZBH0	CCT2	-0.95968	NEG
ENSBTAG00000002362	APOLD1	Q3T0D0	HNRNPK	0.93035	POS
ENSBTAG00000002362	APOLD1	E1BFV0	KPNB1	-0.9065	NEG
ENSBTAG00000002362	APOLD1	Q0VCK0	ATIC	-0.96991	NEG
ENSBTAG00000002362	APOLD1	A0A3Q1LVS2	KTN1	-0.94626	NEG
ENSBTAG00000002362	APOLD1	A0A3Q1MGV9	MYO9B	-0.90492	NEG
ENSBTAG00000002362	APOLD1	A0A3Q1MM55	G6PD	0.97122	POS
ENSBTAG00000002362	APOLD1	A0A3Q1M913	PFAS	-0.91178	NEG
ENSBTAG00000002362	APOLD1	P79135	MX1	-0.92704	NEG
ENSBTAG00000002362	APOLD1	F1MIH2	SEPTIN7	-0.94098	NEG
ENSBTAG00000002362	APOLD1	A0A3Q1LNZ7	ARHGEF2	-0.97996	NEG
ENSBTAG00000002362	APOLD1	E1BKM4	PDCD6IP	0.93201	POS
ENSBTAG00000002362	APOLD1	P08166	AK2	-0.95025	NEG
ENSBTAG00000002362	APOLD1	P17697	CLU	-0.95943	NEG
ENSBTAG00000002362	APOLD1	A0A3Q1MGW7	STRN	-0.91679	NEG
ENSBTAG00000002362	APOLD1	Q8HZJ5	RAB27B	-0.95474	NEG
ENSBTAG00000002362	APOLD1	Q2HJ33	OLA1	-0.91711	NEG
ENSBTAG00000002362	APOLD1	F1MXB4	STXBP3	-0.91917	NEG
ENSBTAG00000002362	APOLD1	F6RWK1	ARHGAP1	-0.93725	NEG
ENSBTAG00000002362	APOLD1	A0A3Q1NAH5	SPAG9	-0.97665	NEG
ENSBTAG00000002362	APOLD1	F6RXS3	CAMK1	-0.90461	NEG
ENSBTAG00000002362	APOLD1	Q08DB4	CPNE1	-0.92144	NEG
ENSBTAG00000002362	APOLD1	P05631	ATP5F1C	-0.93189	NEG
ENSBTAG00000002362	APOLD1	E1BKW5	SEC23IP	-0.98119	NEG
ENSBTAG00000002362	APOLD1	Q5EAC6	CDC37	-0.91288	NEG
ENSBTAG00000002362	APOLD1	A0A3Q1LU21	SEC24C	-0.90937	NEG
ENSBTAG00000002362	APOLD1	A0A3Q1LK80	EPS15L1	-0.94526	NEG
ENSBTAG00000002362	APOLD1	F1N7H7	DYNC1I2	-0.93843	NEG
ENSBTAG00000002362	APOLD1	P54229	CATHL5	0.91798	POS
ENSBTAG00000002362	APOLD1	A0A452DI16	ARAF	-0.9086	NEG
ENSBTAG00000002362	APOLD1	F1MSQ8	TACC1	-0.9712	NEG
ENSBTAG00000002362	APOLD1	F1MMB0	ARHGAP27	-0.95489	NEG
ENSBTAG00000002362	APOLD1	A0A3Q1LT08	STX4	-0.91951	NEG
ENSBTAG00000002362	APOLD1	A0A3Q1MD64	SYNJ1	-0.94707	NEG
ENSBTAG00000002362	APOLD1	A0A3Q1N3E6	GRIPAP1	0.90252	POS
ENSBTAG00000002362	APOLD1	F1MYM3	PIK3CB	-0.93403	NEG
ENSBTAG00000002362	APOLD1	Q08DW9	ABHD12	-0.9208	NEG
ENSBTAG00000002362	APOLD1	Q2KIS5	HSD17B11	-0.95502	NEG
ENSBTAG00000002362	APOLD1	F1MKB7	GSTO1	-0.96159	NEG
ENSBTAG00000002362	APOLD1	E1BI41	GIT2	0.94235	POS
ENSBTAG00000002362	APOLD1	F1MWG1	OGDHL	-0.94598	NEG
ENSBTAG00000002362	APOLD1	E1BBI8	DCTN4	-0.9314	NEG
ENSBTAG00000002362	APOLD1	F6R1R5	GMPR	-0.94265	NEG
ENSBTAG00000002362	APOLD1	P56658	ADA	0.9482	POS
ENSBTAG00000002362	APOLD1	A0A3Q1N2V4	DNMT1	0.91858	POS
ENSBTAG00000002362	APOLD1	F1MTY9	HMOX2	-0.94483	NEG
ENSBTAG00000002362	APOLD1	A5PJE5	NFATC2IP	0.95065	POS
ENSBTAG00000002362	APOLD1	E1BC64	LIMK1	-0.92324	NEG
ENSBTAG00000002362	APOLD1	A0A3Q1LYB3	COPS6	-0.91672	NEG
ENSBTAG00000002362	APOLD1	A0A3Q1N0A8	ABHD11	-0.92608	NEG
ENSBTAG00000002362	APOLD1	Q08D83	RTN3	-0.90634	NEG
ENSBTAG00000002362	APOLD1	Q58DN7	ACSF3	-0.91031	NEG
ENSBTAG00000002362	APOLD1	Q0VC97	CBR3	-0.93353	NEG
ENSBTAG00000002362	APOLD1	E1BL45	EHBP1L1	-0.93387	NEG
ENSBTAG00000002362	APOLD1	F1N5J8	DECR1	-0.92886	NEG
ENSBTAG00000002362	APOLD1	E1BLQ1	HPS4	-0.92285	NEG
ENSBTAG00000002362	APOLD1	F1MU85	BROX	-0.9358	NEG
ENSBTAG00000002362	APOLD1	Q4JF28	IRF3	-0.95857	NEG
ENSBTAG00000002362	APOLD1	A0A3Q1M1B6	CD177	0.93969	POS
ENSBTAG00000002362	APOLD1	A0A3Q1LRN7	H6PD	-0.90958	NEG
ENSBTAG00000002362	APOLD1	A5D7B3	NUP58	0.92239	POS
ENSBTAG00000002362	APOLD1	G3MZ52	CGGBP1	0.92596	POS
ENSBTAG00000002362	APOLD1	F1MQF6	PYCARD	0.91846	POS
ENSBTAG00000002362	APOLD1	A0A452DIX0	PCYOX1L	-0.97906	NEG
ENSBTAG00000002362	APOLD1	F1MPV3	RALBP1	-0.95285	NEG
ENSBTAG00000002362	APOLD1	F1N5K1	CDK11B	0.90035	POS
ENSBTAG00000002362	APOLD1	A0A3Q1LNG3	MFSD6	-0.9152	NEG
ENSBTAG00000002362	APOLD1	Q17QQ1	LAMTOR3	-0.95724	NEG
ENSBTAG00000002362	APOLD1	Q5E9V6	COMMD4	0.92581	POS
ENSBTAG00000002362	APOLD1	A2VE20	UBE2G1	0.92583	POS
ENSBTAG00000002362	APOLD1	F1MUA1	DENND1B	-0.90849	NEG
ENSBTAG00000002362	APOLD1	Q0IIL1	MICU1	-0.96308	NEG
ENSBTAG00000002362	APOLD1	E1B899	MIOS	0.91524	POS
ENSBTAG00000002362	APOLD1	E1BHY6	GRN	0.97018	POS
ENSBTAG00000002362	APOLD1	A0A3Q1LM92	ATG7	-0.92718	NEG
ENSBTAG00000002362	APOLD1	A7YWP6	COMMD2	-0.99483	NEG
ENSBTAG00000002362	APOLD1	A4FUZ5	SERINC3	0.92138	POS
ENSBTAG00000002362	APOLD1	Q02369	NDUFB9	-0.94014	NEG
ENSBTAG00000002362	APOLD1	A6QLV3	SHOC2	-0.93398	NEG
ENSBTAG00000002362	APOLD1	A5D7C8	SEMA4D	0.96108	POS
ENSBTAG00000002362	APOLD1	A0A3Q1LK64	DHRSX	0.9699	POS
ENSBTAG00000002362	APOLD1	Q95122	CD14	0.93944	POS
ENSBTAG00000002362	APOLD1	A5PJJ2	ALG12	0.95925	POS
ENSBTAG00000002362	APOLD1	F1MZM8	USP46	-0.92016	NEG
ENSBTAG00000002362	APOLD1	E1BMG9	ALDH1L1	0.96811	POS
ENSBTAG00000002367	HCFC1R1	Q2NL21	DNAJC11	-0.9146	NEG
ENSBTAG00000002376	PPIL1	E1BNR2	IREB2	0.97808	POS
ENSBTAG00000002377	PSMB2	A1A4I9	UFL1	0.96367	POS
ENSBTAG00000002377	PSMB2	A0A3S5ZPJ7	GFUS	0.93336	POS
ENSBTAG00000002402	IGF2R	Q1RMR9	PACSIN2	-0.92923	NEG
ENSBTAG00000002402	IGF2R	A6QR56	ALDH16A1	-0.93916	NEG
ENSBTAG00000002408	FHAD1	G5E5C8	TALDO1	0.92978	POS
ENSBTAG00000002408	FHAD1	P17248	WARS1	-0.90925	NEG
ENSBTAG00000002408	FHAD1	A0A452DID1	TPT1	0.91537	POS
ENSBTAG00000002408	FHAD1	A0A3Q1M4F5	ANXA7	-0.99277	NEG
ENSBTAG00000002408	FHAD1	Q3ZBM5	SNX5	0.94533	POS
ENSBTAG00000002408	FHAD1	A6H7B5	COPS3	-0.91485	NEG
ENSBTAG00000002408	FHAD1	Q8WMY2	FDPS	0.90123	POS
ENSBTAG00000002408	FHAD1	Q3ZC35	CCN1	0.94129	POS
ENSBTAG00000002408	FHAD1	Q1JPA6	NAT1	0.92054	POS
ENSBTAG00000002408	FHAD1	F1MW60	PDXP	-0.94971	NEG
ENSBTAG00000002408	FHAD1	Q08DW2	PRPSAP1	-0.90301	NEG
ENSBTAG00000002408	FHAD1	A0A3Q1M7W0	PDXDC1	0.90829	POS
ENSBTAG00000002408	FHAD1	F1MGL9	LIMK2	0.93257	POS
ENSBTAG00000002408	FHAD1	A6QLT3	C2CD5	-0.97155	NEG
ENSBTAG00000002408	FHAD1	P00171	CYB5A	0.92634	POS
ENSBTAG00000002408	FHAD1	F1MJ84	VPS51	0.95851	POS
ENSBTAG00000002408	FHAD1	A0A3Q1M0J0	DTNB	0.93527	POS
ENSBTAG00000002408	FHAD1	F1MDS5	LRCH1	-0.90932	NEG
ENSBTAG00000002408	FHAD1	E1BG08	AIDA	0.94758	POS
ENSBTAG00000002408	FHAD1	F1MS86	DERL3	0.90266	POS
ENSBTAG00000002408	FHAD1	F6RSE9	AOAH	0.93599	POS
ENSBTAG00000002408	FHAD1	A0A3S5ZP45	CCR2	0.90708	POS
ENSBTAG00000002408	FHAD1	Q17QE5	CIB1	0.90163	POS
ENSBTAG00000002408	FHAD1	A0A3Q1NJ00	BNIP2	0.9703	POS
ENSBTAG00000002411	CTNND1	A0A3S5ZPJ7	GFUS	-0.91446	NEG
ENSBTAG00000002411	CTNND1	E1BEP7	ELP2	-0.97668	NEG
ENSBTAG00000002412	CYB5B	Q3SX02	HTATIP2	-0.98057	NEG
ENSBTAG00000002415	TSPAN3	A0A3Q1M7R7	APLP2	0.93559	POS
ENSBTAG00000002416		A0A3Q1LMP2	KRAS	-0.96492	NEG
ENSBTAG00000002416		A0A3Q1LKL7	ADGRE5	-0.90989	NEG
ENSBTAG00000002416		F6Q850	VPS26C	0.97802	POS
ENSBTAG00000002417	RAB30	E1BF92	USP48	0.94911	POS
ENSBTAG00000002418	TICRR	E1BNR2	IREB2	0.94979	POS
ENSBTAG00000002419	PIGM	Q2NL21	DNAJC11	0.95886	POS
ENSBTAG00000002419	PIGM	Q2HJF5	DPH6	0.96562	POS
ENSBTAG00000002422	BCL9	A0A3Q1LK64	DHRSX	0.9317	POS
ENSBTAG00000002423	PSMD12	Q29RY9	NPL	0.91639	POS
ENSBTAG00000002428	PPA2	E1BNR2	IREB2	0.95716	POS
ENSBTAG00000002431	TRIM24	F6Q850	VPS26C	0.97096	POS
ENSBTAG00000002432		A0A3Q1LMP2	KRAS	-0.95177	NEG
ENSBTAG00000002432		A0A3Q1LKL7	ADGRE5	-0.91154	NEG
ENSBTAG00000002434	WDR18	A0A3Q1M182	VAV2	0.9528	POS
ENSBTAG00000002440	KIF7	Q0VD53	VPS26A	-0.93243	NEG
ENSBTAG00000002444	MKI67	E1BCW1	UBR2	-0.92212	NEG
ENSBTAG00000002447	C7H19orf44	Q2HJE5	FAM234A	-0.90208	NEG
ENSBTAG00000002458	NUP155	A0A3Q1LMP2	KRAS	-0.9561	NEG
ENSBTAG00000002458	NUP155	A0A3Q1LKL7	ADGRE5	-0.92472	NEG
ENSBTAG00000002458	NUP155	F6Q850	VPS26C	0.97892	POS
ENSBTAG00000002468	RPS28	A0A3Q1LMP2	KRAS	0.94786	POS
ENSBTAG00000002474	MAD1L1	Q29RY9	NPL	-0.9365	NEG
ENSBTAG00000002474	MAD1L1	A0A3Q1LMP2	KRAS	0.9576	POS
ENSBTAG00000002475	RAB11B	A0A3Q1LMP2	KRAS	0.95976	POS
ENSBTAG00000002479	PANK4	Q0VCM5	ITIH1	0.93853	POS
ENSBTAG00000002484	CIAO3	F6QDV4	UROS	-0.91395	NEG
ENSBTAG00000002490	CHPT1	A0A3Q1LKL7	ADGRE5	-0.94254	NEG
ENSBTAG00000002501	CUEDC2	F6Q850	VPS26C	-0.90264	NEG
ENSBTAG00000002501	CUEDC2	A0A3Q1MJR9	VPS52	-0.90623	NEG
ENSBTAG00000002512	HAUS1	Q32LB0	WDR70	0.91331	POS
ENSBTAG00000002524	MRI1	A1A4I9	UFL1	0.9031	POS
ENSBTAG00000002526	BDH2	Q0VD53	VPS26A	-0.96586	NEG
ENSBTAG00000002539	TRIOBP	P63097	GNAI1	0.9431	POS
ENSBTAG00000002563	WDR45	Q0VCM5	ITIH1	0.93733	POS
ENSBTAG00000002563	WDR45	Q0P5H9	TTC5	0.94008	POS
ENSBTAG00000002568	GPKOW	Q5E9Y2	STX17	0.96637	POS
ENSBTAG00000002571	PDCD2L	Q29RY9	NPL	-0.93789	NEG
ENSBTAG00000002575	SSU72	Q1RMR9	PACSIN2	0.96905	POS
ENSBTAG00000002575	SSU72	A6QR56	ALDH16A1	0.97363	POS
ENSBTAG00000002580	MYH14	P48616	VIM	-0.91853	NEG
ENSBTAG00000002580	MYH14	P79134	ANXA6	-0.92704	NEG
ENSBTAG00000002580	MYH14	A0A3Q1N703	ANXA6	-0.9004	NEG
ENSBTAG00000002580	MYH14	A0A3Q1MAF9	LOC768255	-0.98336	NEG
ENSBTAG00000002580	MYH14	Q28013	RASA3	0.93163	POS
ENSBTAG00000002580	MYH14	Q3SZ62	PGAM1	0.93658	POS
ENSBTAG00000002580	MYH14	A0A452DI31	ENO3	-0.95624	NEG
ENSBTAG00000002580	MYH14	Q29RV1	PDIA4	0.94454	POS
ENSBTAG00000002580	MYH14	F6QH94	PDIA6	0.926	POS
ENSBTAG00000002580	MYH14	E1BNA9	ZZEF1	0.95335	POS
ENSBTAG00000002580	MYH14	A0A452DJG7	RPN2	0.94014	POS
ENSBTAG00000002580	MYH14	Q3MHR7	ARPC2	-0.90558	NEG
ENSBTAG00000002580	MYH14	P53710	ITGA2	0.97519	POS
ENSBTAG00000002580	MYH14	P31404	ATP6V1A	0.91346	POS
ENSBTAG00000002580	MYH14	F1N690	DLAT	0.96623	POS
ENSBTAG00000002580	MYH14	A6QLS9	RAB10	0.91968	POS
ENSBTAG00000002580	MYH14	A0A3Q1M6W5	FMNL1	-0.95678	NEG
ENSBTAG00000002580	MYH14	A0A3Q1NDE1	ADD3	-0.91095	NEG
ENSBTAG00000002580	MYH14	F2Z4F5	DPP3	0.98018	POS
ENSBTAG00000002580	MYH14	Q2KJ55	ARHGAP25	-0.93695	NEG
ENSBTAG00000002580	MYH14	F1N3R4	LETM1	0.96373	POS
ENSBTAG00000002580	MYH14	F1ME87	KCTD11	-0.94205	NEG
ENSBTAG00000002580	MYH14	E1BA60	RAB32	0.91821	POS
ENSBTAG00000002580	MYH14	A6QQ91	RASAL3	-0.92436	NEG
ENSBTAG00000002580	MYH14	A0A3Q1LUT2	EIF4G1	-0.95187	NEG
ENSBTAG00000002580	MYH14	A0A3Q1NJX5	OSTF1	0.90972	POS
ENSBTAG00000002580	MYH14	F1MBF6	RAB6A	0.9651	POS
ENSBTAG00000002580	MYH14	A6QL88	SACM1L	0.93466	POS
ENSBTAG00000002580	MYH14	A0A3Q1MBS7	RAB6A	0.93612	POS
ENSBTAG00000002580	MYH14	P62871	GNB1	0.94949	POS
ENSBTAG00000002580	MYH14	P61625	ITGAL	-0.94193	NEG
ENSBTAG00000002580	MYH14	E1BKX1	CEMIP	0.94805	POS
ENSBTAG00000002580	MYH14	F1MX70	ANO10	0.96659	POS
ENSBTAG00000002580	MYH14	Q0V8R5	IL16	-0.9285	NEG
ENSBTAG00000002580	MYH14	A2VE21	COPG2	0.92349	POS
ENSBTAG00000002580	MYH14	F1N7X3	NAP1L4	0.93043	POS
ENSBTAG00000002580	MYH14	A6QLD1	EXOC4	0.9778	POS
ENSBTAG00000002580	MYH14	A0A3Q1M839	SH3KBP1	-0.9422	NEG
ENSBTAG00000002580	MYH14	E1BNG8	BIN1	-0.95986	NEG
ENSBTAG00000002580	MYH14	A0A3Q1MP25	ACAD9	-0.92973	NEG
ENSBTAG00000002580	MYH14	F1MR96	CAST	-0.92069	NEG
ENSBTAG00000002580	MYH14	G3MXC8	ARPC5	-0.92752	NEG
ENSBTAG00000002580	MYH14	F1N289	CASS4	0.93765	POS
ENSBTAG00000002580	MYH14	E1BEX4	UROD	0.91371	POS
ENSBTAG00000002580	MYH14	Q3ZBA6	DNAJB11	0.94381	POS
ENSBTAG00000002580	MYH14	E1BAM1	ANKRD35	0.94102	POS
ENSBTAG00000002580	MYH14	A0A3Q1LWL6	AP1M2	0.90859	POS
ENSBTAG00000002580	MYH14	P11017	GNB2	0.94407	POS
ENSBTAG00000002580	MYH14	A6H7H3	HSD17B12	0.90419	POS
ENSBTAG00000002580	MYH14	Q08DC3	PPP1R18	-0.94608	NEG
ENSBTAG00000002580	MYH14	A0A3Q1ML33	LOC519132	-0.9366	NEG
ENSBTAG00000002580	MYH14	G5E5C0	INF2	0.95193	POS
ENSBTAG00000002580	MYH14	P11116	LGALS1	-0.99319	NEG
ENSBTAG00000002580	MYH14	Q3SZM5	CMAS	-0.90693	NEG
ENSBTAG00000002580	MYH14	A4IF90	ARHGAP15	0.93109	POS
ENSBTAG00000002580	MYH14	Q29444	MANBA	0.93398	POS
ENSBTAG00000002580	MYH14	Q3SZJ0	ASL	0.96349	POS
ENSBTAG00000002580	MYH14	A0A3Q1MK64	ARMC10	0.95231	POS
ENSBTAG00000002580	MYH14	Q32LM0	SH3GLB1	0.90781	POS
ENSBTAG00000002580	MYH14	Q3ZBD0	PSMD7	0.95564	POS
ENSBTAG00000002580	MYH14	A0A3Q1M535	PIK3AP1	-0.90602	NEG
ENSBTAG00000002580	MYH14	A0A3Q1LWB8	ARAP1	-0.97661	NEG
ENSBTAG00000002580	MYH14	A0A3Q1NFD9	TMCC2	0.92979	POS
ENSBTAG00000002580	MYH14	A7YY28	ABHD14B	-0.93374	NEG
ENSBTAG00000002580	MYH14	Q5E9J8	RIC8A	0.95234	POS
ENSBTAG00000002580	MYH14	A0A452DIH3	SH3GLB2	0.97208	POS
ENSBTAG00000002580	MYH14	F1MLD8	MEMO1	0.9612	POS
ENSBTAG00000002580	MYH14	Q3SX31	GIMAP7	-0.91867	NEG
ENSBTAG00000002580	MYH14	F1MXZ0	GNS	0.91143	POS
ENSBTAG00000002580	MYH14	A0A3Q1LQX9	ABI1	-0.93576	NEG
ENSBTAG00000002580	MYH14	A7Z071	C2CD2L	0.92883	POS
ENSBTAG00000002580	MYH14	Q3T0D7	SAR1A	0.93068	POS
ENSBTAG00000002580	MYH14	E1BAW2	LRRC32	0.94985	POS
ENSBTAG00000002580	MYH14	Q3ZCL3	NMI	-0.90505	NEG
ENSBTAG00000002580	MYH14	A0A3Q1LNK8	CHERP	-0.91631	NEG
ENSBTAG00000002580	MYH14	F1N4Q3	GALNT7	0.94105	POS
ENSBTAG00000002580	MYH14	F1N3Q9	PNKP	-0.93511	NEG
ENSBTAG00000002580	MYH14	Q3T0T7	SAR1B	0.92493	POS
ENSBTAG00000002580	MYH14	Q5BIN5	PIN1	0.95254	POS
ENSBTAG00000002580	MYH14	E1BNC4	DIPK2A	0.95363	POS
ENSBTAG00000002580	MYH14	A8E4R4	EXOSC6	-0.94138	NEG
ENSBTAG00000002580	MYH14	Q24K19	NUP54	-0.90853	NEG
ENSBTAG00000002580	MYH14	Q0II59	PDXK	-0.94356	NEG
ENSBTAG00000002580	MYH14	A6H732	TMX4	-0.92121	NEG
ENSBTAG00000002580	MYH14	A0A3Q1MTP1	RFC2	-0.90477	NEG
ENSBTAG00000002580	MYH14	A0A3Q1M417	MALT1	-0.94327	NEG
ENSBTAG00000002580	MYH14	Q0VC82	SEPHS1	-0.93092	NEG
ENSBTAG00000002580	MYH14	A0A3Q1LYS7	ATG3	-0.97252	NEG
ENSBTAG00000002580	MYH14	F1MUP3	SEC62	0.92987	POS
ENSBTAG00000002580	MYH14	Q08E52	PAK1	-0.96225	NEG
ENSBTAG00000002580	MYH14	Q0IIJ2	H1-0	-0.91743	NEG
ENSBTAG00000002580	MYH14	A0A3Q1M5T5	CAMK4	-0.94933	NEG
ENSBTAG00000002580	MYH14	Q2KJ14	PAF1	-0.92746	NEG
ENSBTAG00000002580	MYH14	Q28073	CD3E	-0.90348	NEG
ENSBTAG00000002580	MYH14	A0A3Q1NEI0	DPAGT1	0.92031	POS
ENSBTAG00000002580	MYH14	A0A3Q1MTK7	TSPAN14	0.90317	POS
ENSBTAG00000002580	MYH14	F1MM78	ZCCHC8	-0.9383	NEG
ENSBTAG00000002580	MYH14	E1BJN6	SEC14L5	0.94763	POS
ENSBTAG00000002580	MYH14	A0A3Q1MIZ0	MARK3	-0.92858	NEG
ENSBTAG00000002580	MYH14	A6QPL3	SLC66A3	0.93855	POS
ENSBTAG00000002580	MYH14	E1BG23	TRIM47	0.94388	POS
ENSBTAG00000002580	MYH14	P08165	FDXR	0.95062	POS
ENSBTAG00000002580	MYH14	Q29RJ1	NUDT2	0.91372	POS
ENSBTAG00000002580	MYH14	F1MB46	TBC1D10A	-0.92913	NEG
ENSBTAG00000002580	MYH14	A0A3Q1LL70	XAB2	-0.93452	NEG
ENSBTAG00000002580	MYH14	A1A4J9	DNAJA3	0.90676	POS
ENSBTAG00000002580	MYH14	F1MD78	FNBP4	0.93437	POS
ENSBTAG00000002580	MYH14	Q5E9Q3	CCDC51	-0.91812	NEG
ENSBTAG00000002580	MYH14	Q32LM8	NRM	-0.95485	NEG
ENSBTAG00000002580	MYH14	E1BNH2	CTH	0.91445	POS
ENSBTAG00000002580	MYH14	A0A452DKA8	ITPK1	0.9575	POS
ENSBTAG00000002580	MYH14	Q0V8R6	HEXA	-0.90966	NEG
ENSBTAG00000002580	MYH14	F1MWG3	CWC22	0.92452	POS
ENSBTAG00000002580	MYH14	E1BKV9	ERCC4	-0.92999	NEG
ENSBTAG00000002580	MYH14	A0JNB7	SLC40A1	0.90508	POS
ENSBTAG00000002580	MYH14	F1N420	NPM3	0.94672	POS
ENSBTAG00000002580	MYH14	A0A3Q1M360	FBXO30	0.96191	POS
ENSBTAG00000002580	MYH14	F1MM35	VPS13A	-0.97191	NEG
ENSBTAG00000002580	MYH14	A6QPY5	USF2	-0.91524	NEG
ENSBTAG00000002580	MYH14	Q0IIB2	NFKBIB	0.94906	POS
ENSBTAG00000002580	MYH14	Q3MHY7	MRPL10	-0.90597	NEG
ENSBTAG00000002580	MYH14	E1BLP0	PRAM1	-0.92093	NEG
ENSBTAG00000002580	MYH14	F1MZA7	URB1	0.96121	POS
ENSBTAG00000002580	MYH14	F1MLA4	BDH2	-0.95019	NEG
ENSBTAG00000002580	MYH14	Q6QTG9	COX1	0.93686	POS
ENSBTAG00000002580	MYH14	E1B7S1	PARP12	-0.94464	NEG
ENSBTAG00000002580	MYH14	A0A3Q1LU66	LMF1	0.90378	POS
ENSBTAG00000002580	MYH14	A0A3Q1LRW7	JADE2	-0.9358	NEG
ENSBTAG00000002580	MYH14	A0A3Q1LSR1	INPP4B	0.92854	POS
ENSBTAG00000002580	MYH14	A4FUB3	SOX5	0.91309	POS
ENSBTAG00000002580	MYH14	A0A3Q1MDA8	GALNT10	0.94305	POS
ENSBTAG00000002580	MYH14	Q3SZZ7	FGL1	0.92985	POS
ENSBTAG00000002591	GLTP	E1BCW1	UBR2	-0.91459	NEG
ENSBTAG00000002594	ZNF436	Q1RMR9	PACSIN2	-0.95822	NEG
ENSBTAG00000002594	ZNF436	A6QR56	ALDH16A1	-0.96934	NEG
ENSBTAG00000002594	ZNF436	F6QDV4	UROS	0.90085	POS
ENSBTAG00000002596	VSTM1	A0A3S5ZPJ7	GFUS	-0.93684	NEG
ENSBTAG00000002596	VSTM1	E1BEP7	ELP2	-0.95885	NEG
ENSBTAG00000002599	MGARP	Q1RMU4	ERLIN2	0.98978	POS
ENSBTAG00000002603	PRPF39	Q08E34	TOMM70	-0.91517	NEG
ENSBTAG00000002605	TRIM16	A0A3Q1M182	VAV2	-0.92963	NEG
ENSBTAG00000002608	SEPTIN2	Q3SX02	HTATIP2	-0.9061	NEG
ENSBTAG00000002610	FKBP3	E1BCW1	UBR2	-0.90005	NEG
ENSBTAG00000002613	MIS18BP1	E1BNR2	IREB2	0.94583	POS
ENSBTAG00000002614	RUFY2	Q3SX02	HTATIP2	-0.91984	NEG
ENSBTAG00000002624	PSTPIP2	A0A3Q1M182	VAV2	-0.93858	NEG
ENSBTAG00000002626	ARHGAP6	Q2KIS1	RENBP	-0.92942	NEG
ENSBTAG00000002633	SEPTIN9	A0A3Q1LMP2	KRAS	0.9829	POS
ENSBTAG00000002633	SEPTIN9	F6Q850	VPS26C	-0.9824	NEG
ENSBTAG00000002645	SH3BP5L	Q29RY9	NPL	-0.94735	NEG
ENSBTAG00000002646	DYNC1I2	Q8HZT2	KCNK17	0.95	POS
ENSBTAG00000002651	PKP2	A0A3Q1M2H1	MMRN1	-0.93152	NEG
ENSBTAG00000002651	PKP2	F1MER7	HSPG2	-0.91441	NEG
ENSBTAG00000002651	PKP2	Q148F1	CFL2	0.91809	POS
ENSBTAG00000002651	PKP2	Q29RZ0	ACAT1	0.90348	POS
ENSBTAG00000002651	PKP2	A0A3Q1NCG7	NCLN	-0.94198	NEG
ENSBTAG00000002651	PKP2	Q2KIS1	RENBP	0.93287	POS
ENSBTAG00000002651	PKP2	A0A3Q1N3K8	PHKA2	-0.93232	NEG
ENSBTAG00000002651	PKP2	Q2T9L9	GTF2F2	0.93744	POS
ENSBTAG00000002651	PKP2	E1BN61	RPS6KA5	0.9358	POS
ENSBTAG00000002651	PKP2	A0JNK3	HTRA2	-0.91372	NEG
ENSBTAG00000002651	PKP2	Q58DS7	PON2	0.96062	POS
ENSBTAG00000002657	NKIRAS2	A0A3Q1M6K1	PTPRJ	-0.92669	NEG
ENSBTAG00000002669	RASSF4	E1BEP7	ELP2	-0.93897	NEG
ENSBTAG00000002676	SAE1	E1BF92	USP48	0.93475	POS
ENSBTAG00000002683	PFKP	A6QR56	ALDH16A1	0.90066	POS
ENSBTAG00000002683	PFKP	E1BCW1	UBR2	-0.96141	NEG
ENSBTAG00000002685	PITRM1	E1BJL3	BACH1	-0.93107	NEG
ENSBTAG00000002688	ATP1B1	Q8HZT2	KCNK17	-0.95788	NEG
ENSBTAG00000002689	NME7	G3MY50	ASMTL	-0.90788	NEG
ENSBTAG00000002689	NME7	Q8HZT2	KCNK17	0.97679	POS
ENSBTAG00000002690	BLZF1	A0A3Q1M6L4	PPIE	0.90568	POS
ENSBTAG00000002697	KCTD10	E1BGD1	TOMM34	-0.90592	NEG
ENSBTAG00000002698	UBE3B	Q0VD53	VPS26A	-0.90149	NEG
ENSBTAG00000002699	KIT	A0A3Q1M6K1	PTPRJ	-0.98937	NEG
ENSBTAG00000002699	KIT	E1BJH8	MTMR6	-0.96304	NEG
ENSBTAG00000002704	POMT2	A0A3Q1M182	VAV2	0.97033	POS
ENSBTAG00000002705	REC8	Q32S26	BRD2	0.91369	POS
ENSBTAG00000002707	IPO4	Q32S26	BRD2	0.90841	POS
ENSBTAG00000002708	MRPL42	P63097	GNAI1	-0.92738	NEG
ENSBTAG00000002708	MRPL42	E1BNR2	IREB2	0.9028	POS
ENSBTAG00000002712	MDP1	Q1RMU4	ERLIN2	-0.93153	NEG
ENSBTAG00000002718	TINF2	Q3SX02	HTATIP2	0.92387	POS
ENSBTAG00000002725	RNGTT	A0A3Q1MJR9	VPS52	0.95724	POS
ENSBTAG00000002727	PHACTR4	Q5E9Y2	STX17	-0.93092	NEG
ENSBTAG00000002727	PHACTR4	Q8HZT2	KCNK17	0.92993	POS
ENSBTAG00000002730	ELP3	E1BEP7	ELP2	0.95838	POS
ENSBTAG00000002737		A0A3Q1M6K1	PTPRJ	-0.91887	NEG
ENSBTAG00000002737		E1BJH8	MTMR6	-0.96673	NEG
ENSBTAG00000002745	APEX1	A0A3Q1M182	VAV2	0.90836	POS
ENSBTAG00000002755	ANKRD12	A0A3Q1LMP2	KRAS	-0.95673	NEG
ENSBTAG00000002756	CDCA2	P01966	HBA	-0.96553	NEG
ENSBTAG00000002756	CDCA2	P02070	HBB	-0.94799	NEG
ENSBTAG00000002756	CDCA2	F1MC48	IQGAP1	-0.95556	NEG
ENSBTAG00000002756	CDCA2	F1MMQ8	SPTA1	-0.90317	NEG
ENSBTAG00000002756	CDCA2	F1MKE9	SPTB	-0.90888	NEG
ENSBTAG00000002756	CDCA2	Q9XSW5	SLC4A1	-0.92073	NEG
ENSBTAG00000002756	CDCA2	P68103	EEF1A1	0.97847	POS
ENSBTAG00000002756	CDCA2	P00432	CAT	-0.95434	NEG
ENSBTAG00000002756	CDCA2	A0A3Q1MZU3	PDCD4	0.97355	POS
ENSBTAG00000002756	CDCA2	A0A3Q1LGS4	NFKB1	0.90951	POS
ENSBTAG00000002756	CDCA2	A0A3Q1MH83	GAPVD1	-0.95097	NEG
ENSBTAG00000002756	CDCA2	E1BC98	SUPT5H	0.97164	POS
ENSBTAG00000002756	CDCA2	A0A3Q1NCL2		-0.94621	NEG
ENSBTAG00000002756	CDCA2	P33046	CATHL4	-0.93523	NEG
ENSBTAG00000002756	CDCA2	A0A3Q1MPI6	GZMB	-0.98496	NEG
ENSBTAG00000002756	CDCA2	A0A3Q1N5G3	MSRA	-0.94589	NEG
ENSBTAG00000002756	CDCA2	F1MWN2	HCK	-0.96239	NEG
ENSBTAG00000002756	CDCA2	P17690	APOH	-0.97539	NEG
ENSBTAG00000002756	CDCA2	A0A3Q1N4X4	DNM1	0.96184	POS
ENSBTAG00000002756	CDCA2	A7E3T7	MAT2A	0.92415	POS
ENSBTAG00000002756	CDCA2	A0A3Q1LTZ6	SDS	-0.9119	NEG
ENSBTAG00000002756	CDCA2	E1BEL8	HBE1	-0.98078	NEG
ENSBTAG00000002756	CDCA2	O46510	EPB42	-0.93463	NEG
ENSBTAG00000002756	CDCA2	Q29RL2	CHORDC1	0.93584	POS
ENSBTAG00000002756	CDCA2	A0A3Q1MP16	AQR	0.9182	POS
ENSBTAG00000002756	CDCA2	A0A3Q1LF81	LIG3	-0.94938	NEG
ENSBTAG00000002756	CDCA2	Q08DA0	RABL6	0.98666	POS
ENSBTAG00000002756	CDCA2	Q58D96	IDH3G	0.90833	POS
ENSBTAG00000002756	CDCA2	F1MKJ5	WASHC5	0.97829	POS
ENSBTAG00000002756	CDCA2	Q3ZBL4	LZTFL1	0.91324	POS
ENSBTAG00000002756	CDCA2	E1BI60	ATE1	0.97266	POS
ENSBTAG00000002756	CDCA2	A0A3Q1MRT9	LRRC40	0.98966	POS
ENSBTAG00000002756	CDCA2	Q3ZBU2	CISD1	0.92164	POS
ENSBTAG00000002756	CDCA2	A0A3Q1NES9	TWF1	0.90987	POS
ENSBTAG00000002756	CDCA2	A6QL75	PTP4A2	0.90697	POS
ENSBTAG00000002756	CDCA2	A3KMX6	UBR7	0.92327	POS
ENSBTAG00000002756	CDCA2	E1B9N7	DHX29	-0.95973	NEG
ENSBTAG00000002756	CDCA2	A5D7S3	TRMT1L	0.97964	POS
ENSBTAG00000002756	CDCA2	F1MC39	STAG1	-0.96819	NEG
ENSBTAG00000002756	CDCA2	P46168	DEFB10	-0.95006	NEG
ENSBTAG00000002756	CDCA2	A6QP01	SELENOT	0.93968	POS
ENSBTAG00000002756	CDCA2	G3X6M9	SIRPA	-0.91409	NEG
ENSBTAG00000002756	CDCA2	Q17QC8	CFP	-0.97445	NEG
ENSBTAG00000002756	CDCA2	F1MKX8	RHAG	-0.93243	NEG
ENSBTAG00000002756	CDCA2	E1BD42	NUP37	-0.90074	NEG
ENSBTAG00000002756	CDCA2	G3MZM8	VKORC1L1	0.90701	POS
ENSBTAG00000002756	CDCA2	F6RMV5	LRG1	-0.92749	NEG
ENSBTAG00000002756	CDCA2	E1BNR2	IREB2	0.98751	POS
ENSBTAG00000002756	CDCA2	Q0P5I5	HOGA1	-0.9689	NEG
ENSBTAG00000002756	CDCA2	A0A3Q1LXJ9	SMC5	-0.95386	NEG
ENSBTAG00000002756	CDCA2	A0A3Q1ME75	CNOT6L	-0.93824	NEG
ENSBTAG00000002756	CDCA2	E1BFH7	SMC6	0.95669	POS
ENSBTAG00000002756	CDCA2	F1MX58	TIAM1	-0.9531	NEG
ENSBTAG00000002756	CDCA2	E1BNA3	AP4E1	-0.9181	NEG
ENSBTAG00000002756	CDCA2	E1BFH5	TSC22D4	0.93877	POS
ENSBTAG00000002756	CDCA2	E1BI62	LOC104968656	0.90183	POS
ENSBTAG00000002763	KMT2B	Q5E9Y2	STX17	0.9512	POS
ENSBTAG00000002764	IGFLR1	Q29RY9	NPL	-0.97708	NEG
ENSBTAG00000002764	IGFLR1	A5PKC2	SHBG	0.94401	POS
ENSBTAG00000002767	GNB4	A1A4I9	UFL1	-0.91323	NEG
ENSBTAG00000002767	GNB4	G3MY03	TSNAX	-0.94849	NEG
ENSBTAG00000002767	GNB4	E1BEW3	IPO11	0.91979	POS
ENSBTAG00000002770	TCN2	F1N3J5	BRD9	0.94203	POS
ENSBTAG00000002774	PTPN23	A0A3Q1LMP2	KRAS	0.936	POS
ENSBTAG00000002778	SF3B2	Q3SX02	HTATIP2	0.904	POS
ENSBTAG00000002778	SF3B2	A0A3Q1MJR9	VPS52	-0.94248	NEG
ENSBTAG00000002783	PCYOX1	Q29RY9	NPL	0.92917	POS
ENSBTAG00000002784	COPS5	Q08E34	TOMM70	-0.90072	NEG
ENSBTAG00000002788	RAB27B	A0A3Q1MN97	VCL	-0.91111	NEG
ENSBTAG00000002788	RAB27B	P10096	GAPDH	-0.92458	NEG
ENSBTAG00000002788	RAB27B	A0A3Q1LKR8	UBA1	-0.98738	NEG
ENSBTAG00000002788	RAB27B	Q2TA49	VASP	-0.92689	NEG
ENSBTAG00000002788	RAB27B	A0A3Q1N9Y5	QSOX1	-0.90686	NEG
ENSBTAG00000002788	RAB27B	Q27970	CAPN1	-0.93302	NEG
ENSBTAG00000002788	RAB27B	A6QLL8	ALDOA	-0.95552	NEG
ENSBTAG00000002788	RAB27B	Q3ZCI9	CCT8	-0.93846	NEG
ENSBTAG00000002788	RAB27B	A0A3Q1M5Q6	ECM1	-0.91288	NEG
ENSBTAG00000002788	RAB27B	A0A3Q1M5R4	LDHB	0.94727	POS
ENSBTAG00000002788	RAB27B	P04272	ANXA2	0.9351	POS
ENSBTAG00000002788	RAB27B	Q2HJH2	RAB1B	-0.92106	NEG
ENSBTAG00000002788	RAB27B	F1MX21	ITPR1	-0.97755	NEG
ENSBTAG00000002788	RAB27B	A0A3Q1MSE0	ARHGEF1	0.96404	POS
ENSBTAG00000002788	RAB27B	F1MTX7	DARS1	-0.9854	NEG
ENSBTAG00000002788	RAB27B	Q59A32	GART	-0.90714	NEG
ENSBTAG00000002788	RAB27B	Q3MHR7	ARPC2	0.93387	POS
ENSBTAG00000002788	RAB27B	A5PJN2	ERO1A	-0.9476	NEG
ENSBTAG00000002788	RAB27B	P68002	VDAC2	-0.92517	NEG
ENSBTAG00000002788	RAB27B	F1N052	SMARCA5	-0.95398	NEG
ENSBTAG00000002788	RAB27B	P31408	ATP6V1B2	-0.9311	NEG
ENSBTAG00000002788	RAB27B	P42201	SELP	-0.93731	NEG
ENSBTAG00000002788	RAB27B	P31404	ATP6V1A	-0.95732	NEG
ENSBTAG00000002788	RAB27B	E1BK52	STK10	-0.97488	NEG
ENSBTAG00000002788	RAB27B	P06623	CNP	-0.92292	NEG
ENSBTAG00000002788	RAB27B	P13696	PEBP1	-0.94466	NEG
ENSBTAG00000002788	RAB27B	A6N9I4	RASGRP2	-0.90623	NEG
ENSBTAG00000002788	RAB27B	F1MCT8	SYNCRIP	-0.93553	NEG
ENSBTAG00000002788	RAB27B	G3N2T3	ARHGAP4	0.94256	POS
ENSBTAG00000002788	RAB27B	A0A3Q1NI55	CD22	-0.94179	NEG
ENSBTAG00000002788	RAB27B	F1MW06	NOP56	0.97669	POS
ENSBTAG00000002788	RAB27B	A3KN12	ADSL	-0.95661	NEG
ENSBTAG00000002788	RAB27B	A0A3Q1MJ04		-0.9445	NEG
ENSBTAG00000002788	RAB27B	A0A3Q1MLJ1	STK4	0.93505	POS
ENSBTAG00000002788	RAB27B	P07224	PROS1	-0.90834	NEG
ENSBTAG00000002788	RAB27B	F1ME87	KCTD11	0.94848	POS
ENSBTAG00000002788	RAB27B	G3X6W2	RAD50	0.92885	POS
ENSBTAG00000002788	RAB27B	F6RWK1	ARHGAP1	-0.9177	NEG
ENSBTAG00000002788	RAB27B	F1N7U2	NPLOC4	-0.93433	NEG
ENSBTAG00000002788	RAB27B	Q148J6	ARPC4	0.90136	POS
ENSBTAG00000002788	RAB27B	A0A3Q1MBS7	RAB6A	-0.94345	NEG
ENSBTAG00000002788	RAB27B	P61625	ITGAL	0.9313	POS
ENSBTAG00000002788	RAB27B	A0A3Q1MF86	ACTR1A	-0.93797	NEG
ENSBTAG00000002788	RAB27B	F1MX70	ANO10	-0.92019	NEG
ENSBTAG00000002788	RAB27B	A2VE21	COPG2	-0.92406	NEG
ENSBTAG00000002788	RAB27B	A0A3Q1NDF3	NCOA7	-0.90324	NEG
ENSBTAG00000002788	RAB27B	A0A3Q1LZ53	RPS6KA3	0.98485	POS
ENSBTAG00000002788	RAB27B	E1BNK3	TGFB1	-0.94147	NEG
ENSBTAG00000002788	RAB27B	A0A3Q1M839	SH3KBP1	0.92208	POS
ENSBTAG00000002788	RAB27B	A6QLN8	SCYL2	-0.93593	NEG
ENSBTAG00000002788	RAB27B	E1BP72	CDC42BPB	-0.93378	NEG
ENSBTAG00000002788	RAB27B	F1MR96	CAST	0.9036	POS
ENSBTAG00000002788	RAB27B	F1MNI4	RAB5B	-0.91173	NEG
ENSBTAG00000002788	RAB27B	A0A3Q1LYM9	DDX42	-0.9196	NEG
ENSBTAG00000002788	RAB27B	A7MB35	PDHA1	-0.91119	NEG
ENSBTAG00000002788	RAB27B	E1BP29	GRK6	-0.9003	NEG
ENSBTAG00000002788	RAB27B	A0A3Q1MDA1	AGO2	-0.93589	NEG
ENSBTAG00000002788	RAB27B	A0A3S5ZP87	LRRC47	-0.91387	NEG
ENSBTAG00000002788	RAB27B	Q3MHM0	APBB1IP	0.98682	POS
ENSBTAG00000002788	RAB27B	P80227	APEH	-0.90217	NEG
ENSBTAG00000002788	RAB27B	A0A3Q1LYL5	PCCA	-0.91607	NEG
ENSBTAG00000002788	RAB27B	A0A3Q1MUY3	ANO6	-0.90142	NEG
ENSBTAG00000002788	RAB27B	Q3T067	SCCPDH	-0.94754	NEG
ENSBTAG00000002788	RAB27B	F1MJK3	LOC506828	0.96492	POS
ENSBTAG00000002788	RAB27B	A0A3Q1MK64	ARMC10	-0.94674	NEG
ENSBTAG00000002788	RAB27B	F1MP70	LRRFIP2	-0.96628	NEG
ENSBTAG00000002788	RAB27B	Q0VCH9	GLIPR2	-0.99276	NEG
ENSBTAG00000002788	RAB27B	F1N7H2		-0.95339	NEG
ENSBTAG00000002788	RAB27B	A0A3S5ZP93	AIP	0.98391	POS
ENSBTAG00000002788	RAB27B	A7YY75	SEH1L	0.92246	POS
ENSBTAG00000002788	RAB27B	E1BF95	PPM1F	0.92303	POS
ENSBTAG00000002788	RAB27B	Q3MHF0	RBM45	0.91927	POS
ENSBTAG00000002788	RAB27B	Q3T058	EIF2B4	-0.90196	NEG
ENSBTAG00000002788	RAB27B	A0A3Q1LNK8	CHERP	0.94841	POS
ENSBTAG00000002788	RAB27B	A4FUE6	MOBKL3	-0.90972	NEG
ENSBTAG00000002788	RAB27B	A0A3Q1MCX4	NLRC5	0.92111	POS
ENSBTAG00000002788	RAB27B	A3KN22	UBE2M	-0.96374	NEG
ENSBTAG00000002788	RAB27B	Q3MHF8	LSM14A	0.97578	POS
ENSBTAG00000002788	RAB27B	G3MYQ6	LOC515551	0.97544	POS
ENSBTAG00000002788	RAB27B	E1B8Z4	STAT2	0.92215	POS
ENSBTAG00000002788	RAB27B	E1BQ32	CRK	-0.93202	NEG
ENSBTAG00000002788	RAB27B	Q5E9Q4	NECAP2	-0.94242	NEG
ENSBTAG00000002788	RAB27B	A6QLR3	ABRAXAS2	0.95328	POS
ENSBTAG00000002788	RAB27B	A6QLW3	RPRD1B	-0.90883	NEG
ENSBTAG00000002788	RAB27B	E1BF38	DENND10	-0.99144	NEG
ENSBTAG00000002788	RAB27B	A3KMX8	ARMT1	0.95524	POS
ENSBTAG00000002788	RAB27B	F1N6P2	SURF4	-0.9081	NEG
ENSBTAG00000002788	RAB27B	F1MCZ0	GMPR2	-0.92303	NEG
ENSBTAG00000002788	RAB27B	E1BL45	EHBP1L1	-0.90967	NEG
ENSBTAG00000002788	RAB27B	A0A3Q1LZY0	WC1.3	0.98394	POS
ENSBTAG00000002788	RAB27B	F1MBQ2	UBE2J1	-0.9064	NEG
ENSBTAG00000002788	RAB27B	Q3T0D8	LAMTOR1	0.98057	POS
ENSBTAG00000002788	RAB27B	Q0IIJ2	H1-0	0.93306	POS
ENSBTAG00000002788	RAB27B	F1MTK7	FAM107B	0.93889	POS
ENSBTAG00000002788	RAB27B	F1MMQ7	CD79B	-0.91905	NEG
ENSBTAG00000002788	RAB27B	A7YWM8	NANP	-0.93725	NEG
ENSBTAG00000002788	RAB27B	E1BKZ5	GOLGB1	-0.94277	NEG
ENSBTAG00000002788	RAB27B	P08487	PLCG1	0.90801	POS
ENSBTAG00000002788	RAB27B	Q01321	NDUFA4	-0.96264	NEG
ENSBTAG00000002788	RAB27B	F1N5K1	CDK11B	0.9225	POS
ENSBTAG00000002788	RAB27B	P49907	SELENOP	-0.96791	NEG
ENSBTAG00000002788	RAB27B	F1MM78	ZCCHC8	0.94458	POS
ENSBTAG00000002788	RAB27B	F1MLV2	BOLA-DMA	-0.91249	NEG
ENSBTAG00000002788	RAB27B	A6QPL3	SLC66A3	-0.94438	NEG
ENSBTAG00000002788	RAB27B	F1N322	NISCH	0.92854	POS
ENSBTAG00000002788	RAB27B	A0A3Q1MIQ4	RGS19	0.91397	POS
ENSBTAG00000002788	RAB27B	E1B7K3	KCNA3	-0.95483	NEG
ENSBTAG00000002788	RAB27B	A5PJR9	GNL1	0.95721	POS
ENSBTAG00000002788	RAB27B	F1N0X9	BOLA-DQA5	-0.9879	NEG
ENSBTAG00000002788	RAB27B	A0A3Q1LM92	ATG7	-0.91218	NEG
ENSBTAG00000002788	RAB27B	A0A3Q1LY96	PRUNE1	0.9509	POS
ENSBTAG00000002788	RAB27B	E1BQ27	PTGIR	-0.92183	NEG
ENSBTAG00000002788	RAB27B	A5PJC5	MLYCD	0.93158	POS
ENSBTAG00000002788	RAB27B	F1MJP6	ZER1	-0.9474	NEG
ENSBTAG00000002788	RAB27B	Q58CY2	EIF1AD	0.93922	POS
ENSBTAG00000002788	RAB27B	F1MSD6	TRAPPC5	0.95122	POS
ENSBTAG00000002788	RAB27B	E1BCI2	RNF40	0.99544	POS
ENSBTAG00000002788	RAB27B	A0A3Q1LZB3	LOC520402	0.95747	POS
ENSBTAG00000002788	RAB27B	Q2T9V8	DTD1	-0.96408	NEG
ENSBTAG00000002788	RAB27B	E1B8X1	FNDC3A	0.98015	POS
ENSBTAG00000002788	RAB27B	A5PKI6	CC2D1A	0.92633	POS
ENSBTAG00000002788	RAB27B	F1MCY2	PHACTR4	0.93329	POS
ENSBTAG00000002788	RAB27B	E1BI11	MIDEAS	0.93534	POS
ENSBTAG00000002788	RAB27B	A0A140T863	RNF113A	-0.90511	NEG
ENSBTAG00000002788	RAB27B	E1BNI6	TMED8	-0.96481	NEG
ENSBTAG00000002788	RAB27B	Q2KI23	MINDY2	-0.92083	NEG
ENSBTAG00000002788	RAB27B	A0A3Q1LRW7	JADE2	0.94815	POS
ENSBTAG00000002788	RAB27B	F1MZM8	USP46	-0.92478	NEG
ENSBTAG00000002788	RAB27B	A0A3Q1N8U1	UBAP1	0.90634	POS
ENSBTAG00000002788	RAB27B	A0A3Q1MLG2		-0.96201	NEG
ENSBTAG00000002788	RAB27B	F1N543	NRDE2	-0.90105	NEG
ENSBTAG00000002788	RAB27B	A5PJA4	CCDC43	-0.9203	NEG
ENSBTAG00000002791	SEC24C	A0A3Q1M6K1	PTPRJ	-0.90028	NEG
ENSBTAG00000002808	PSMA3	A0A3Q1M6K1	PTPRJ	0.96905	POS
ENSBTAG00000002808	PSMA3	E1BJH8	MTMR6	0.92888	POS
ENSBTAG00000002813	GAB1	E1BNR2	IREB2	-0.98418	NEG
ENSBTAG00000002816	SARM1	E1BF92	USP48	-0.93315	NEG
ENSBTAG00000002828	RNF185	Q08E34	TOMM70	0.98095	POS
ENSBTAG00000002828	RNF185	P63097	GNAI1	0.93537	POS
ENSBTAG00000002829	TCP1	P63097	GNAI1	-0.96834	NEG
ENSBTAG00000002830	U2AF2	Q1RMR9	PACSIN2	0.96062	POS
ENSBTAG00000002830	U2AF2	A6QR56	ALDH16A1	0.943	POS
ENSBTAG00000002836	TAF3	Q32PI8	MRPS27	0.94761	POS
ENSBTAG00000002843	ACOT4	Q32S26	BRD2	-0.90833	NEG
ENSBTAG00000002843	ACOT4	E1BGD1	TOMM34	-0.90804	NEG
ENSBTAG00000002844	PPFIA3	Q2HJF5	DPH6	-0.98775	NEG
ENSBTAG00000002845	CDH10	Q2NL21	DNAJC11	-0.92403	NEG
ENSBTAG00000002874	TMEM183A	Q1RMR9	PACSIN2	0.92628	POS
ENSBTAG00000002874	TMEM183A	A6QR56	ALDH16A1	0.90621	POS
ENSBTAG00000002880	SORBS1	Q5E9Y2	STX17	-0.9171	NEG
ENSBTAG00000002907	C2CD3	Q0VD53	VPS26A	-0.90867	NEG
ENSBTAG00000002907	C2CD3	Q5E9Y2	STX17	-0.94377	NEG
ENSBTAG00000002907	C2CD3	Q2HJE5	FAM234A	-0.92525	NEG
ENSBTAG00000002917	PRKAG2	F1MLQ1	LOC524236	-0.96639	NEG
ENSBTAG00000002917	PRKAG2	A0A3Q1LSJ7	DCTN2	0.91581	POS
ENSBTAG00000002917	PRKAG2	Q3SZA0	COPS4	0.95115	POS
ENSBTAG00000002917	PRKAG2	A7YWH5	DKC1	-0.96349	NEG
ENSBTAG00000002917	PRKAG2	Q0P5G9	SPRYD4	-0.90996	NEG
ENSBTAG00000002917	PRKAG2	Q5E950	NHP2	-0.9145	NEG
ENSBTAG00000002917	PRKAG2	A4FUF0	GLYR1	-0.9015	NEG
ENSBTAG00000002917	PRKAG2	A7YWE4	ALDH4A1	0.9417	POS
ENSBTAG00000002917	PRKAG2	F1MPT7	RRS1	-0.91228	NEG
ENSBTAG00000002917	PRKAG2	Q32LM2	SGTA	0.96418	POS
ENSBTAG00000002917	PRKAG2	G3MZK0	ADO	0.94662	POS
ENSBTAG00000002917	PRKAG2	E1BIP1	P2RX1	-0.90175	NEG
ENSBTAG00000002917	PRKAG2	F1MPF7	PHIP	-0.93994	NEG
ENSBTAG00000002917	PRKAG2	F1MZ60	LAT	0.9034	POS
ENSBTAG00000002917	PRKAG2	Q32L22	POLR1C	-0.94036	NEG
ENSBTAG00000002917	PRKAG2	Q3B7L9	KRR1	-0.9512	NEG
ENSBTAG00000002917	PRKAG2	E1BHW7	RMC1	0.91758	POS
ENSBTAG00000002917	PRKAG2	Q28105	PROCR	0.93008	POS
ENSBTAG00000002917	PRKAG2	A0A3Q1MVV7	BPTF	-0.94783	NEG
ENSBTAG00000002917	PRKAG2	Q1LZ99	DMAP1	-0.92605	NEG
ENSBTAG00000002917	PRKAG2	A0A3Q1LNL9	SEPTIN5	0.95854	POS
ENSBTAG00000002917	PRKAG2	Q3T0E1	EXOSC3	-0.94565	NEG
ENSBTAG00000002917	PRKAG2	A0A3Q1N636	PRPF38A	-0.93924	NEG
ENSBTAG00000002917	PRKAG2	E1BEM1	EEF2K	0.94281	POS
ENSBTAG00000002917	PRKAG2	P02639	S100A1	0.94411	POS
ENSBTAG00000002918	RAD51	E1BNR2	IREB2	0.92934	POS
ENSBTAG00000002920	KAT6B	Q1RMU4	ERLIN2	0.93364	POS
ENSBTAG00000002922	GAB2	Q8HZT2	KCNK17	-0.94454	NEG
ENSBTAG00000002935	TMEM248	Q2NL21	DNAJC11	0.92686	POS
ENSBTAG00000002937	ADGRE3	Q32LB0	WDR70	-0.90854	NEG
ENSBTAG00000002939	FURIN	P63097	GNAI1	0.96973	POS
ENSBTAG00000002941	FES	Q2NL21	DNAJC11	-0.98256	NEG
ENSBTAG00000002953	TXN	E1BCW1	UBR2	-0.96054	NEG
ENSBTAG00000002959	LRCH1	A0A3Q1MJR9	VPS52	0.97976	POS
ENSBTAG00000002973	RPP30	Q3SX02	HTATIP2	-0.91687	NEG
ENSBTAG00000002988	MACO1	G3MY03	TSNAX	0.9625	POS
ENSBTAG00000002995	GMPPA	A0A3Q1LMP2	KRAS	0.98142	POS
ENSBTAG00000003016	PTPN7	A0A3Q1LMP2	KRAS	0.93843	POS
ENSBTAG00000003017	TTC38	Q32PI8	MRPS27	-0.9068	NEG
ENSBTAG00000003018	FSTL3	A0A3Q1LMP2	KRAS	0.93714	POS
ENSBTAG00000003018	FSTL3	F6Q850	VPS26C	-0.93088	NEG
ENSBTAG00000003018	FSTL3	Q1RMU4	ERLIN2	-0.93976	NEG
ENSBTAG00000003021	SP1	Q0VCM5	ITIH1	-0.92503	NEG
ENSBTAG00000003025	NME6	Q2HJE5	FAM234A	-0.93843	NEG
ENSBTAG00000003034	GATAD2A	A0A3Q1M182	VAV2	0.9259	POS
ENSBTAG00000003038	TAP2	A4IFA4	ACOX3	0.9232	POS
ENSBTAG00000003052	PCSK7	Q2KIS1	RENBP	-0.93859	NEG
ENSBTAG00000003063	SYNJ1	A1A4I9	UFL1	-0.91923	NEG
ENSBTAG00000003063	SYNJ1	G3MY03	TSNAX	-0.98383	NEG
ENSBTAG00000003064	PAXBP1	A0A3Q1LMP2	KRAS	-0.94017	NEG
ENSBTAG00000003064	PAXBP1	A0A3Q1LKL7	ADGRE5	-0.94537	NEG
ENSBTAG00000003064	PAXBP1	F6Q850	VPS26C	0.91838	POS
ENSBTAG00000003067	PSMB7	Q0VD53	VPS26A	0.90865	POS
ENSBTAG00000003067	PSMB7	E1BF92	USP48	0.90445	POS
ENSBTAG00000003067	PSMB7	A4IFA4	ACOX3	0.90019	POS
ENSBTAG00000003069	MAN1C1	E1BF92	USP48	-0.95696	NEG
ENSBTAG00000003083	SLC50A1	F6Q850	VPS26C	-0.93106	NEG
ENSBTAG00000003092	ANAPC5	E1BJH8	MTMR6	0.97381	POS
ENSBTAG00000003097	DENND4C	A0A3Q1LMP2	KRAS	-0.96298	NEG
ENSBTAG00000003098	MTDH	Q29RY9	NPL	0.94264	POS
ENSBTAG00000003098	MTDH	A0A3Q1LMP2	KRAS	-0.97292	NEG
ENSBTAG00000003100	SMTN	G3MY03	TSNAX	0.97792	POS
ENSBTAG00000003102	GCC1	E1BJL3	BACH1	0.96266	POS
ENSBTAG00000003116	MTMR6	A0A3Q1LMP2	KRAS	-0.96594	NEG
ENSBTAG00000003128	SPATA6	Q2NL21	DNAJC11	-0.95476	NEG
ENSBTAG00000003128	SPATA6	E1BEP7	ELP2	-0.91166	NEG
ENSBTAG00000003140	CRYGS	Q0VD53	VPS26A	-0.9524	NEG
ENSBTAG00000003140	CRYGS	Q5E9Y2	STX17	-0.92192	NEG
ENSBTAG00000003140	CRYGS	Q2HJE5	FAM234A	-0.92	NEG
ENSBTAG00000003147	JAK1	F6QDV4	UROS	0.9559	POS
ENSBTAG00000003151	DNAJB11	F6QDV4	UROS	-0.94606	NEG
ENSBTAG00000003166	AXL	Q2HJF5	DPH6	-0.95708	NEG
ENSBTAG00000003168	HNRNPUL1	Q1RMU4	ERLIN2	-0.91634	NEG
ENSBTAG00000003174	NDUFAF4	A0A3Q1M182	VAV2	0.97061	POS
ENSBTAG00000003177	SLC25A33	A0A3Q1M182	VAV2	0.93751	POS
ENSBTAG00000003185	ASAP1	A0A3Q1M7R7	APLP2	-0.90068	NEG
ENSBTAG00000003186	OTULIN	Q32PI8	MRPS27	0.94941	POS
ENSBTAG00000003193		A0A3Q1MJR9	VPS52	-0.92727	NEG
ENSBTAG00000003196	PAPSS2	A0A3S5ZPJ7	GFUS	-0.90411	NEG
ENSBTAG00000003196	PAPSS2	E1BEP7	ELP2	-0.92897	NEG
ENSBTAG00000003212	NNAT	Q6B855	TKT	0.98127	POS
ENSBTAG00000003212	NNAT	F1MC86	GMPS	-0.93895	NEG
ENSBTAG00000003212	NNAT	O02691	HSD17B10	-0.93731	NEG
ENSBTAG00000003212	NNAT	Q2KJ46	PSMD3	0.96753	POS
ENSBTAG00000003212	NNAT	F1MWX8	JSP.1	-0.95138	NEG
ENSBTAG00000003212	NNAT	F1MMV6	CAB39L	-0.94816	NEG
ENSBTAG00000003212	NNAT	C3V9V7	TMED2	-0.95613	NEG
ENSBTAG00000003212	NNAT	A0A3Q1MJF5	SLC25A13	0.9752	POS
ENSBTAG00000003212	NNAT	A0A3Q1M4W9	ATP6V1D	-0.98765	NEG
ENSBTAG00000003212	NNAT	E1BF95	PPM1F	0.91059	POS
ENSBTAG00000003212	NNAT	F1MBF0	EIF2A	0.94189	POS
ENSBTAG00000003212	NNAT	Q3SZZ0	BRIX1	-0.97634	NEG
ENSBTAG00000003212	NNAT	F1N6P2	SURF4	-0.94904	NEG
ENSBTAG00000003212	NNAT	Q29RH9	TMEM109	-0.92463	NEG
ENSBTAG00000003212	NNAT	A0A3Q1LL63	AASDHPPT	-0.93064	NEG
ENSBTAG00000003212	NNAT	A0A3Q1M5C4	TMEM33	-0.90773	NEG
ENSBTAG00000003212	NNAT	A5PJR9	GNL1	0.90341	POS
ENSBTAG00000003212	NNAT	Q0VCY6	MBOAT7	0.93866	POS
ENSBTAG00000003212	NNAT	Q1ZYR0	CLN5	-0.94418	NEG
ENSBTAG00000003212	NNAT	A0A3Q1M474	EMC2	0.9167	POS
ENSBTAG00000003212	NNAT	A0A3Q1MCD5	PFKFB3	0.90574	POS
ENSBTAG00000003212	NNAT	A0A3Q1LRJ9	CCDC88A	-0.99135	NEG
ENSBTAG00000003212	NNAT	E1BBG2	MICALL1	0.93572	POS
ENSBTAG00000003218	RAB28	Q2HJE5	FAM234A	-0.92869	NEG
ENSBTAG00000003228	RPL3	A1A4I9	UFL1	0.90858	POS
ENSBTAG00000003235	DHDDS	A4IFA4	ACOX3	0.90881	POS
ENSBTAG00000003237	IQSEC1	Q08DN8	FLOT1	-0.97618	NEG
ENSBTAG00000003237	IQSEC1	Q32LB0	WDR70	0.91604	POS
ENSBTAG00000003255	CD4	Q1RMU4	ERLIN2	-0.95143	NEG
ENSBTAG00000003261		A0A3Q1MJR9	VPS52	-0.98825	NEG
ENSBTAG00000003268		Q2KIS1	RENBP	-0.95432	NEG
ENSBTAG00000003288	CCZ1	Q2NL21	DNAJC11	0.95487	POS
ENSBTAG00000003294	MRPL43	A6QR56	ALDH16A1	0.90008	POS
ENSBTAG00000003296	TWNK	A0A3Q1M182	VAV2	0.91092	POS
ENSBTAG00000003297	OASL	A0A3Q1M6L4	PPIE	0.93067	POS
ENSBTAG00000003305	NCF1	A0A3Q1LK64	DHRSX	-0.90337	NEG
ENSBTAG00000003316	SYAP1	P63097	GNAI1	-0.94438	NEG
ENSBTAG00000003322	TTLL7	E1BEP7	ELP2	-0.92639	NEG
ENSBTAG00000003326	NAIP	E1BGC6	MLKL	-0.90253	NEG
ENSBTAG00000003332	RPP40	Q29RY9	NPL	0.93445	POS
ENSBTAG00000003332	RPP40	A0A3Q1MJR9	VPS52	0.93269	POS
ENSBTAG00000003334	ADAP2	A0A3Q1MHC9	PCID2	-0.9294	NEG
ENSBTAG00000003334	ADAP2	E1BEP7	ELP2	-0.98614	NEG
ENSBTAG00000003349	JAKMIP2	Q5E9Y2	STX17	-0.92631	NEG
ENSBTAG00000003354	SMCHD1	Q29RY9	NPL	0.90641	POS
ENSBTAG00000003359	ELOVL5	A0A3Q1LMP2	KRAS	-0.95525	NEG
ENSBTAG00000003376	ASB1	E1BJL3	BACH1	0.95	POS
ENSBTAG00000003381	TENT4A	E1BJL3	BACH1	-0.92284	NEG
ENSBTAG00000003393	CCDC157	E1BF92	USP48	-0.96453	NEG
ENSBTAG00000003394	RNF215	A0A3Q1LMP2	KRAS	0.95166	POS
ENSBTAG00000003395	ZRANB1	G3MY50	ASMTL	-0.90415	NEG
ENSBTAG00000003396	MAFB	Q2NL21	DNAJC11	-0.9305	NEG
ENSBTAG00000003397	CTBP2	E1BF92	USP48	-0.97376	NEG
ENSBTAG00000003403	PADI2	A0A3Q1M182	VAV2	-0.94189	NEG
ENSBTAG00000003410	EFL1	G3MY50	ASMTL	-0.92301	NEG
ENSBTAG00000003414		A7Z025	PRPF8	0.94151	POS
ENSBTAG00000003414		A0A3Q1LQE4	ITGB2	0.90485	POS
ENSBTAG00000003414		E1BCS3	HK3	0.95295	POS
ENSBTAG00000003414		E1BP91	NPEPPS	-0.91359	NEG
ENSBTAG00000003414		A0A3Q1M9U0	ATP2A2	-0.94585	NEG
ENSBTAG00000003414		G3N365	SMC3	0.94311	POS
ENSBTAG00000003414		Q3ZBV8	TARS1	0.90839	POS
ENSBTAG00000003414		A1A4K3	DDB1	0.9187	POS
ENSBTAG00000003414		E1BJA2	AIFM1	-0.99415	NEG
ENSBTAG00000003414		A0A3Q1MPI7	DAAM1	-0.91925	NEG
ENSBTAG00000003414		Q2HJ58	PRPS1	0.93188	POS
ENSBTAG00000003414		Q1LZF6	ACSL5	-0.90725	NEG
ENSBTAG00000003414		F1ME46	LMAN1	-0.9195	NEG
ENSBTAG00000003414		A4FV08	GNPDA1	0.92332	POS
ENSBTAG00000003414		F1MMB8	RCSD1	0.92044	POS
ENSBTAG00000003414		G3MW09	LOC100337390	0.96709	POS
ENSBTAG00000003414		Q32LE5	ASRGL1	0.97498	POS
ENSBTAG00000003414		E1BCN3	PADI4	0.92088	POS
ENSBTAG00000003414		Q0IIF7	USP14	-0.92573	NEG
ENSBTAG00000003414		Q3T114	RIDA	0.98802	POS
ENSBTAG00000003414		P28782	S100A8	0.92119	POS
ENSBTAG00000003414		A0A3Q1M6K1	PTPRJ	-0.97588	NEG
ENSBTAG00000003414		A0A3Q1MFA5	CASP1	0.92621	POS
ENSBTAG00000003414		A5D977	RALB	-0.90318	NEG
ENSBTAG00000003414		P08760	AK3	0.92084	POS
ENSBTAG00000003414		A0A452DI02	LYPLA1	0.92654	POS
ENSBTAG00000003414		G3X7J5	TOR4A	-0.93629	NEG
ENSBTAG00000003414		F1N3I3	UBE2O	-0.91666	NEG
ENSBTAG00000003414		A0A3Q1N7U4	ACOT7	-0.96804	NEG
ENSBTAG00000003414		A0A3Q1LZ55	ACSL4	-0.9797	NEG
ENSBTAG00000003414		A0A3Q1MTN6	LAMP2	-0.90992	NEG
ENSBTAG00000003414		Q29RI9	MAT2B	-0.95117	NEG
ENSBTAG00000003414		A0A3Q1NKI3	KPNA3	0.93222	POS
ENSBTAG00000003414		A0A3Q1M9S5	PLBD1	0.94636	POS
ENSBTAG00000003414		E1B9G8	ARHGEF18	0.97499	POS
ENSBTAG00000003414		A6H6X2	ANG2	0.94294	POS
ENSBTAG00000003414		A3KMY8	GUSB	0.97555	POS
ENSBTAG00000003414		F1N0Y0	UPP1	0.9251	POS
ENSBTAG00000003414		P50227	SULT1A1	0.93909	POS
ENSBTAG00000003414		A4FUG8	RABEP2	0.90667	POS
ENSBTAG00000003414		F1MLX9	GDA	0.93696	POS
ENSBTAG00000003414		A0A3Q1MGJ7	PKHD1L1	-0.91911	NEG
ENSBTAG00000003414		E1BHS9	SCAMP3	0.9318	POS
ENSBTAG00000003414		E1B9I1	MICOS13	-0.92886	NEG
ENSBTAG00000003414		A0A3Q1LJ78	LPGAT1	-0.94283	NEG
ENSBTAG00000003414		A5PJS3	DBR1	0.94698	POS
ENSBTAG00000003414		A0A3Q1LF57		-0.93936	NEG
ENSBTAG00000003414		A6QQA9	ACOT2	-0.94128	NEG
ENSBTAG00000003414		Q3SZB7	FBP1	0.9029	POS
ENSBTAG00000003414		Q5E9I7	WDR77	-0.91879	NEG
ENSBTAG00000003414		P21398	MAOA	0.98127	POS
ENSBTAG00000003414		Q02827	NDUFC2	-0.90709	NEG
ENSBTAG00000003414		E1BNY5	RUFY3	-0.94903	NEG
ENSBTAG00000003414		Q1RMT8	IRAK4	-0.90141	NEG
ENSBTAG00000003414		Q29RY7	FGL2	0.93139	POS
ENSBTAG00000003414		A0A3Q1NCU9		0.96253	POS
ENSBTAG00000003414		A0A3Q1LTV3	LOC508666	0.92847	POS
ENSBTAG00000003414		F6QH17	SDCBP	0.92181	POS
ENSBTAG00000003414		O77774	NCF1	0.94439	POS
ENSBTAG00000003414		E1BHL0	CNOT11	0.92318	POS
ENSBTAG00000003414		G3MYH3		0.93551	POS
ENSBTAG00000003414		E1BGJ0	LRP1	0.92427	POS
ENSBTAG00000003414		A0A3Q1M9C8	AKAP8	0.94826	POS
ENSBTAG00000003414		F1N0X8	HMGXB3	-0.9405	NEG
ENSBTAG00000003414		P82915	MRPS16	-0.91735	NEG
ENSBTAG00000003414		F1MWY6	EI24	-0.97538	NEG
ENSBTAG00000003414		Q58CS8	GNPTG	0.90485	POS
ENSBTAG00000003414		E1BJH8	MTMR6	-0.93144	NEG
ENSBTAG00000003414		A0A3Q1M4V3	GBA2	-0.9114	NEG
ENSBTAG00000003414		Q5E994	CHMP1B	0.91294	POS
ENSBTAG00000003414		A0A3S5ZPQ7	MIER1	0.94875	POS
ENSBTAG00000003414		Q2YDD4	SLC39A11	-0.92256	NEG
ENSBTAG00000003414		A0A3Q1M635	SUPV3L1	0.94273	POS
ENSBTAG00000003415	ESD	Q8HZT2	KCNK17	0.96581	POS
ENSBTAG00000003422	SNX5	E1BNR2	IREB2	0.90498	POS
ENSBTAG00000003423	DDX24	G3MY03	TSNAX	0.91567	POS
ENSBTAG00000003424	BET1	Q1RMU4	ERLIN2	0.96826	POS
ENSBTAG00000003432	ZAN	Q32PI8	MRPS27	0.95857	POS
ENSBTAG00000003439	AKAP10	A0A3Q1LMP2	KRAS	-0.99538	NEG
ENSBTAG00000003443	USP46	Q32PI8	MRPS27	-0.96208	NEG
ENSBTAG00000003450	ATP6V1H	A0A3Q1MJR9	VPS52	-0.95281	NEG
ENSBTAG00000003454	RGS20	A0A3Q1LMP2	KRAS	0.94918	POS
ENSBTAG00000003458	CDCA7	E1BGD1	TOMM34	0.92021	POS
ENSBTAG00000003460	TCEA1	E1BF92	USP48	0.9351	POS
[truncated: 15,936 more rows]

## Sheet: UniqueFertile
Ensembl ID	Gene Symbol	Uniprot Acession ID	Protein Symbol	Corr	Sign
ENSBTAG00000000013	PRKAA1	E1BCW1	UBR2	-0.97426	NEG
ENSBTAG00000000023	RNF2	Q29RY9	NPL	-0.96483	NEG
ENSBTAG00000000025	RAB6A	Q3SX02	HTATIP2	0.99062	POS
ENSBTAG00000000025	RAB6A	F6Q850	VPS26C	-0.95047	NEG
ENSBTAG00000000026	VPS33B	A0A3Q1LK64	DHRSX	0.91139	POS
ENSBTAG00000000032	ABI3	G3MY50	ASMTL	-0.94446	NEG
ENSBTAG00000000046	SURF2	A0A3Q1M6K1	PTPRJ	-0.92671	NEG
ENSBTAG00000000046	SURF2	F6QDV4	UROS	0.94712	POS
ENSBTAG00000000056	STRADA	Q1RMU4	ERLIN2	0.95516	POS
ENSBTAG00000000064	FEN1	Q2KIS1	RENBP	0.96622	POS
ENSBTAG00000000064	FEN1	F6QDV4	UROS	0.94103	POS
ENSBTAG00000000067	SDF2L1	E1BCW1	UBR2	0.91935	POS
ENSBTAG00000000077	ADSL	Q1RMR9	PACSIN2	0.95737	POS
ENSBTAG00000000088	ALCAM	A4IFA4	ACOX3	-0.91141	NEG
ENSBTAG00000000091	NDUFB8	Q3SX02	HTATIP2	-0.90535	NEG
ENSBTAG00000000095	CD274	Q08DN8	FLOT1	-0.90092	NEG
ENSBTAG00000000111	UGP2	A6QR56	ALDH16A1	0.96021	POS
ENSBTAG00000000113	ARHGEF2	Q29RY9	NPL	0.90331	POS
ENSBTAG00000000134	MPDU1	Q29RY9	NPL	0.93683	POS
ENSBTAG00000000134	MPDU1	F6Q850	VPS26C	0.95897	POS
ENSBTAG00000000146	FARP1	F1MC48	IQGAP1	0.92823	POS
ENSBTAG00000000146	FARP1	G3X6L9	EPRS1	0.95793	POS
ENSBTAG00000000146	FARP1	P00727	LAP3	0.94169	POS
ENSBTAG00000000146	FARP1	F1MC11	KRT14	-0.90458	NEG
ENSBTAG00000000146	FARP1	M0QVY0	KRT6A	-0.94771	NEG
ENSBTAG00000000146	FARP1	M0QVZ6	KRT5	-0.90518	NEG
ENSBTAG00000000146	FARP1	A0A3Q1MYR8	KRT3	-0.93784	NEG
ENSBTAG00000000146	FARP1	Q08D91	KRT75	-0.97884	NEG
ENSBTAG00000000146	FARP1	E1BKX1	CEMIP	-0.92798	NEG
ENSBTAG00000000146	FARP1	Q3SZA0	COPS4	0.93045	POS
ENSBTAG00000000146	FARP1	F6QGM3	MPST	0.9612	POS
ENSBTAG00000000146	FARP1	P31717	NMT1	0.92244	POS
ENSBTAG00000000146	FARP1	Q1RMM9	NAGA	-0.97851	NEG
ENSBTAG00000000146	FARP1	Q2HJ94	DNAJA2	0.9349	POS
ENSBTAG00000000146	FARP1	E1BKT9	DSP	-0.96254	NEG
ENSBTAG00000000146	FARP1	A0A3Q1LK42	FKBP8	-0.96193	NEG
ENSBTAG00000000146	FARP1	P08728	KRT19	-0.9111	NEG
ENSBTAG00000000146	FARP1	F1MHT2	PIP4K2B	0.92871	POS
ENSBTAG00000000146	FARP1	F1MNS9	PPP1R3D	-0.90627	NEG
ENSBTAG00000000146	FARP1	A0A3Q1MRV7	PRPSAP2	0.90487	POS
ENSBTAG00000000146	FARP1	A0A3Q1LJK2	GCDH	0.90122	POS
ENSBTAG00000000146	FARP1	Q9TTF5	CD38	0.97871	POS
ENSBTAG00000000146	FARP1	A0A3Q1NH51	VPS11	0.9404	POS
ENSBTAG00000000146	FARP1	A0A3Q1LK04	UCHL1	-0.90262	NEG
ENSBTAG00000000146	FARP1	A6QLI8	GTF2E1	0.91632	POS
ENSBTAG00000000146	FARP1	A0A3Q1LJI4	GSK3A	0.92613	POS
ENSBTAG00000000146	FARP1	Q1RML7	MAK16	0.94339	POS
ENSBTAG00000000146	FARP1	A0A3Q1M2U5	VRK2	0.92452	POS
ENSBTAG00000000146	FARP1	Q1RMU5	RBM5	0.9314	POS
ENSBTAG00000000146	FARP1	Q3T0G5	PLPBP	0.93994	POS
ENSBTAG00000000146	FARP1	A0JNA1	SGPP1	0.96902	POS
ENSBTAG00000000146	FARP1	F1MUW6	TMF1	0.93289	POS
ENSBTAG00000000146	FARP1	Q2YDD4	SLC39A11	0.92878	POS
ENSBTAG00000000146	FARP1	E1BDE3	CTDSP1	-0.96183	NEG
ENSBTAG00000000149	USP40	E1BCW1	UBR2	-0.92495	NEG
ENSBTAG00000000152	RANBP2	E1BCW1	UBR2	-0.90953	NEG
ENSBTAG00000000160	CBS	E3W9A0	WC1-8	-0.93013	NEG
ENSBTAG00000000161	TMEM40	Q32LB0	WDR70	0.94088	POS
ENSBTAG00000000162	ANAPC16	Q08E34	TOMM70	0.94322	POS
ENSBTAG00000000162	ANAPC16	Q0P5H9	TTC5	-0.91127	NEG
ENSBTAG00000000163	DDIT4	E1BNR2	IREB2	0.94467	POS
ENSBTAG00000000186	FLAD1	Q3SX02	HTATIP2	-0.95736	NEG
ENSBTAG00000000191	SLC25A20	E1BNR2	IREB2	0.9301	POS
ENSBTAG00000000195		E1BNR2	IREB2	-0.93558	NEG
ENSBTAG00000000203	ATP6V1G1	Q08DN8	FLOT1	0.92639	POS
ENSBTAG00000000213	TMEM39A	Q3SX02	HTATIP2	0.92353	POS
ENSBTAG00000000241	STAU1	Q0VCM5	ITIH1	-0.92125	NEG
ENSBTAG00000000245	NHSL1	A0A3Q1M6L4	PPIE	-0.96733	NEG
ENSBTAG00000000253	PTPRF	Q0P5H9	TTC5	-0.94119	NEG
ENSBTAG00000000256	TLE1	Q32S26	BRD2	-0.92039	NEG
ENSBTAG00000000256	TLE1	Q2KHV9		-0.93996	NEG
ENSBTAG00000000260	ZNRF2	A0A3Q1LK64	DHRSX	-0.90976	NEG
ENSBTAG00000000267	SMG6	F6Q850	VPS26C	0.91798	POS
ENSBTAG00000000275	PARP11	E1BNR2	IREB2	0.9068	POS
ENSBTAG00000000277	IL18	Q29RY9	NPL	-0.93045	NEG
ENSBTAG00000000283	CSF1	E1BEW3	IPO11	-0.91065	NEG
ENSBTAG00000000285	GUF1	Q29RY9	NPL	-0.93794	NEG
ENSBTAG00000000285	GUF1	F6Q850	VPS26C	-0.94635	NEG
ENSBTAG00000000285	GUF1	F1N3J5	BRD9	0.93039	POS
ENSBTAG00000000288	UPF2	Q1RMR9	PACSIN2	0.9272	POS
ENSBTAG00000000288	UPF2	Q2KHV9		-0.95956	NEG
ENSBTAG00000000290	ATP11B	A0A3Q1M182	VAV2	-0.94832	NEG
ENSBTAG00000000313	NUDT13	A0A3Q1M6L4	PPIE	0.98224	POS
ENSBTAG00000000317	MAPK8IP1	A4IFA4	ACOX3	0.93058	POS
ENSBTAG00000000322	CD2AP	E1BCW1	UBR2	-0.90039	NEG
ENSBTAG00000000330	ALDH16A1	A0A3Q1M182	VAV2	0.9178	POS
ENSBTAG00000000332	ERF	P63097	GNAI1	-0.96607	NEG
ENSBTAG00000000332	ERF	A0A3Q1LK64	DHRSX	-0.93598	NEG
ENSBTAG00000000336		E1BEP7	ELP2	-0.9691	NEG
ENSBTAG00000000340	ADNP	Q3SX02	HTATIP2	0.97104	POS
ENSBTAG00000000342	PLOD3	A0A3Q1M6L4	PPIE	0.93597	POS
ENSBTAG00000000343	ZNHIT1	A0A3Q1M182	VAV2	0.93993	POS
ENSBTAG00000000345	CLDN15	F1N3J5	BRD9	-0.9068	NEG
ENSBTAG00000000357	PRAG1	Q08E34	TOMM70	-0.91044	NEG
ENSBTAG00000000357	PRAG1	A0A3Q1MHC9	PCID2	-0.9549	NEG
ENSBTAG00000000363	BDP1	A0A3Q1M182	VAV2	-0.96212	NEG
ENSBTAG00000000365	TDP2	A0A3Q1LK64	DHRSX	0.94634	POS
ENSBTAG00000000371	DIS3L	Q2KIS1	RENBP	-0.96449	NEG
ENSBTAG00000000371	DIS3L	F6QDV4	UROS	-0.93667	NEG
ENSBTAG00000000375	SSRP1	P63097	GNAI1	-0.91482	NEG
ENSBTAG00000000375	SSRP1	Q3SX02	HTATIP2	-0.92526	NEG
ENSBTAG00000000385	ZBTB18	A0A3Q1M6L4	PPIE	0.95108	POS
ENSBTAG00000000392	ASCC1	E1BJH8	MTMR6	0.97549	POS
ENSBTAG00000000393	SSPN	A0A3Q1LKL7	ADGRE5	0.90038	POS
ENSBTAG00000000423	RBM4B	A0A3Q1LMP2	KRAS	-0.92201	NEG
ENSBTAG00000000432		Q0VD53	VPS26A	0.90138	POS
ENSBTAG00000000439	SFSWAP	E1BEP7	ELP2	0.92654	POS
ENSBTAG00000000454	TMEM106C	A4IFA4	ACOX3	0.90786	POS
ENSBTAG00000000455	CREBZF	Q2HJF5	DPH6	-0.98074	NEG
ENSBTAG00000000459	POMGNT2	A0A3Q1MJR9	VPS52	-0.93863	NEG
ENSBTAG00000000459	POMGNT2	Q32PI8	MRPS27	-0.93907	NEG
ENSBTAG00000000460	SYTL2	Q32S26	BRD2	0.91326	POS
ENSBTAG00000000460	SYTL2	Q2HJE5	FAM234A	-0.97037	NEG
ENSBTAG00000000469	PPP2CA	A0A3Q1LMP2	KRAS	-0.91349	NEG
ENSBTAG00000000472	ZNF570	E1BNR2	IREB2	-0.90856	NEG
ENSBTAG00000000477	TLR5	E1BNR2	IREB2	-0.91965	NEG
ENSBTAG00000000480	IFRD2	Q29RY9	NPL	0.97132	POS
ENSBTAG00000000483	HYAL1	A1A4I9	UFL1	-0.95483	NEG
ENSBTAG00000000483	HYAL1	A0A3S5ZPJ7	GFUS	-0.94937	NEG
ENSBTAG00000000484	HYAL2	E1BEP7	ELP2	0.94162	POS
ENSBTAG00000000492	ASNSD1	E3W9A0	WC1-8	0.91009	POS
ENSBTAG00000000492	ASNSD1	G3MY50	ASMTL	0.92682	POS
ENSBTAG00000000495	HAVCR2	F6Q850	VPS26C	-0.96633	NEG
ENSBTAG00000000495	HAVCR2	F1N3J5	BRD9	0.93666	POS
ENSBTAG00000000500	PINX1	F6Q850	VPS26C	0.91014	POS
ENSBTAG00000000507	NR4A1	Q2HJE5	FAM234A	-0.9157	NEG
ENSBTAG00000000507	NR4A1	E1BGC6	MLKL	-0.93435	NEG
ENSBTAG00000000510	ATG101	Q3SX02	HTATIP2	-0.96155	NEG
ENSBTAG00000000511	CNST	Q2KHV9		-0.96648	NEG
ENSBTAG00000000512	SNTA1	Q1RMR9	PACSIN2	-0.93045	NEG
ENSBTAG00000000512	SNTA1	Q0P5H9	TTC5	-0.90357	NEG
ENSBTAG00000000524	CSTB	A0A3Q1M182	VAV2	0.91573	POS
ENSBTAG00000000545	PPP4R3B	A0A3Q1M182	VAV2	-0.90273	NEG
ENSBTAG00000000550	ATP5F1D	Q3SX02	HTATIP2	-0.99284	NEG
ENSBTAG00000000550	ATP5F1D	F6Q850	VPS26C	0.95091	POS
ENSBTAG00000000561	OCLN	P02769	ALB	-0.91872	NEG
ENSBTAG00000000561	OCLN	A0A3Q1MQ34	FLNB	0.92975	POS
ENSBTAG00000000561	OCLN	G3X6N3	TF	-0.95276	NEG
ENSBTAG00000000561	OCLN	A7Z025	PRPF8	0.96805	POS
ENSBTAG00000000561	OCLN	P06868	PLG	-0.93772	NEG
ENSBTAG00000000561	OCLN	F1MVK1	LOC107131209	-0.93683	NEG
ENSBTAG00000000561	OCLN	A0A3Q1M5R4	LDHB	0.90158	POS
ENSBTAG00000000561	OCLN	P04272	ANXA2	0.92505	POS
ENSBTAG00000000561	OCLN	E1BCS3	HK3	0.92896	POS
ENSBTAG00000000561	OCLN	A0A3Q1M3N4	MYO1C	-0.90598	NEG
ENSBTAG00000000561	OCLN	E1BH06	C4A	-0.94225	NEG
ENSBTAG00000000561	OCLN	F1MX21	ITPR1	-0.93981	NEG
ENSBTAG00000000561	OCLN	Q5KR47	TPM3	-0.96455	NEG
ENSBTAG00000000561	OCLN	F1N5M2	GC	-0.92265	NEG
ENSBTAG00000000561	OCLN	A0A3Q1LJL3	OPA1	-0.91679	NEG
ENSBTAG00000000561	OCLN	G3MZA6	SLFN14	-0.96128	NEG
ENSBTAG00000000561	OCLN	E1BG29	GP5	-0.92444	NEG
ENSBTAG00000000561	OCLN	E1BJG5	TRIM28	-0.93404	NEG
ENSBTAG00000000561	OCLN	F1MG05	EEF1G	-0.95532	NEG
ENSBTAG00000000561	OCLN	Q3SZV7	HPX	-0.93501	NEG
ENSBTAG00000000561	OCLN	A0A452DJE2	PRKACB	-0.95226	NEG
ENSBTAG00000000561	OCLN	A0A3Q1M7L4	MICAL1	-0.95138	NEG
ENSBTAG00000000561	OCLN	A6QL88	SACM1L	-0.93079	NEG
ENSBTAG00000000561	OCLN	A0A3Q1MV99	RABGAP1	-0.95425	NEG
ENSBTAG00000000561	OCLN	F1MJH8	ARHGAP18	-0.90934	NEG
ENSBTAG00000000561	OCLN	E1BCH9	VCPIP1	-0.90963	NEG
ENSBTAG00000000561	OCLN	F6PZE4	NOX5	-0.96541	NEG
ENSBTAG00000000561	OCLN	F1N2W6	CMPK2	-0.90028	NEG
ENSBTAG00000000561	OCLN	A0A3Q1LXR2	RAC1	-0.95392	NEG
ENSBTAG00000000561	OCLN	Q148F1	CFL2	-0.97504	NEG
ENSBTAG00000000561	OCLN	E1BEX4	UROD	-0.92788	NEG
ENSBTAG00000000561	OCLN	A4IF69	NHLRC2	-0.94651	NEG
ENSBTAG00000000561	OCLN	F1N555	GIMAP8	0.90949	POS
ENSBTAG00000000561	OCLN	E1BIU7	PTPN23	-0.91745	NEG
ENSBTAG00000000561	OCLN	P35466	S100A4	0.93641	POS
ENSBTAG00000000561	OCLN	A5PKD6	GNB4	-0.93593	NEG
ENSBTAG00000000561	OCLN	A5PK13	LRRC8C	-0.93285	NEG
ENSBTAG00000000561	OCLN	P00442	SOD1	-0.9105	NEG
ENSBTAG00000000561	OCLN	Q29437		-0.94973	NEG
ENSBTAG00000000561	OCLN	F1MJK3	LOC506828	-0.93261	NEG
ENSBTAG00000000561	OCLN	E1B7C4	DOCK10	0.94291	POS
ENSBTAG00000000561	OCLN	F1N733	NCF2	0.92482	POS
ENSBTAG00000000561	OCLN	A0A3Q1LU26	RIPOR3	-0.90801	NEG
ENSBTAG00000000561	OCLN	A0A3Q1LME9	PREX1	0.95974	POS
ENSBTAG00000000561	OCLN	Q3ZCL8	SH3BGRL3	0.90886	POS
ENSBTAG00000000561	OCLN	F1MV58	LRCH4	0.90118	POS
ENSBTAG00000000561	OCLN	F1N5S6	STK24	-0.92949	NEG
ENSBTAG00000000561	OCLN	F1MX83	S100A11	0.91975	POS
ENSBTAG00000000561	OCLN	Q08DH4	KLC2	-0.97679	NEG
ENSBTAG00000000561	OCLN	F1MGJ5	SEL1L	-0.93731	NEG
ENSBTAG00000000561	OCLN	Q2KHU5	MACROD1	-0.95164	NEG
ENSBTAG00000000561	OCLN	Q58D96	IDH3G	0.90993	POS
ENSBTAG00000000561	OCLN	Q5I2E5	FCN2	-0.93756	NEG
ENSBTAG00000000561	OCLN	H7BWW2	HEXB	0.94652	POS
ENSBTAG00000000561	OCLN	A5PKH8	PGM2L1	0.90805	POS
ENSBTAG00000000561	OCLN	F1MPZ9	NCKAP1	-0.90851	NEG
ENSBTAG00000000561	OCLN	A0A3Q1M1Y6	PARVG	0.93349	POS
ENSBTAG00000000561	OCLN	E1B9S8	CBFB	0.92144	POS
ENSBTAG00000000561	OCLN	A0A3Q1LYB3	COPS6	0.96492	POS
ENSBTAG00000000561	OCLN	Q3SZ48	PIP4P2	-0.91381	NEG
ENSBTAG00000000561	OCLN	A4FUZ1	GLO1	-0.91563	NEG
ENSBTAG00000000561	OCLN	G5E538	ADGRE3	-0.9608	NEG
ENSBTAG00000000561	OCLN	Q3T083	SDF2L1	-0.90047	NEG
ENSBTAG00000000561	OCLN	Q3T0D8	LAMTOR1	0.91261	POS
ENSBTAG00000000561	OCLN	A0A3Q1M986	GALNT2	-0.93747	NEG
ENSBTAG00000000561	OCLN	Q9N2J2	GPX4	-0.91891	NEG
ENSBTAG00000000561	OCLN	A0A3Q1MDA4	DAG1	-0.92409	NEG
ENSBTAG00000000561	OCLN	A0A3Q1MLN0	ELP1	0.92429	POS
ENSBTAG00000000561	OCLN	G3X7B2	CSNK1G3	-0.92248	NEG
ENSBTAG00000000561	OCLN	A0A3Q1MQ92	ARRDC1	-0.90477	NEG
ENSBTAG00000000561	OCLN	P63099	PPP3R1	-0.90219	NEG
ENSBTAG00000000561	OCLN	Q05B50	THG1L	0.91342	POS
ENSBTAG00000000561	OCLN	Q2KIX7		-0.97975	NEG
ENSBTAG00000000561	OCLN	F1MBI1	PSMB7	-0.97946	NEG
ENSBTAG00000000561	OCLN	A0A3Q1MSX1	KSR1	-0.94839	NEG
ENSBTAG00000000561	OCLN	A6QLY4	ISOC1	-0.94286	NEG
ENSBTAG00000000561	OCLN	Q3SZB7	FBP1	0.91395	POS
ENSBTAG00000000561	OCLN	Q5E9Y2	STX17	0.91173	POS
ENSBTAG00000000561	OCLN	Q17R07	ARFGAP3	0.93493	POS
ENSBTAG00000000561	OCLN	G5E521	SIRT3	0.91829	POS
ENSBTAG00000000561	OCLN	E1BJZ0	IFIH1	-0.9567	NEG
ENSBTAG00000000561	OCLN	Q95JH2	AGPAT1	-0.91245	NEG
ENSBTAG00000000561	OCLN	A0A3Q1M4P7	EXOC6	-0.92333	NEG
ENSBTAG00000000561	OCLN	A0A3Q1MCR2	GSAP	-0.95812	NEG
ENSBTAG00000000561	OCLN	Q1RMV1	ENG	-0.93071	NEG
ENSBTAG00000000561	OCLN	A0A3Q1M5C4	TMEM33	-0.92457	NEG
ENSBTAG00000000561	OCLN	F1MU99	SMAP1	-0.94573	NEG
ENSBTAG00000000561	OCLN	Q17QJ6	BCL10	0.94927	POS
ENSBTAG00000000561	OCLN	F1N376	LOC526769	0.91383	POS
ENSBTAG00000000561	OCLN	A0A3Q1LJS5	GRWD1	0.9411	POS
ENSBTAG00000000561	OCLN	F1MTG9	SMARCD1	0.92156	POS
ENSBTAG00000000561	OCLN	Q2KIT0		-0.98047	NEG
ENSBTAG00000000561	OCLN	Q58DS7	PON2	-0.93226	NEG
ENSBTAG00000000561	OCLN	Q28203	CD40	-0.99505	NEG
ENSBTAG00000000561	OCLN	A7E3S4	RAF1	0.91595	POS
ENSBTAG00000000561	OCLN	Q3SZ19	PSMD9	0.94943	POS
ENSBTAG00000000561	OCLN	A0A3Q1NCU9		0.94822	POS
ENSBTAG00000000561	OCLN	Q5E9Q3	CCDC51	0.90702	POS
ENSBTAG00000000561	OCLN	O77774	NCF1	0.91596	POS
ENSBTAG00000000561	OCLN	E1BKV9	ERCC4	0.9349	POS
ENSBTAG00000000561	OCLN	G3MYH3		0.94919	POS
ENSBTAG00000000561	OCLN	A0JNB7	SLC40A1	-0.91893	NEG
ENSBTAG00000000561	OCLN	Q05204	LAMP1	0.9204	POS
ENSBTAG00000000561	OCLN	A6QR70	WRNIP1	0.93804	POS
ENSBTAG00000000561	OCLN	A0A452DI42	DCAKD	-0.93189	NEG
ENSBTAG00000000561	OCLN	A4FUH5	NDUFAF4	0.94936	POS
ENSBTAG00000000561	OCLN	Q2KI36	SEC11C	0.91521	POS
ENSBTAG00000000561	OCLN	Q2KJJ8	PLD3	0.92127	POS
ENSBTAG00000000561	OCLN	G3N3U9	MRPS22	0.95807	POS
ENSBTAG00000000561	OCLN	G3X686	SELENOO	0.94469	POS
ENSBTAG00000000561	OCLN	Q1LZ90	CLNS1A	0.91429	POS
ENSBTAG00000000561	OCLN	F1MJQ5	NDUFAF7	0.91693	POS
ENSBTAG00000000561	OCLN	A0A452DHY2	POC1A	-0.95584	NEG
ENSBTAG00000000561	OCLN	A0A3Q1MKC9		0.94457	POS
ENSBTAG00000000561	OCLN	A6QLA0	NFX1	-0.92309	NEG
ENSBTAG00000000561	OCLN	A6QNX5	KRT78	-0.98005	NEG
ENSBTAG00000000561	OCLN	A0A3Q1LNG2	CLCN3	-0.99034	NEG
ENSBTAG00000000561	OCLN	Q2TBU3	GOSR1	-0.94792	NEG
ENSBTAG00000000561	OCLN	Q3SYR0	SERPINA7	-0.94578	NEG
ENSBTAG00000000561	OCLN	G3X724		-0.94355	NEG
ENSBTAG00000000561	OCLN	F1N657	SPATA13	0.96003	POS
ENSBTAG00000000561	OCLN	Q17QE6	ISCU	0.93188	POS
ENSBTAG00000000561	OCLN	A0A3Q1LRW7	JADE2	0.95555	POS
ENSBTAG00000000561	OCLN	E1BEE6	WRN	0.91855	POS
ENSBTAG00000000561	OCLN	A0A3Q1LNJ9	ETV6	0.93785	POS
ENSBTAG00000000561	OCLN	F1MB18	LOC104968634	-0.93272	NEG
ENSBTAG00000000561	OCLN	F1MZ33	DNASE2	0.92675	POS
ENSBTAG00000000561	OCLN	A0A3Q1M855	GTF3C5	-0.91426	NEG
ENSBTAG00000000561	OCLN	O19137	CPSF4	-0.96128	NEG
ENSBTAG00000000561	OCLN	A0A3Q1N8M0	PITPNM2	-0.90326	NEG
ENSBTAG00000000561	OCLN	Q4A1L4	BECN1	-0.90731	NEG
ENSBTAG00000000561	OCLN	F1MCZ2	TM9SF1	-0.9032	NEG
ENSBTAG00000000561	OCLN	Q1JQC8	C11H9orf78	0.9183	POS
ENSBTAG00000000561	OCLN	E1BC50	ADAMTS3	-0.94085	NEG
ENSBTAG00000000571	ARHGAP27	Q5E9Y2	STX17	-0.91706	NEG
ENSBTAG00000000571	ARHGAP27	E1BGD1	TOMM34	-0.93401	NEG
ENSBTAG00000000579	NIPBL	E1BCW1	UBR2	-0.93717	NEG
ENSBTAG00000000590	POLE	Q1RMR9	PACSIN2	0.93011	POS
ENSBTAG00000000590	POLE	Q32S26	BRD2	-0.92561	NEG
ENSBTAG00000000590	POLE	Q2HJE5	FAM234A	0.93262	POS
ENSBTAG00000000590	POLE	Q8HZT2	KCNK17	0.96006	POS
ENSBTAG00000000598	CST3	Q0VCM5	ITIH1	0.93933	POS
ENSBTAG00000000608	PRCC	Q3SX02	HTATIP2	-0.90897	NEG
ENSBTAG00000000638	CDT1	E3W9A0	WC1-8	-0.91303	NEG
ENSBTAG00000000639	APRT	A4IFA4	ACOX3	0.91558	POS
ENSBTAG00000000662	TCF20	Q2KHV9		-0.94044	NEG
ENSBTAG00000000683	WDR37	Q32PI8	MRPS27	0.9162	POS
ENSBTAG00000000684	ARHGEF10L	E1BJH8	MTMR6	-0.94616	NEG
ENSBTAG00000000696	ILK	A0A3Q1LWX5	DOCK2	-0.90932	NEG
ENSBTAG00000000696	ILK	A0A3Q1LW69	ATXN2L	0.91796	POS
ENSBTAG00000000696	ILK	F1N1Q3	RFTN1	-0.97152	NEG
ENSBTAG00000000696	ILK	P23935	NDUFA5	0.91712	POS
ENSBTAG00000000696	ILK	A0A3Q1M5N0	UBE2D3	0.97858	POS
ENSBTAG00000000696	ILK	A0A3Q1LL79	NPTN	-0.90862	NEG
ENSBTAG00000000696	ILK	Q3ZBN0	ABRACL	0.95348	POS
ENSBTAG00000000696	ILK	Q4PJW3	CYP51A1	0.92439	POS
ENSBTAG00000000696	ILK	A1A4J9	DNAJA3	-0.93682	NEG
ENSBTAG00000000696	ILK	E1BGK1	ARID4A	-0.9659	NEG
ENSBTAG00000000696	ILK	Q3MQ24	ATG5	-0.94934	NEG
ENSBTAG00000000696	ILK	A0A3Q1LQ21	ITIH3	-0.97393	NEG
ENSBTAG00000000698	MYO18B	E1BNR2	IREB2	-0.95098	NEG
ENSBTAG00000000704	GUSB	Q08E34	TOMM70	0.92338	POS
ENSBTAG00000000705	COX7A2L	Q1RMR9	PACSIN2	0.91847	POS
ENSBTAG00000000705	COX7A2L	Q8HZT2	KCNK17	0.94659	POS
ENSBTAG00000000712	FBXW2	Q08DN8	FLOT1	0.94102	POS
ENSBTAG00000000721	GPATCH1	E1BGC6	MLKL	0.94692	POS
ENSBTAG00000000737	DMXL2	Q2HJ49	MSN	-0.9466	NEG
ENSBTAG00000000737	DMXL2	A0A3Q1LV36	IPO5	-0.92813	NEG
ENSBTAG00000000737	DMXL2	A0A3Q1MKJ7	PRKCSH	0.9063	POS
ENSBTAG00000000737	DMXL2	E1BGE5	IPO7	-0.91142	NEG
ENSBTAG00000000737	DMXL2	A0A140T842	LONP1	0.96735	POS
ENSBTAG00000000737	DMXL2	A4IFK4	SYNPO2	-0.93481	NEG
ENSBTAG00000000737	DMXL2	F1MF76	LOC515570	0.93467	POS
ENSBTAG00000000737	DMXL2	A0A3Q1NI20	MAP4K1	0.98105	POS
ENSBTAG00000000737	DMXL2	Q3ZBG0	PSMA7	0.92807	POS
ENSBTAG00000000737	DMXL2	G5E589	PSMB1	0.92456	POS
ENSBTAG00000000737	DMXL2	F1N091	CCDC6	-0.90009	NEG
ENSBTAG00000000737	DMXL2	Q3ZBD2	ACTR10	-0.92446	NEG
ENSBTAG00000000737	DMXL2	A0A3Q1ML33	LOC519132	0.93985	POS
ENSBTAG00000000737	DMXL2	Q56K11	SRGN	-0.96946	NEG
ENSBTAG00000000737	DMXL2	Q2KHU0	PSPH	-0.90863	NEG
ENSBTAG00000000737	DMXL2	E1B828	LEMD2	0.95853	POS
ENSBTAG00000000737	DMXL2	A5D7T6	YY1	0.92732	POS
ENSBTAG00000000737	DMXL2	A4IFA7	CBR4	0.94964	POS
ENSBTAG00000000737	DMXL2	E1BMX5	NRP1	0.90785	POS
ENSBTAG00000000737	DMXL2	E1BH40	MYCBP2	0.92178	POS
ENSBTAG00000000737	DMXL2	P29702	FNTA	-0.94135	NEG
ENSBTAG00000000737	DMXL2	A5PJV4	RAB29	0.91172	POS
ENSBTAG00000000737	DMXL2	F1MMS4	TERF2	0.96978	POS
ENSBTAG00000000737	DMXL2	A0A3Q1M445	TM9SF4	0.9013	POS
ENSBTAG00000000737	DMXL2	Q2KJG2	UFM1	-0.95838	NEG
ENSBTAG00000000737	DMXL2	Q29455	DNAJC5	-0.95233	NEG
ENSBTAG00000000737	DMXL2	Q5E9I4	MGAT1	0.90301	POS
ENSBTAG00000000737	DMXL2	F6RM04	RBM15B	-0.90226	NEG
ENSBTAG00000000737	DMXL2	F1MK07	RPL22L1	0.93225	POS
ENSBTAG00000000737	DMXL2	E1B8R6	ARIH2	0.97674	POS
ENSBTAG00000000737	DMXL2	A0A3Q1MI90	TGM2	-0.9868	NEG
ENSBTAG00000000737	DMXL2	A6H718	ARMC6	-0.96478	NEG
ENSBTAG00000000737	DMXL2	P00126	UQCRH	-0.93268	NEG
ENSBTAG00000000737	DMXL2	A0A3Q1MJZ6	SLC14A1	-0.91827	NEG
ENSBTAG00000000737	DMXL2	A0A3Q1MWS0	CTDP1	0.92853	POS
ENSBTAG00000000737	DMXL2	E1BQ03	NACC1	-0.92396	NEG
ENSBTAG00000000737	DMXL2	F1N1Z3	CRTC3	0.95398	POS
ENSBTAG00000000737	DMXL2	E1BHR5	HEATR6	0.9158	POS
ENSBTAG00000000746	KAT2B	F6Q850	VPS26C	-0.92818	NEG
ENSBTAG00000000758	PACC1	Q0VD53	VPS26A	-0.90857	NEG
ENSBTAG00000000759	NENF	F6Q850	VPS26C	0.92466	POS
ENSBTAG00000000771	DNAJB6	Q29RY9	NPL	0.94626	POS
ENSBTAG00000000771	DNAJB6	Q0VD53	VPS26A	0.94535	POS
ENSBTAG00000000773	TTC9C	G3MY50	ASMTL	0.9606	POS
ENSBTAG00000000773	TTC9C	E1BEP7	ELP2	0.91357	POS
ENSBTAG00000000784	MTERF4	Q0P5H9	TTC5	-0.92656	NEG
ENSBTAG00000000786	NQO2	Q1RMU4	ERLIN2	-0.96178	NEG
ENSBTAG00000000795	NMNAT2	A5PKC2	SHBG	0.9537	POS
ENSBTAG00000000804	MOB3B	A0A3Q1M6L4	PPIE	-0.90037	NEG
ENSBTAG00000000816	PRDM1	A0A3Q1LMP2	KRAS	0.95674	POS
ENSBTAG00000000817	SYNJ2	A0A3Q1M182	VAV2	-0.90452	NEG
ENSBTAG00000000825	MRPS26	Q3SX02	HTATIP2	-0.95879	NEG
ENSBTAG00000000825	MRPS26	F6Q850	VPS26C	0.96417	POS
ENSBTAG00000000829	SHPK	F6Q850	VPS26C	0.94738	POS
ENSBTAG00000000831	CTNS	E1BNR2	IREB2	0.92281	POS
ENSBTAG00000000854	SEC16B	E1BNR2	IREB2	0.91185	POS
ENSBTAG00000000855	NXN	A0A3Q1MHC9	PCID2	0.94895	POS
ENSBTAG00000000859	SLC38A1	A0A3Q1M182	VAV2	-0.9473	NEG
ENSBTAG00000000869	OBI1	Q1RMR9	PACSIN2	0.98791	POS
ENSBTAG00000000873	SLC13A3	Q76LV1	HSP90AB1	0.95644	POS
ENSBTAG00000000873	SLC13A3	F1ME38	UBA6	-0.94807	NEG
ENSBTAG00000000873	SLC13A3	A5PKM3	SPTLC2	0.94756	POS
ENSBTAG00000000873	SLC13A3	A4FUG8	RABEP2	-0.91292	NEG
ENSBTAG00000000873	SLC13A3	A0A3Q1LI03	FKBP11	-0.93418	NEG
ENSBTAG00000000873	SLC13A3	Q2KJ86	PUDP	-0.91311	NEG
ENSBTAG00000000873	SLC13A3	Q08DX7	SPNS1	0.96125	POS
ENSBTAG00000000873	SLC13A3	F1MFD9	OSBPL10	-0.93216	NEG
ENSBTAG00000000873	SLC13A3	Q1JQA7	TIGAR	-0.91008	NEG
ENSBTAG00000000874	CAST	Q0VD53	VPS26A	-0.93343	NEG
ENSBTAG00000000875	CEP131	P63097	GNAI1	-0.95051	NEG
ENSBTAG00000000875	CEP131	E1BJL3	BACH1	-0.9157	NEG
ENSBTAG00000000877	ETFBKMT	E1BCW1	UBR2	-0.95693	NEG
ENSBTAG00000000878	RB1CC1	Q3SX02	HTATIP2	0.97553	POS
ENSBTAG00000000878	RB1CC1	F6Q850	VPS26C	-0.98109	NEG
ENSBTAG00000000892	CGAS	Q0VCM5	ITIH1	0.92091	POS
ENSBTAG00000000894	PGK1	E1BNR2	IREB2	-0.9139	NEG
ENSBTAG00000000898	F2RL2	Q2HJF5	DPH6	-0.96062	NEG
ENSBTAG00000000913		Q29RY9	NPL	0.95455	POS
ENSBTAG00000000913		F6Q850	VPS26C	0.91209	POS
ENSBTAG00000000920	DNAH17	A0A3Q1LMP2	KRAS	0.94474	POS
ENSBTAG00000000928	SPECC1	F1N3J5	BRD9	0.95972	POS
ENSBTAG00000000933	CCDC183	A4IFA4	ACOX3	-0.93195	NEG
ENSBTAG00000000941	PLEKHB2	A0A3Q1LK64	DHRSX	0.96354	POS
ENSBTAG00000000944	LPCAT1	Q1RMU4	ERLIN2	0.90867	POS
ENSBTAG00000000944	LPCAT1	E1BEW3	IPO11	0.96587	POS
ENSBTAG00000000958	ZSWIM3	Q32S26	BRD2	-0.93592	NEG
ENSBTAG00000000958	ZSWIM3	Q2KHV9		-0.95379	NEG
ENSBTAG00000000962	STAP1	A0A3Q1M6L4	PPIE	0.98601	POS
ENSBTAG00000000964	FCRL5	A0A3Q1MJR9	VPS52	-0.90074	NEG
ENSBTAG00000000964	FCRL5	Q32PI8	MRPS27	-0.96589	NEG
ENSBTAG00000000966		A4IFA4	ACOX3	-0.93149	NEG
ENSBTAG00000000970	ASIC1	E1BEP7	ELP2	0.98872	POS
ENSBTAG00000000981	KLHDC8B	Q29RY9	NPL	0.9336	POS
ENSBTAG00000000990	PSMA2	E1BEP7	ELP2	-0.93237	NEG
ENSBTAG00000000990	PSMA2	E1BGC6	MLKL	-0.96298	NEG
ENSBTAG00000000993	N4BP2L1	F6Q850	VPS26C	-0.9265	NEG
ENSBTAG00000000998	SLC39A6	E1BGC6	MLKL	-0.90684	NEG
ENSBTAG00000001001	ANKRD55	G3MY50	ASMTL	-0.92424	NEG
ENSBTAG00000001007	SLC25A43	E1BEW3	IPO11	-0.94039	NEG
ENSBTAG00000001029	RASGRP2	A0A3Q1M182	VAV2	0.94046	POS
ENSBTAG00000001030	MTMR3	Q0P5H9	TTC5	0.9142	POS
ENSBTAG00000001042	MXD1	Q0VD53	VPS26A	-0.95044	NEG
ENSBTAG00000001042	MXD1	Q2HJF5	DPH6	-0.94956	NEG
ENSBTAG00000001057	ARFGAP3	A0A3Q1M182	VAV2	-0.9906	NEG
ENSBTAG00000001068	ZCWPW1	E1BF92	USP48	-0.94575	NEG
ENSBTAG00000001071	WRAP53	A0A3Q1M182	VAV2	0.90976	POS
ENSBTAG00000001092	PHOSPHO2	Q08DN8	FLOT1	0.9373	POS
ENSBTAG00000001099	PIANP	F6Q850	VPS26C	0.93657	POS
ENSBTAG00000001105	ANXA4	Q5E9Y2	STX17	0.9499	POS
ENSBTAG00000001105	ANXA4	Q2NL21	DNAJC11	0.98706	POS
ENSBTAG00000001105	ANXA4	A0A3Q1M7R7	APLP2	-0.96671	NEG
ENSBTAG00000001105	ANXA4	E1BGD1	TOMM34	0.96542	POS
ENSBTAG00000001108	GMCL1	F6Q850	VPS26C	-0.92631	NEG
ENSBTAG00000001110	SLC16A5	E1BGC6	MLKL	-0.95026	NEG
ENSBTAG00000001113	NDUFAF7	Q3SX02	HTATIP2	0.94266	POS
ENSBTAG00000001114	PRKD3	E1BCW1	UBR2	-0.93653	NEG
ENSBTAG00000001116	P4HA2	Q2HJE5	FAM234A	-0.97313	NEG
ENSBTAG00000001119	ANKRD13B	G3MY50	ASMTL	-0.91213	NEG
ENSBTAG00000001119	ANKRD13B	E1BEP7	ELP2	-0.99362	NEG
ENSBTAG00000001123	SNRNP48	Q1RMR9	PACSIN2	-0.93267	NEG
ENSBTAG00000001125		Q04467	IDH2	0.91154	POS
ENSBTAG00000001125		P13696	PEBP1	0.92399	POS
ENSBTAG00000001125		Q0IIM3	HSPH1	-0.95142	NEG
ENSBTAG00000001125		A0A3Q1M3Z5	CTSD	-0.92442	NEG
ENSBTAG00000001125		A6QL88	SACM1L	0.93176	POS
ENSBTAG00000001125		P05786	KRT8	0.92272	POS
ENSBTAG00000001125		A0A3Q1MB39	ADK	0.96261	POS
ENSBTAG00000001125		Q2T9S4	PGP	0.94822	POS
ENSBTAG00000001125		P48734	CDK1	-0.9486	NEG
ENSBTAG00000001125		F1MGC3	LOC512672	0.951	POS
ENSBTAG00000001125		A0A452DIH3	SH3GLB2	0.95104	POS
ENSBTAG00000001125		Q58D96	IDH3G	-0.94512	NEG
ENSBTAG00000001125		F1MZA2	ARHGEF12	0.90613	POS
ENSBTAG00000001125		Q3T0D8	LAMTOR1	-0.90492	NEG
ENSBTAG00000001125		Q32LC3	EIF1AX	-0.90325	NEG
ENSBTAG00000001125		A0A3Q1MA45		0.90281	POS
ENSBTAG00000001125		Q95JH2	AGPAT1	0.96765	POS
ENSBTAG00000001125		Q5E9D4	BCAS2	-0.94659	NEG
ENSBTAG00000001125		Q2TBX4	HSPA13	0.91902	POS
ENSBTAG00000001125		P51749	CD40LG	0.91554	POS
ENSBTAG00000001125		Q5E9Q3	CCDC51	-0.91205	NEG
ENSBTAG00000001125		P32871	PIK3CA	-0.96275	NEG
ENSBTAG00000001125		G3MZ56	BCAS3	-0.96856	NEG
ENSBTAG00000001125		Q0VCY8	PEA15	0.98907	POS
ENSBTAG00000001125		A7YWD2	IPO13	-0.93435	NEG
ENSBTAG00000001125		A5PK19	METTL13	-0.93065	NEG
ENSBTAG00000001125		Q2TBU3	GOSR1	0.91079	POS
ENSBTAG00000001125		F1MEW4	CBS	-0.92621	NEG
ENSBTAG00000001125		F1MHH9	FCGR2B	0.98872	POS
ENSBTAG00000001125		Q9TU26	SLC7A5	-0.95064	NEG
ENSBTAG00000001139	ACHE	F1MC11	KRT14	0.91991	POS
ENSBTAG00000001139	ACHE	P53710	ITGA2	-0.91997	NEG
ENSBTAG00000001139	ACHE	M0QVZ6	KRT5	0.93295	POS
ENSBTAG00000001139	ACHE	Q2HJG5	VPS35	0.93292	POS
ENSBTAG00000001139	ACHE	A0A3Q1M9V1	CAMK2D	0.94772	POS
ENSBTAG00000001139	ACHE	G3X702	CASP6	0.95301	POS
ENSBTAG00000001139	ACHE	F1N6E0	OAS1X	-0.93832	NEG
ENSBTAG00000001139	ACHE	Q5E9E0	LGALS9	-0.9491	NEG
ENSBTAG00000001139	ACHE	F6S1Q0	KRT18	0.90406	POS
ENSBTAG00000001139	ACHE	Q0VCR7	MTHFD1L	0.91079	POS
ENSBTAG00000001139	ACHE	F1MBI9		-0.95165	NEG
ENSBTAG00000001139	ACHE	Q2TBL9	TRAPPC4	-0.93629	NEG
ENSBTAG00000001139	ACHE	E1BIQ3	STX16	-0.95657	NEG
ENSBTAG00000001139	ACHE	Q32LH4	NIT1	0.90156	POS
ENSBTAG00000001139	ACHE	P49355	FNTB	0.90997	POS
ENSBTAG00000001139	ACHE	Q58CS8	GNPTG	-0.95073	NEG
ENSBTAG00000001139	ACHE	Q29RL6	VAT1L	0.94631	POS
ENSBTAG00000001139	ACHE	Q17QE5	CIB1	-0.91388	NEG
ENSBTAG00000001144	NAA20	G3MY50	ASMTL	-0.95628	NEG
ENSBTAG00000001151	APLP1	Q08DN8	FLOT1	0.91917	POS
ENSBTAG00000001152	TLE6	Q0VCM5	ITIH1	-0.93411	NEG
ENSBTAG00000001163	MACROH2A2	F1MMV6	CAB39L	0.92446	POS
ENSBTAG00000001163	MACROH2A2	F1N1Q3	RFTN1	-0.9607	NEG
ENSBTAG00000001163	MACROH2A2	P14769	GGTA1	-0.90861	NEG
ENSBTAG00000001163	MACROH2A2	Q3ZBN0	ABRACL	0.96388	POS
ENSBTAG00000001163	MACROH2A2	A0A3S5ZP39	XPO4	0.95444	POS
ENSBTAG00000001163	MACROH2A2	Q3T0Y8	VAMP8	0.9309	POS
ENSBTAG00000001163	MACROH2A2	E1BGK1	ARID4A	-0.9516	NEG
ENSBTAG00000001163	MACROH2A2	Q3MQ24	ATG5	-0.96701	NEG
ENSBTAG00000001163	MACROH2A2	A0A3Q1LQ21	ITIH3	-0.93748	NEG
ENSBTAG00000001163	MACROH2A2	A0A3S5ZPQ7	MIER1	0.91619	POS
ENSBTAG00000001163	MACROH2A2	A0A3Q1MA27	EIF2AK4	0.94389	POS
ENSBTAG00000001164	ACAD10	Q2NL21	DNAJC11	0.94452	POS
ENSBTAG00000001164	ACAD10	E1BF92	USP48	0.96107	POS
ENSBTAG00000001164	ACAD10	E1BGD1	TOMM34	0.94098	POS
ENSBTAG00000001165	AIFM2	A0A3S5ZPJ7	GFUS	-0.91301	NEG
ENSBTAG00000001165	AIFM2	Q0P5H9	TTC5	-0.93401	NEG
ENSBTAG00000001174	MRPL15	A0A3Q1M6K1	PTPRJ	-0.91182	NEG
ENSBTAG00000001178	USPL1	Q3SX02	HTATIP2	0.9639	POS
ENSBTAG00000001178	USPL1	F6Q850	VPS26C	-0.94795	NEG
ENSBTAG00000001198	GIMAP7	A0A3Q1LKL7	ADGRE5	-0.90809	NEG
ENSBTAG00000001204	JCAD	Q8HZT2	KCNK17	-0.94137	NEG
ENSBTAG00000001219		A5PKC2	SHBG	-0.92035	NEG
ENSBTAG00000001221	NKX3-1	Q29RY9	NPL	0.9719	POS
ENSBTAG00000001221	NKX3-1	F1N3J5	BRD9	-0.92774	NEG
ENSBTAG00000001225	RBM14	A0A3Q1MJR9	VPS52	-0.97311	NEG
ENSBTAG00000001243	AP3M2	Q2KHV9		-0.93488	NEG
ENSBTAG00000001257	AGTPBP1	Q3SX02	HTATIP2	0.94532	POS
ENSBTAG00000001257	AGTPBP1	F6Q850	VPS26C	-0.92155	NEG
ENSBTAG00000001286	ELMO3	Q1RMR9	PACSIN2	-0.90801	NEG
ENSBTAG00000001286	ELMO3	Q2KHV9		0.97201	POS
ENSBTAG00000001290	TUBD1	G3MY03	TSNAX	-0.90788	NEG
ENSBTAG00000001290	TUBD1	A0A3Q1LK64	DHRSX	0.90938	POS
ENSBTAG00000001296	TMEM50A	P63097	GNAI1	-0.92846	NEG
ENSBTAG00000001298	STAMBPL1	Q0VD53	VPS26A	-0.9255	NEG
ENSBTAG00000001298	STAMBPL1	A0A3Q1LKL7	ADGRE5	0.916	POS
ENSBTAG00000001303	HSPB8	Q0VCM5	ITIH1	-0.93042	NEG
ENSBTAG00000001311	MORF4L2	A0A3Q1LK64	DHRSX	0.90032	POS
ENSBTAG00000001322	SAXO1	G3MY50	ASMTL	-0.96971	NEG
ENSBTAG00000001322	SAXO1	E1BEP7	ELP2	-0.94167	NEG
ENSBTAG00000001328	SLBP	Q2KHV9		0.91104	POS
ENSBTAG00000001333		E1BJH8	MTMR6	0.92003	POS
ENSBTAG00000001342	RSL24D1	E1BNR2	IREB2	0.91501	POS
ENSBTAG00000001348	COMMD8	Q29RY9	NPL	-0.9395	NEG
ENSBTAG00000001349	KIF1C	E3W9A0	WC1-8	-0.90883	NEG
ENSBTAG00000001349	KIF1C	E1BCW1	UBR2	0.91687	POS
ENSBTAG00000001352	ENTR1	Q2KHV9		0.93439	POS
ENSBTAG00000001356	USP38	F6Q850	VPS26C	-0.9208	NEG
ENSBTAG00000001385	ZSCAN2	Q27965	HSPA1B	0.92459	POS
ENSBTAG00000001385	ZSCAN2	Q3SZ20	SHMT2	-0.93333	NEG
ENSBTAG00000001385	ZSCAN2	A0A3Q1MH83	GAPVD1	-0.90839	NEG
ENSBTAG00000001385	ZSCAN2	A0A3Q1N4X4	DNM1	0.90755	POS
ENSBTAG00000001385	ZSCAN2	Q1JQB2	BUB3	-0.93838	NEG
ENSBTAG00000001385	ZSCAN2	A4IFN7	UBE3A	0.9067	POS
ENSBTAG00000001385	ZSCAN2	Q4JF28	IRF3	0.91621	POS
ENSBTAG00000001385	ZSCAN2	Q2HJE5	FAM234A	0.94338	POS
ENSBTAG00000001385	ZSCAN2	F1MD44	CMAH	0.98364	POS
ENSBTAG00000001385	ZSCAN2	E1BEP7	ELP2	0.93722	POS
ENSBTAG00000001385	ZSCAN2	A0A3Q1MK49	AKAP9	-0.91397	NEG
ENSBTAG00000001385	ZSCAN2	A0A3Q1ML46	CD300A	0.90841	POS
ENSBTAG00000001391	ANKRD42	Q3SX02	HTATIP2	0.96683	POS
ENSBTAG00000001391	ANKRD42	F6Q850	VPS26C	-0.9865	NEG
ENSBTAG00000001393	MTF2	A0A3Q1M182	VAV2	-0.9235	NEG
ENSBTAG00000001394	TMED9	Q3SX02	HTATIP2	-0.91655	NEG
ENSBTAG00000001400	AKT2	A0A3Q1LKL7	ADGRE5	-0.91594	NEG
ENSBTAG00000001407	AP3S2	Q3SX02	HTATIP2	-0.90585	NEG
ENSBTAG00000001414	KCTD12	A4IFA4	ACOX3	-0.90717	NEG
ENSBTAG00000001419	MRPL4	Q29RY9	NPL	0.90495	POS
ENSBTAG00000001425	FBXO11	F6Q850	VPS26C	-0.94222	NEG
ENSBTAG00000001435	ARL6IP6	Q3SX02	HTATIP2	0.92907	POS
ENSBTAG00000001439	HESX1	A0A3Q1M6L4	PPIE	0.90566	POS
ENSBTAG00000001440	PMM2	Q29RY9	NPL	0.93669	POS
ENSBTAG00000001446	ABRACL	E1BEW3	IPO11	-0.90696	NEG
ENSBTAG00000001463	TNKS	A0A3Q1M182	VAV2	-0.95024	NEG
ENSBTAG00000001465	P2RY1	G3X6N3	TF	-0.94897	NEG
ENSBTAG00000001465	P2RY1	A7Z025	PRPF8	0.91439	POS
ENSBTAG00000001465	P2RY1	G5E630	USP9X	-0.90283	NEG
ENSBTAG00000001465	P2RY1	F1N5M2	GC	-0.94452	NEG
ENSBTAG00000001465	P2RY1	F2Z4I6	H2AC21	0.91996	POS
ENSBTAG00000001465	P2RY1	A0A3Q1MYR8	KRT3	-0.9345	NEG
ENSBTAG00000001465	P2RY1	G3N214	PPP6R1	0.96373	POS
ENSBTAG00000001465	P2RY1	A0A3Q1LUU0	INPP5B	-0.91307	NEG
ENSBTAG00000001465	P2RY1	F1MMK8	KARS1	0.91044	POS
ENSBTAG00000001465	P2RY1	A0A3Q1MV99	RABGAP1	-0.9422	NEG
ENSBTAG00000001465	P2RY1	F6PZE4	NOX5	-0.94561	NEG
ENSBTAG00000001465	P2RY1	A0A3Q1LN22	ALDH6A1	-0.97522	NEG
ENSBTAG00000001465	P2RY1	A0A3Q1LYM9	DDX42	-0.91793	NEG
ENSBTAG00000001465	P2RY1	Q148F1	CFL2	-0.93983	NEG
ENSBTAG00000001465	P2RY1	A0A3Q1LL35		-0.95873	NEG
ENSBTAG00000001465	P2RY1	A0A3S5ZPE0	KPNA4	0.9246	POS
ENSBTAG00000001465	P2RY1	F1MS25	NDUFS3	0.95837	POS
ENSBTAG00000001465	P2RY1	F1MDU7	TOP2A	0.98221	POS
ENSBTAG00000001465	P2RY1	A0A452DJ78	UBE2V1	-0.93409	NEG
ENSBTAG00000001465	P2RY1	A0A3Q1LME9	PREX1	0.91716	POS
ENSBTAG00000001465	P2RY1	F1MV58	LRCH4	0.98842	POS
ENSBTAG00000001465	P2RY1	A0A3Q1LW69	ATXN2L	0.91204	POS
ENSBTAG00000001465	P2RY1	E1BI41	GIT2	0.92858	POS
ENSBTAG00000001465	P2RY1	A0A452DJG2	GNA11	-0.90057	NEG
ENSBTAG00000001465	P2RY1	F1MNS8	PDAP1	0.9501	POS
ENSBTAG00000001465	P2RY1	Q5E951	TBCB	-0.9704	NEG
ENSBTAG00000001465	P2RY1	Q5E938	EIF1	0.93487	POS
ENSBTAG00000001465	P2RY1	A0A3Q1MEG1	AGO1	0.94526	POS
ENSBTAG00000001465	P2RY1	Q5I2E5	FCN2	-0.9578	NEG
ENSBTAG00000001465	P2RY1	A0A3Q1LMV9	EPPK1	0.91999	POS
ENSBTAG00000001465	P2RY1	Q1LZ72	CNPY2	-0.94721	NEG
ENSBTAG00000001465	P2RY1	A0A3Q1MGH4	CD46	-0.96075	NEG
ENSBTAG00000001465	P2RY1	Q5BIS9	PRKAB1	0.94705	POS
ENSBTAG00000001465	P2RY1	P23935	NDUFA5	0.95614	POS
ENSBTAG00000001465	P2RY1	Q2YDM1	ARL1	0.90562	POS
ENSBTAG00000001465	P2RY1	Q3T0D8	LAMTOR1	0.93842	POS
ENSBTAG00000001465	P2RY1	A0A3Q1LJK2	GCDH	0.92793	POS
ENSBTAG00000001465	P2RY1	Q0VCJ2	APIP	-0.94674	NEG
ENSBTAG00000001465	P2RY1	A0A3Q1LL79	NPTN	-0.96714	NEG
ENSBTAG00000001465	P2RY1	F1MHL7	LOC527385	0.90469	POS
ENSBTAG00000001465	P2RY1	A5PKH0	TOR1AIP2	0.92834	POS
ENSBTAG00000001465	P2RY1	P14769	GGTA1	-0.94255	NEG
ENSBTAG00000001465	P2RY1	Q3ZBN0	ABRACL	0.93812	POS
ENSBTAG00000001465	P2RY1	A0A3Q1M5C4	TMEM33	-0.91306	NEG
ENSBTAG00000001465	P2RY1	Q0VCS9	ANKMY2	-0.9565	NEG
ENSBTAG00000001465	P2RY1	Q2KIT0		-0.93884	NEG
ENSBTAG00000001465	P2RY1	P51749	CD40LG	-0.94036	NEG
ENSBTAG00000001465	P2RY1	G3X6P5	VPS29	-0.92722	NEG
ENSBTAG00000001465	P2RY1	A0A3Q1N1A2	FAF1	0.96255	POS
ENSBTAG00000001465	P2RY1	Q5E9Q3	CCDC51	0.93641	POS
ENSBTAG00000001465	P2RY1	F1N693	CUX1	-0.92287	NEG
ENSBTAG00000001465	P2RY1	Q3MQ24	ATG5	-0.96194	NEG
ENSBTAG00000001465	P2RY1	Q1RML7	MAK16	0.90975	POS
ENSBTAG00000001465	P2RY1	E1BCI2	RNF40	0.91073	POS
ENSBTAG00000001465	P2RY1	E1BCQ3	CCDC88C	0.94672	POS
ENSBTAG00000001465	P2RY1	A0A3Q1LWZ6	PUS1	0.9145	POS
ENSBTAG00000001465	P2RY1	F1MQE1	RPS6KA4	0.92714	POS
ENSBTAG00000001465	P2RY1	A0A3Q1N5V2	YTHDC2	0.93641	POS
ENSBTAG00000001465	P2RY1	Q3T0C6	ATP1B3	-0.93067	NEG
ENSBTAG00000001465	P2RY1	Q3SYR0	SERPINA7	-0.9493	NEG
ENSBTAG00000001465	P2RY1	Q5EA62	FBLN5	-0.94952	NEG
ENSBTAG00000001465	P2RY1	A0A3Q1LQ21	ITIH3	-0.93585	NEG
ENSBTAG00000001465	P2RY1	E1BBG2	MICALL1	0.97154	POS
ENSBTAG00000001465	P2RY1	A0A3S5ZPQ7	MIER1	0.90774	POS
ENSBTAG00000001465	P2RY1	A0JN47	PLXDC2	-0.91551	NEG
ENSBTAG00000001465	P2RY1	F1MB18	LOC104968634	-0.94281	NEG
ENSBTAG00000001465	P2RY1	Q3SZN4	CIRBP	0.9501	POS
ENSBTAG00000001465	P2RY1	F1MCZ2	TM9SF1	-0.95732	NEG
ENSBTAG00000001465	P2RY1	Q1JQC8	C11H9orf78	0.96758	POS
ENSBTAG00000001476		E1BCW1	UBR2	0.93585	POS
ENSBTAG00000001477		G3MY50	ASMTL	0.96158	POS
ENSBTAG00000001484	LZTFL1	A0A3Q1LMP2	KRAS	0.9664	POS
ENSBTAG00000001485	PPIP5K2	F6Q850	VPS26C	-0.97994	NEG
ENSBTAG00000001499	TRIM33	A0A3Q1M182	VAV2	-0.92481	NEG
ENSBTAG00000001500	FIGNL1	A0A3Q1MHC9	PCID2	-0.93871	NEG
ENSBTAG00000001510	CDK17	E1BCW1	UBR2	-0.9056	NEG
ENSBTAG00000001518	ISG20L2	Q08E34	TOMM70	0.92534	POS
ENSBTAG00000001518	ISG20L2	A5PKC2	SHBG	-0.96416	NEG
ENSBTAG00000001523	YES1	F2Z4C1	TUBA1A	0.92909	POS
ENSBTAG00000001523	YES1	F1MW44	F13A1	0.97875	POS
ENSBTAG00000001523	YES1	P49951	CLTC	0.93929	POS
ENSBTAG00000001523	YES1	F1MGZ4	ITGA2B	0.91888	POS
ENSBTAG00000001523	YES1	A6QLB7	CAP1	0.95976	POS
ENSBTAG00000001523	YES1	P63103	YWHAZ	0.94907	POS
ENSBTAG00000001523	YES1	F1MD83	PPBP	0.95443	POS
ENSBTAG00000001523	YES1	Q1LZF9	MYL9	0.94311	POS
ENSBTAG00000001523	YES1	P02584	PFN1	0.98756	POS
ENSBTAG00000001523	YES1	A0A452DID9	MYL6	0.93596	POS
ENSBTAG00000001523	YES1	Q5E9F5	TAGLN2	0.95884	POS
ENSBTAG00000001523	YES1	A0A3Q1LVC7	EZR	-0.92485	NEG
ENSBTAG00000001523	YES1	E1BHT5	UBR4	0.97449	POS
ENSBTAG00000001523	YES1	A0JN43	ESYT1	0.94251	POS
ENSBTAG00000001523	YES1	F1MRZ8	PLEK	0.95056	POS
ENSBTAG00000001523	YES1	P62261	YWHAE	0.98261	POS
ENSBTAG00000001523	YES1	O77834	PRDX6	0.94663	POS
ENSBTAG00000001523	YES1	Q5E9F7	CFL1	0.96192	POS
ENSBTAG00000001523	YES1	P63009	AP2B1	0.96511	POS
ENSBTAG00000001523	YES1	A0A3Q1M0F0	HK1	0.92799	POS
ENSBTAG00000001523	YES1	Q5EAD2	PHGDH	-0.94398	NEG
ENSBTAG00000001523	YES1	Q3SZP2	MAPRE2	0.94894	POS
ENSBTAG00000001523	YES1	A0A3Q1MVZ1	PARP1	-0.97054	NEG
ENSBTAG00000001523	YES1	P68509	YWHAH	0.97464	POS
ENSBTAG00000001523	YES1	Q5E9B7	CLIC1	0.98895	POS
ENSBTAG00000001523	YES1	Q28013	RASA3	0.98282	POS
ENSBTAG00000001523	YES1	E1BE25	FLNC	0.93234	POS
ENSBTAG00000001523	YES1	Q3SZ54	EIF4A1	-0.94826	NEG
ENSBTAG00000001523	YES1	E1BFF0	UNC13D	0.94957	POS
ENSBTAG00000001523	YES1	Q3SZ62	PGAM1	0.95643	POS
ENSBTAG00000001523	YES1	P81287	ANXA5	0.97394	POS
ENSBTAG00000001523	YES1	E1B8K6	NCL	-0.97123	NEG
ENSBTAG00000001523	YES1	E1BEG2	HNRNPA3	-0.95424	NEG
ENSBTAG00000001523	YES1	F1MM57	MYH14	0.93013	POS
ENSBTAG00000001523	YES1	Q27971	CAPN2	0.95508	POS
ENSBTAG00000001523	YES1	A3KN04	RPN1	0.98091	POS
ENSBTAG00000001523	YES1	A2VDN7	HNRNPU	-0.95745	NEG
ENSBTAG00000001523	YES1	Q58CP9	STIM1	0.93134	POS
ENSBTAG00000001523	YES1	A0A3Q1MII4	EFTUD2	-0.95577	NEG
ENSBTAG00000001523	YES1	E1BP91	NPEPPS	0.95223	POS
ENSBTAG00000001523	YES1	A0A3Q1M9U0	ATP2A2	0.96709	POS
ENSBTAG00000001523	YES1	A0A3Q1LNU8	ESYT2	0.91937	POS
ENSBTAG00000001523	YES1	E1BNA9	ZZEF1	0.9308	POS
ENSBTAG00000001523	YES1	A2VDN8	CORO1C	0.95532	POS
ENSBTAG00000001523	YES1	F1N556	USP7	-0.97789	NEG
ENSBTAG00000001523	YES1	A5D7A2	GARS1	0.94563	POS
ENSBTAG00000001523	YES1	A5D7I1	EPS15	0.94995	POS
ENSBTAG00000001523	YES1	F1N339	PTPN11	0.94502	POS
ENSBTAG00000001523	YES1	A0A3Q1M952	AP1G1	0.96908	POS
ENSBTAG00000001523	YES1	Q3MHX5	SUCLG2	0.92954	POS
ENSBTAG00000001523	YES1	E1BQ37	SFPQ	-0.94014	NEG
ENSBTAG00000001523	YES1	E1BEK9	UPF1	-0.9754	NEG
ENSBTAG00000001523	YES1	F1N052	SMARCA5	0.93425	POS
ENSBTAG00000001523	YES1	E1B9H3	CCAR2	-0.95656	NEG
ENSBTAG00000001523	YES1	A0A3Q1LM31	FUBP1	-0.92774	NEG
ENSBTAG00000001523	YES1	A0A3Q1LIW3	AP2A2	0.94828	POS
ENSBTAG00000001523	YES1	Q5E9I6	ARF3	0.92898	POS
ENSBTAG00000001523	YES1	F1N133	TBXAS1	0.95666	POS
ENSBTAG00000001523	YES1	Q2KJ93	CDC42	0.96281	POS
ENSBTAG00000001523	YES1	A0A3Q1M5J6	EEA1	0.91772	POS
ENSBTAG00000001523	YES1	F1MIH2	SEPTIN7	0.95098	POS
ENSBTAG00000001523	YES1	E1BPE2	SYTL4	0.96936	POS
ENSBTAG00000001523	YES1	A0A3Q1MP24	PTK2B	0.93968	POS
ENSBTAG00000001523	YES1	Q3SZK8	NHERF1	0.97611	POS
ENSBTAG00000001523	YES1	Q08DN7	VAV1	0.92306	POS
ENSBTAG00000001523	YES1	E1BNP8	SUPT16H	-0.95535	NEG
ENSBTAG00000001523	YES1	A0A3Q1MT05	UGP2	0.98583	POS
ENSBTAG00000001523	YES1	Q32LA7	H2AZ2	-0.96612	NEG
ENSBTAG00000001523	YES1	A0A140T846	APEX1	-0.97166	NEG
ENSBTAG00000001523	YES1	F1MFJ2	ANKRD44	-0.95202	NEG
ENSBTAG00000001523	YES1	A0A3Q1LKN6	MCM2	-0.96704	NEG
ENSBTAG00000001523	YES1	E1BNK6	IFI16	-0.95786	NEG
ENSBTAG00000001523	YES1	A0JN52	SF3B3	-0.94965	NEG
ENSBTAG00000001523	YES1	A0A3Q1MI01	PSAP	0.91926	POS
ENSBTAG00000001523	YES1	Q3MHL3	RBBP4	-0.95475	NEG
ENSBTAG00000001523	YES1	A0A3Q1MYD5	NOP58	-0.98569	NEG
ENSBTAG00000001523	YES1	Q29RI6	CAB39	0.94443	POS
ENSBTAG00000001523	YES1	A0A140T878	STAT5B	0.97252	POS
ENSBTAG00000001523	YES1	A3KN12	ADSL	0.976	POS
ENSBTAG00000001523	YES1	Q3ZCK1	EIF3L	-0.97394	NEG
ENSBTAG00000001523	YES1	F6PRQ6	UNC45A	0.9704	POS
ENSBTAG00000001523	YES1	P12344	GOT2	-0.92674	NEG
ENSBTAG00000001523	YES1	E1BJA2	AIFM1	-0.91278	NEG
ENSBTAG00000001523	YES1	E1BI56	TREML1	0.97528	POS
ENSBTAG00000001523	YES1	A0A140T888	PI4KA	0.92723	POS
ENSBTAG00000001523	YES1	F2Z4F5	DPP3	0.92372	POS
ENSBTAG00000001523	YES1	P30932	CD9	0.94863	POS
ENSBTAG00000001523	YES1	P40673	HMGB2	-0.97026	NEG
ENSBTAG00000001523	YES1	P51122	ANP32A	-0.95985	NEG
ENSBTAG00000001523	YES1	Q5E9T9	RTCB	-0.94753	NEG
ENSBTAG00000001523	YES1	Q9XSA7	CLIC4	0.98709	POS
ENSBTAG00000001523	YES1	A7YY77	ENDOD1	0.92621	POS
ENSBTAG00000001523	YES1	Q3ZBH5	PA2G4	0.96083	POS
ENSBTAG00000001523	YES1	E1BPA1	TBC1D4	0.94128	POS
ENSBTAG00000001523	YES1	Q9N1F0	IRAG1	0.94384	POS
ENSBTAG00000001523	YES1	O62768	TXNRD1	-0.94804	NEG
ENSBTAG00000001523	YES1	A0A3S5ZPQ3	SMTN	0.94769	POS
ENSBTAG00000001523	YES1	Q8HZJ5	RAB27B	0.96472	POS
ENSBTAG00000001523	YES1	E1B863	GP1BB	0.94038	POS
ENSBTAG00000001523	YES1	E1B7W1	THRAP3	-0.95439	NEG
ENSBTAG00000001523	YES1	Q2KJ25	PSMD12	0.95153	POS
ENSBTAG00000001523	YES1	A0A3Q1MB88	AAK1	0.91878	POS
ENSBTAG00000001523	YES1	F1MWR3	ETFA	-0.97647	NEG
ENSBTAG00000001523	YES1	F6Q8A8	NUCB2	0.90343	POS
ENSBTAG00000001523	YES1	A0A452DIU2	PRKACA	0.95282	POS
ENSBTAG00000001523	YES1	A0A3Q1LMQ9	TNPO1	0.90031	POS
ENSBTAG00000001523	YES1	P00515	PRKAR2A	0.91875	POS
ENSBTAG00000001523	YES1	A0A3Q1NJX5	OSTF1	0.96108	POS
ENSBTAG00000001523	YES1	F1MBF6	RAB6A	0.96871	POS
ENSBTAG00000001523	YES1	G3MZY8	POLR2A	-0.96935	NEG
ENSBTAG00000001523	YES1	F1MDV3	SNTB1	0.95099	POS
ENSBTAG00000001523	YES1	Q58DT4	PYCR1	0.97314	POS
ENSBTAG00000001523	YES1	Q2TBH7	RAB4A	0.93531	POS
ENSBTAG00000001523	YES1	A1L5A7	DBN1	0.9802	POS
ENSBTAG00000001523	YES1	Q1RMR8	RTN4	0.97491	POS
ENSBTAG00000001523	YES1	A6QL85	RCC2	-0.98519	NEG
ENSBTAG00000001523	YES1	A0A3Q1LRY3	IKZF1	-0.95287	NEG
ENSBTAG00000001523	YES1	F1MZN7	SNX2	-0.9932	NEG
ENSBTAG00000001523	YES1	A0A3Q1LKJ8	VSIG10L	-0.94562	NEG
ENSBTAG00000001523	YES1	Q5E9X4	LRRC59	0.94216	POS
ENSBTAG00000001523	YES1	F6RFE5	PRMT1	-0.96329	NEG
ENSBTAG00000001523	YES1	A0A3Q1LX10	RCC1	-0.98983	NEG
ENSBTAG00000001523	YES1	A2VE21	COPG2	0.96444	POS
ENSBTAG00000001523	YES1	Q3SZC6	ANP32B	-0.97502	NEG
ENSBTAG00000001523	YES1	Q5EA61	CKB	0.95419	POS
ENSBTAG00000001523	YES1	Q2KII9	DYNC1LI1	-0.93853	NEG
ENSBTAG00000001523	YES1	Q32LE5	ASRGL1	-0.96252	NEG
ENSBTAG00000001523	YES1	Q3ZBW4	PCNA	-0.95142	NEG
ENSBTAG00000001523	YES1	E1BQ15	CLASP2	-0.99015	NEG
ENSBTAG00000001523	YES1	A6QNS6	NID1	0.95843	POS
ENSBTAG00000001523	YES1	A0A3S5ZPF7	PSAT1	0.93104	POS
ENSBTAG00000001523	YES1	A0A3Q1M722	ALDH3A2	0.97343	POS
ENSBTAG00000001523	YES1	Q0VCV0	RPA1	-0.94296	NEG
ENSBTAG00000001523	YES1	F1MCZ7	UBTF	-0.97044	NEG
ENSBTAG00000001523	YES1	Q5E9E6	RPL10A	-0.97362	NEG
ENSBTAG00000001523	YES1	A7MBB8	DOK2	0.94311	POS
ENSBTAG00000001523	YES1	A0A3Q1ML77	CSDE1	-0.97665	NEG
ENSBTAG00000001523	YES1	Q76I82	RPS15A	-0.96336	NEG
ENSBTAG00000001523	YES1	G1K134	SNRPB	-0.95399	NEG
ENSBTAG00000001523	YES1	A5PKK5	SMARCA2	-0.95245	NEG
ENSBTAG00000001523	YES1	Q5EAD6	RPL15	-0.96405	NEG
ENSBTAG00000001523	YES1	Q2KIY3	WDFY1	0.93098	POS
ENSBTAG00000001523	YES1	E1BLD5	RAB37	0.92304	POS
ENSBTAG00000001523	YES1	E1BP52	MTSS1	0.91124	POS
ENSBTAG00000001523	YES1	A0A3Q1N4B5	DAPK2	0.96188	POS
ENSBTAG00000001523	YES1	Q2TBQ5	RPL7A	-0.96186	NEG
ENSBTAG00000001523	YES1	A0A452DJ23		-0.96196	NEG
ENSBTAG00000001523	YES1	Q08DS6	LCP2	0.90262	POS
ENSBTAG00000001523	YES1	A0A3Q1M6S1	RELCH	0.97119	POS
ENSBTAG00000001523	YES1	A6QLB1	RAB27A	0.94539	POS
ENSBTAG00000001523	YES1	A7YWH5	DKC1	-0.94277	NEG
ENSBTAG00000001523	YES1	F1MWN2	HCK	-0.95172	NEG
ENSBTAG00000001523	YES1	Q3B7M3	RIPOR2	-0.97112	NEG
ENSBTAG00000001523	YES1	E1BGX1	TAF15	-0.94712	NEG
ENSBTAG00000001523	YES1	A0A3Q1LPB5	RPS8	-0.95949	NEG
ENSBTAG00000001523	YES1	F1MIT2	TCEA1	-0.96152	NEG
ENSBTAG00000001523	YES1	A6H7H3	HSD17B12	0.95214	POS
ENSBTAG00000001523	YES1	P12624	MARCKS	0.95038	POS
ENSBTAG00000001523	YES1	G3MZZ6	PCMT1	0.94824	POS
ENSBTAG00000001523	YES1	F6R4N7	SOD3	0.97704	POS
ENSBTAG00000001523	YES1	Q3SWY7	SF3A3	-0.94953	NEG
ENSBTAG00000001523	YES1	Q3SYR7	RPL9	-0.95347	NEG
ENSBTAG00000001523	YES1	A1A4I4	PKN1	0.96986	POS
ENSBTAG00000001523	YES1	F1MYJ4	AKT3	0.93952	POS
ENSBTAG00000001523	YES1	F1N6I9	TRIOBP	0.95758	POS
ENSBTAG00000001523	YES1	F6PXE3	CAVIN2	0.9191	POS
ENSBTAG00000001523	YES1	E1BJD1	SMARCD2	-0.96346	NEG
ENSBTAG00000001523	YES1	G5E5C0	INF2	0.96346	POS
ENSBTAG00000001523	YES1	F6PZJ9	CD58	0.95116	POS
ENSBTAG00000001523	YES1	Q0VCQ9	RCN2	0.96913	POS
ENSBTAG00000001523	YES1	Q2TA22	ACSL6	-0.91827	NEG
ENSBTAG00000001523	YES1	E1BMD6	LPP	0.95077	POS
ENSBTAG00000001523	YES1	A0A3Q1LQX2	CD55	0.93036	POS
ENSBTAG00000001523	YES1	F1MSQ8	TACC1	0.96039	POS
ENSBTAG00000001523	YES1	Q9XSC3	WDR44	-0.93312	NEG
ENSBTAG00000001523	YES1	A0A3Q1ML81	LOC112445002	-0.95634	NEG
ENSBTAG00000001523	YES1	P10103	HMGB1	-0.96109	NEG
ENSBTAG00000001523	YES1	Q9GKI7	CERT1	0.95355	POS
ENSBTAG00000001523	YES1	Q3SZE9	TBCC	-0.95904	NEG
ENSBTAG00000001523	YES1	F1MFI2	CD180	-0.98678	NEG
ENSBTAG00000001523	YES1	A5PKF6	SMARCE1	-0.94885	NEG
ENSBTAG00000001523	YES1	A0A3Q1MSL2	CELF2	-0.96505	NEG
ENSBTAG00000001523	YES1	A2VDW9	IKZF3	-0.96078	NEG
ENSBTAG00000001523	YES1	Q9XSI3	RPL10	-0.97173	NEG
ENSBTAG00000001523	YES1	Q3T0I4	ALYREF	-0.95817	NEG
ENSBTAG00000001523	YES1	A0A3Q1LR67	RPL22	-0.95885	NEG
ENSBTAG00000001523	YES1	F1N545	ANKRD13A	0.93973	POS
ENSBTAG00000001523	YES1	F1MZ00	SNRPD3	-0.9566	NEG
ENSBTAG00000001523	YES1	A4FV61	ZNF512	-0.9448	NEG
ENSBTAG00000001523	YES1	Q2KID6	PLRG1	-0.96622	NEG
ENSBTAG00000001523	YES1	A0A3Q1N8F8	RPL11	-0.94714	NEG
ENSBTAG00000001523	YES1	F1MKC6	MS4A1	-0.95791	NEG
ENSBTAG00000001523	YES1	Q95M12	LGMN	0.94463	POS
ENSBTAG00000001523	YES1	A0A3Q1MDR9	SRSF7	-0.98269	NEG
ENSBTAG00000001523	YES1	Q0VCP3	OLFML3	0.95776	POS
ENSBTAG00000001523	YES1	E1BQ16	OGA	0.94594	POS
ENSBTAG00000001523	YES1	A0A3Q1MCJ7	RPS14	-0.96026	NEG
ENSBTAG00000001523	YES1	A0A3Q1LZ55	ACSL4	0.97963	POS
ENSBTAG00000001523	YES1	Q5E995	RPS6	-0.96249	NEG
ENSBTAG00000001523	YES1	Q0VC24	WDR12	-0.96416	NEG
ENSBTAG00000001523	YES1	P00423	COX4I1	-0.9279	NEG
ENSBTAG00000001523	YES1	Q08DW9	ABHD12	0.98722	POS
ENSBTAG00000001523	YES1	A0A3Q1MSC0	TECPR1	0.97408	POS
ENSBTAG00000001523	YES1	A4FUF0	GLYR1	-0.98169	NEG
ENSBTAG00000001523	YES1	Q3ZC10	SNRPD1	-0.96725	NEG
ENSBTAG00000001523	YES1	A0A3Q1LZW7	WBP11	-0.93382	NEG
ENSBTAG00000001523	YES1	E1BIN9	MRE11	-0.96677	NEG
ENSBTAG00000001523	YES1	F1MNV8	FKBP15	-0.94302	NEG
ENSBTAG00000001523	YES1	Q3MHP5	DRG1	-0.96077	NEG
ENSBTAG00000001523	YES1	Q28104	COPE	0.99468	POS
ENSBTAG00000001523	YES1	A0A0A0MPA0	LOC784932	0.93617	POS
ENSBTAG00000001523	YES1	F1MYW4	GTPBP4	-0.96176	NEG
ENSBTAG00000001523	YES1	P01888	B2M	0.97086	POS
ENSBTAG00000001523	YES1	G5E5M5	PGRMC1	0.95997	POS
ENSBTAG00000001523	YES1	A0A3Q1NEJ2	MVB12B	0.96378	POS
ENSBTAG00000001523	YES1	Q08DH9	CTCF	-0.93571	NEG
ENSBTAG00000001523	YES1	Q3T000	YKT6	-0.96333	NEG
ENSBTAG00000001523	YES1	A0A3Q1M9B3	RPL18	-0.9567	NEG
ENSBTAG00000001523	YES1	A0A3Q1LQQ3	XRN2	-0.98195	NEG
ENSBTAG00000001523	YES1	Q2LGB5	TOLLIP	0.99082	POS
ENSBTAG00000001523	YES1	Q2KIA6	PRPF3	-0.94725	NEG
ENSBTAG00000001523	YES1	A5PJS6	USP10	-0.95531	NEG
ENSBTAG00000001523	YES1	Q0VC55	MAPRE3	0.94634	POS
ENSBTAG00000001523	YES1	A4FV97	RSL1D1	-0.96714	NEG
ENSBTAG00000001523	YES1	Q3ZBF7	PTGES3	-0.97672	NEG
ENSBTAG00000001523	YES1	F1MVK6	GAS2L1	0.94418	POS
ENSBTAG00000001523	YES1	A7YY24	IGBP1	0.99369	POS
ENSBTAG00000001523	YES1	E1BBI8	DCTN4	0.94112	POS
ENSBTAG00000001523	YES1	A7MB38	SRSF4	-0.94245	NEG
ENSBTAG00000001523	YES1	G3X842	LOC507055	-0.93559	NEG
ENSBTAG00000001523	YES1	A0A3Q1MWJ5	STON2	0.95964	POS
ENSBTAG00000001523	YES1	Q2HJD7	HIBADH	0.98275	POS
ENSBTAG00000001523	YES1	P25326	CTSS	-0.92018	NEG
ENSBTAG00000001523	YES1	F1MDL6	MCU	0.98515	POS
ENSBTAG00000001523	YES1	P68401	PAFAH1B2P68402	0.95483	POS
ENSBTAG00000001523	YES1	A4FUD7	RAB33B	-0.98293	NEG
ENSBTAG00000001523	YES1	A7E3W5	SYNGR2	-0.96575	NEG
ENSBTAG00000001523	YES1	E1BE86	CCS	0.93251	POS
ENSBTAG00000001523	YES1	F1MX80	METTL3	0.95814	POS
ENSBTAG00000001523	YES1	Q58DA3	LYAR	-0.95069	NEG
ENSBTAG00000001523	YES1	F1N430	TIMP2	0.98076	POS
ENSBTAG00000001523	YES1	Q58DH8	FEN1	-0.94016	NEG
ENSBTAG00000001523	YES1	A6QP94	LAS1L	-0.92327	NEG
ENSBTAG00000001523	YES1	Q2KJI2	STT3A	-0.92402	NEG
ENSBTAG00000001523	YES1	Q1LZB6	CAPRIN1	-0.93508	NEG
ENSBTAG00000001523	YES1	P61257	RPL26	-0.96978	NEG
ENSBTAG00000001523	YES1	A0A3Q1LW35	ITPR3	-0.99467	NEG
ENSBTAG00000001523	YES1	Q0VD29	RRAGC	-0.94234	NEG
ENSBTAG00000001523	YES1	F1MP61	APOBEC3H	0.96735	POS
ENSBTAG00000001523	YES1	Q3MHR5	SRSF2	-0.96934	NEG
ENSBTAG00000001523	YES1	Q5EA68	SEC61A1	-0.94908	NEG
ENSBTAG00000001523	YES1	A0A3Q1M7Y1	HDAC6	0.94279	POS
ENSBTAG00000001523	YES1	Q10569	CPSF1	-0.95736	NEG
ENSBTAG00000001523	YES1	A0A452DI40	IVD	-0.9036	NEG
ENSBTAG00000001523	YES1	A2VDZ0	PPP2R5A	0.92197	POS
ENSBTAG00000001523	YES1	O18920	ANGPT1	0.97637	POS
ENSBTAG00000001523	YES1	Q3SZM3	CYBC1	-0.93882	NEG
ENSBTAG00000001523	YES1	A0A3Q1NN09	RBM10	-0.94765	NEG
ENSBTAG00000001523	YES1	Q5BIM7	SLA2	0.95537	POS
ENSBTAG00000001523	YES1	Q24K19	NUP54	-0.96453	NEG
ENSBTAG00000001523	YES1	Q58DV7	HNMT	-0.97566	NEG
ENSBTAG00000001523	YES1	A4FUC6	SRSF9	-0.96978	NEG
ENSBTAG00000001523	YES1	Q2KIR1	SNRPA	-0.96537	NEG
ENSBTAG00000001523	YES1	Q1RMH8	SNX3	-0.95421	NEG
ENSBTAG00000001523	YES1	A0A3Q1MCV0	HSD17B8	-0.9712	NEG
ENSBTAG00000001523	YES1	Q2KJD7	UBLCP1	-0.98465	NEG
ENSBTAG00000001523	YES1	A4FV59	PHF5A	-0.96536	NEG
ENSBTAG00000001523	YES1	A1A4H6	DDX27	-0.94341	NEG
ENSBTAG00000001523	YES1	Q0VD18	LHPP	0.96337	POS
ENSBTAG00000001523	YES1	Q5EA80	RABGGTA	0.97892	POS
ENSBTAG00000001523	YES1	A0A3Q1LS33	MGMT	-0.98032	NEG
ENSBTAG00000001523	YES1	F1MRF7	GAR1	-0.99862	NEG
ENSBTAG00000001523	YES1	A0A3Q1M043	PES1	-0.94718	NEG
ENSBTAG00000001523	YES1	A7MB64	ITPRIP	-0.97265	NEG
ENSBTAG00000001523	YES1	F1MU30	TBC1D23	0.94619	POS
ENSBTAG00000001523	YES1	F1MRE5	ACBD3	0.95381	POS
ENSBTAG00000001523	YES1	Q29RZ1	GATD1	-0.92438	NEG
ENSBTAG00000001523	YES1	Q9TTK4	LYST	0.94856	POS
ENSBTAG00000001523	YES1	E1BN43	ANKRD28	0.96942	POS
ENSBTAG00000001523	YES1	F1MFJ9	SCRN3	0.96489	POS
ENSBTAG00000001523	YES1	Q9XT49	SLC6A4	0.94451	POS
ENSBTAG00000001523	YES1	Q3T0B7	RPS27L	-0.94888	NEG
ENSBTAG00000001523	YES1	F1N6L1	VARS2	-0.91446	NEG
ENSBTAG00000001523	YES1	A4IFN8	PLEKHF2	-0.9661	NEG
ENSBTAG00000001523	YES1	Q02370	NDUFA2	-0.9557	NEG
ENSBTAG00000001523	YES1	F1MWR2	SF3B4	-0.93512	NEG
ENSBTAG00000001523	YES1	Q3T0Z8	SNRPF	-0.93719	NEG
ENSBTAG00000001523	YES1	Q3ZBU2	CISD1	-0.96841	NEG
ENSBTAG00000001523	YES1	A0A452DII2	CYRIA	-0.96067	NEG
ENSBTAG00000001523	YES1	G3N3N1	ARF6	-0.91265	NEG
ENSBTAG00000001523	YES1	Q3SZU5	SPCS3	-0.97027	NEG
ENSBTAG00000001523	YES1	Q3MHW9	CYB5R1	-0.96411	NEG
ENSBTAG00000001523	YES1	A6H7I6	RXRB	-0.94587	NEG
ENSBTAG00000001523	YES1	F1MH70	NCAPH	-0.93898	NEG
ENSBTAG00000001523	YES1	E1BFU9	DENND1C	-0.96256	NEG
ENSBTAG00000001523	YES1	Q02366	NDUFA6	-0.95709	NEG
ENSBTAG00000001523	YES1	A7YWM8	NANP	0.96583	POS
ENSBTAG00000001523	YES1	A0A3Q1LYD5	SCAMP1	0.93237	POS
ENSBTAG00000001523	YES1	Q3T0W9	RPL19	-0.93161	NEG
ENSBTAG00000001523	YES1	Q3B8S0	SNU13	-0.9613	NEG
ENSBTAG00000001523	YES1	Q3ZCF5	OAT	-0.96834	NEG
ENSBTAG00000001523	YES1	F1MMU3	BRD3	-0.91076	NEG
ENSBTAG00000001523	YES1	Q8MJN0	FUNDC2	-0.96052	NEG
ENSBTAG00000001523	YES1	E1BGE2	UTP20	-0.9515	NEG
ENSBTAG00000001523	YES1	E1BJW6	NAPSA	-0.95211	NEG
ENSBTAG00000001523	YES1	A6H704	CHMP7	0.95614	POS
ENSBTAG00000001523	YES1	E1BEP4	ASH2L	-0.985	NEG
ENSBTAG00000001523	YES1	A0A3Q1MMU6	UBAC1	0.93717	POS
ENSBTAG00000001523	YES1	Q0IIJ0	NAA50	-0.93911	NEG
ENSBTAG00000001523	YES1	E1BC36	CDK6	-0.91783	NEG
ENSBTAG00000001523	YES1	Q9XSK2	CD63	0.90794	POS
ENSBTAG00000001523	YES1	Q17QL5	TMEM30A	0.9929	POS
ENSBTAG00000001523	YES1	A0A3Q1MTL8	DCUN1D1	0.9758	POS
ENSBTAG00000001523	YES1	P48305	NDUFB4	-0.95743	NEG
ENSBTAG00000001523	YES1	P67868	CSNK2B	-0.94249	NEG
ENSBTAG00000001523	YES1	A1A4J8	SCO1	-0.94444	NEG
ENSBTAG00000001523	YES1	A0A3Q1NEI0	DPAGT1	0.94872	POS
ENSBTAG00000001523	YES1	E1BM03	WDR3	-0.96287	NEG
ENSBTAG00000001523	YES1	A0A3Q1LNG3	MFSD6	0.92425	POS
ENSBTAG00000001523	YES1	A0A3Q1MM38		-0.95832	NEG
ENSBTAG00000001523	YES1	A0A3Q1M087	TBC1D1	-0.9453	NEG
ENSBTAG00000001523	YES1	E1BNU2	CASP9	0.93728	POS
ENSBTAG00000001523	YES1	Q2M2S2	SMDT1	0.96421	POS
ENSBTAG00000001523	YES1	Q3SZ16	IAH1	0.91357	POS
ENSBTAG00000001523	YES1	E1BG59	RASGRP1	0.92825	POS
ENSBTAG00000001523	YES1	A6QPY8	PIN4	-0.97323	NEG
ENSBTAG00000001523	YES1	F1MH71	PHF2	-0.98254	NEG
ENSBTAG00000001523	YES1	Q3ZBI3	RNASEH2B	-0.98053	NEG
ENSBTAG00000001523	YES1	Q3T0Q3	POLR2C	-0.96551	NEG
ENSBTAG00000001523	YES1	F1MQF4	FAM91A1	0.93587	POS
ENSBTAG00000001523	YES1	Q3SYV9	ADPRS	-0.95265	NEG
ENSBTAG00000001523	YES1	G3N2X5	UBE2E2	-0.94739	NEG
ENSBTAG00000001523	YES1	G5E683	MBD2	-0.95623	NEG
ENSBTAG00000001523	YES1	A0A3Q1LY56	MCCC1	-0.95855	NEG
ENSBTAG00000001523	YES1	Q0P564	CRBN	-0.97362	NEG
ENSBTAG00000001523	YES1	E1BG23	TRIM47	0.95007	POS
ENSBTAG00000001523	YES1	E1BD64	MPC2	-0.98102	NEG
ENSBTAG00000001523	YES1	F1N380		-0.95579	NEG
ENSBTAG00000001523	YES1	Q02827	NDUFC2	-0.96041	NEG
ENSBTAG00000001523	YES1	A0A452DIH1	MRPL44	-0.97049	NEG
ENSBTAG00000001523	YES1	Q1LZA7	LIMD2	-0.9898	NEG
ENSBTAG00000001523	YES1	E1BL74	TSPAN32	0.98533	POS
ENSBTAG00000001523	YES1	A7E2Y6	MROH1	0.98022	POS
ENSBTAG00000001523	YES1	Q2TA12	MRPL2	-0.92571	NEG
ENSBTAG00000001523	YES1	Q59A28	CRYZL1	0.98674	POS
ENSBTAG00000001523	YES1	E1BGP1	LRCH3	-0.96619	NEG
ENSBTAG00000001523	YES1	P41500	ACYP1	-0.98203	NEG
ENSBTAG00000001523	YES1	Q3SZC0	ERH	-0.94893	NEG
ENSBTAG00000001523	YES1	E1BPS7	POGZ	-0.9609	NEG
ENSBTAG00000001523	YES1	A0A3Q1LUZ8	TOP3B	-0.93453	NEG
ENSBTAG00000001523	YES1	A0A3Q1N116	HMGA1	-0.93427	NEG
ENSBTAG00000001523	YES1	F6PSE2	NBN	-0.96759	NEG
ENSBTAG00000001523	YES1	F1N6E9	RTF1	-0.96634	NEG
ENSBTAG00000001523	YES1	Q3ZBE5	SLU7	0.9451	POS
ENSBTAG00000001523	YES1	G8JL01	CD3G	0.92207	POS
ENSBTAG00000001523	YES1	G5E5X0	LIMD1	-0.9882	NEG
ENSBTAG00000001523	YES1	Q05KJ0	BCL2L1	0.95932	POS
ENSBTAG00000001523	YES1	F1MSM5	MTPAP	-0.96356	NEG
ENSBTAG00000001523	YES1	F1MBC6	WC1-12	0.97124	POS
ENSBTAG00000001523	YES1	F1MWG3	CWC22	0.95442	POS
ENSBTAG00000001523	YES1	Q2KIW1	PON1	0.95285	POS
ENSBTAG00000001523	YES1	F1N2G1	BOD1L1	-0.96465	NEG
ENSBTAG00000001523	YES1	Q2KIN2	DGUOK	-0.91998	NEG
ENSBTAG00000001523	YES1	F1N3J5	BRD9	-0.92441	NEG
ENSBTAG00000001523	YES1	F6Q3R4	QTRT2	-0.92083	NEG
ENSBTAG00000001523	YES1	Q58CY2	EIF1AD	-0.99169	NEG
ENSBTAG00000001523	YES1	A0A3Q1LFT9	HYCC1	0.952	POS
ENSBTAG00000001523	YES1	F6QE33	COPS7A	0.98747	POS
ENSBTAG00000001523	YES1	A0A3Q1MMU9	SLC25A17	0.92691	POS
ENSBTAG00000001523	YES1	A0A3Q1LKS4	ADRA2A	-0.9965	NEG
ENSBTAG00000001523	YES1	F1MDS5	LRCH1	-0.97346	NEG
ENSBTAG00000001523	YES1	A0A3Q1NK84	YTHDF3	-0.96937	NEG
ENSBTAG00000001523	YES1	F1MSI1	STK17B	-0.93533	NEG
ENSBTAG00000001523	YES1	G3X6X2	NT5C	-0.98515	NEG
ENSBTAG00000001523	YES1	P40293	CD79A	-0.95277	NEG
ENSBTAG00000001523	YES1	A0A3Q1M5T6	GRAMD4	-0.96817	NEG
ENSBTAG00000001523	YES1	Q3SX24	FBXO6	0.93226	POS
ENSBTAG00000001523	YES1	E1BIJ4	LEMD3	-0.96339	NEG
ENSBTAG00000001523	YES1	F1ME11		-0.94928	NEG
ENSBTAG00000001523	YES1	Q32LN1	UBE2H	0.92999	POS
ENSBTAG00000001523	YES1	Q6XBT4	USF1	-0.97953	NEG
ENSBTAG00000001523	YES1	E1BKE9	SENP3	-0.96468	NEG
ENSBTAG00000001523	YES1	E1BEJ3	GFM1	-0.96234	NEG
ENSBTAG00000001523	YES1	F1MS68	SMNDC1	-0.9688	NEG
ENSBTAG00000001523	YES1	F1N059	MRPS18B	-0.98436	NEG
ENSBTAG00000001523	YES1	F1ME99	CEP135	-0.97723	NEG
ENSBTAG00000001523	YES1	F1MWF9	TGFBRAP1	-0.98701	NEG
ENSBTAG00000001523	YES1	A6H7I8	TBC1D14	0.98893	POS
ENSBTAG00000001523	YES1	A0A3Q1LXM7	ETS1	-0.97733	NEG
ENSBTAG00000001523	YES1	E1BMN2	DIAPH3	0.95035	POS
ENSBTAG00000001523	YES1	A0A3Q1M2F6		-0.91499	NEG
ENSBTAG00000001523	YES1	A5D798	FTO	-0.942	NEG
ENSBTAG00000001523	YES1	Q2M2S5	COA6	-0.9702	NEG
ENSBTAG00000001523	YES1	A0A3Q1MLC3	RPL35A	-0.97131	NEG
ENSBTAG00000001523	YES1	A6QQP7	DYSF	-0.93498	NEG
ENSBTAG00000001523	YES1	Q3SYZ9	MED4	-0.97645	NEG
ENSBTAG00000001523	YES1	A0A3Q1MJZ8	SPI1	-0.97961	NEG
ENSBTAG00000001523	YES1	A0A3Q1LK30	MEN1	-0.93468	NEG
ENSBTAG00000001523	YES1	Q5E994	CHMP1B	-0.96546	NEG
ENSBTAG00000001523	YES1	A0A3Q1M9H4	DNMT3A	-0.93971	NEG
ENSBTAG00000001523	YES1	Q0IIM1	RNF168	0.95702	POS
ENSBTAG00000001523	YES1	A0A3Q1MMY8	CCDC91	0.94622	POS
ENSBTAG00000001523	YES1	A4FV15	PIAS4	-0.97438	NEG
ENSBTAG00000001523	YES1	A4FUB3	SOX5	-0.97238	NEG
ENSBTAG00000001523	YES1	Q0P5E9	GPANK1	0.93739	POS
ENSBTAG00000001543	BRI3BP	Q2KI42	PSMD11	-0.91972	NEG
ENSBTAG00000001543	BRI3BP	E1B885	SKIC3	-0.97293	NEG
ENSBTAG00000001543	BRI3BP	A0A3Q1LUA4	PSMC1	-0.91458	NEG
ENSBTAG00000001543	BRI3BP	A0A3S5ZP98	ALDH7A1	-0.9493	NEG
ENSBTAG00000001543	BRI3BP	A0A452DIC9	GNPDA2	-0.90496	NEG
ENSBTAG00000001543	BRI3BP	F1N7H7	DYNC1I2	-0.91919	NEG
ENSBTAG00000001543	BRI3BP	Q3T0Y1	OTUB1	0.97921	POS
ENSBTAG00000001543	BRI3BP	Q3T0F7	MTPN	-0.93347	NEG
ENSBTAG00000001543	BRI3BP	Q0VBZ6	TIA1	0.92455	POS
ENSBTAG00000001543	BRI3BP	A5PKG4	NFS1	0.90742	POS
ENSBTAG00000001543	BRI3BP	A0JNC0	TMOD1	-0.90562	NEG
ENSBTAG00000001543	BRI3BP	Q17QL8	LYPLA2	0.9037	POS
ENSBTAG00000001543	BRI3BP	A0JN38	SCFD2	-0.96659	NEG
ENSBTAG00000001543	BRI3BP	Q32LE4	GGCT	0.97685	POS
ENSBTAG00000001543	BRI3BP	A0A3Q1LM92	ATG7	-0.9347	NEG
ENSBTAG00000001543	BRI3BP	A0A3Q1MHQ3	SULF2	-0.90863	NEG
ENSBTAG00000001543	BRI3BP	F1MPL1	MFN1	-0.97169	NEG
ENSBTAG00000001548	UBQLN4	A0A3Q1LMP2	KRAS	-0.96011	NEG
ENSBTAG00000001551	PLEKHG3	Q1RMR9	PACSIN2	-0.91542	NEG
ENSBTAG00000001553	HNRNPA1	A0A3Q1M6K1	PTPRJ	-0.90306	NEG
ENSBTAG00000001553	HNRNPA1	G3MY03	TSNAX	0.92031	POS
ENSBTAG00000001574	GPATCH2	E1BCW1	UBR2	-0.93426	NEG
ENSBTAG00000001575	CALM2	Q0VCM5	ITIH1	-0.91198	NEG
ENSBTAG00000001578	ADPGK	E1BEP7	ELP2	0.93248	POS
ENSBTAG00000001580	CLGN	Q32S26	BRD2	0.90496	POS
ENSBTAG00000001580	CLGN	Q2HJE5	FAM234A	-0.94464	NEG
ENSBTAG00000001580	CLGN	E1BGC6	MLKL	-0.91041	NEG
ENSBTAG00000001598	MAP7	A0A3Q1LKL7	ADGRE5	-0.93298	NEG
ENSBTAG00000001598	MAP7	F1N3J5	BRD9	-0.90514	NEG
ENSBTAG00000001599	SV2A	A0A3Q1LKL7	ADGRE5	-0.91039	NEG
ENSBTAG00000001600	DCUN1D4	Q08DN8	FLOT1	-0.91448	NEG
ENSBTAG00000001614	ZNF174	E1BGC6	MLKL	0.95519	POS
ENSBTAG00000001615	RUNDC3A	Q3SX02	HTATIP2	-0.93246	NEG
ENSBTAG00000001616	ZNF592	E1BNR2	IREB2	0.9466	POS
ENSBTAG00000001635	CUTA	Q3SX02	HTATIP2	-0.94091	NEG
ENSBTAG00000001637	FUNDC1	A0A3Q1M6K1	PTPRJ	0.92171	POS
ENSBTAG00000001647	PLEKHJ1	A0A3Q1M6L4	PPIE	0.92496	POS
ENSBTAG00000001652	SLCO3A1	G3MY50	ASMTL	-0.91922	NEG
ENSBTAG00000001660	SPTY2D1	A0A3Q1M182	VAV2	-0.90292	NEG
ENSBTAG00000001675	ITPKA	A0A3Q1M6L4	PPIE	0.9736	POS
ENSBTAG00000001698	DERPC	Q3SX02	HTATIP2	-0.95813	NEG
ENSBTAG00000001707	UIMC1	Q2HJF5	DPH6	0.94613	POS
ENSBTAG00000001711	BORCS6	Q3SX02	HTATIP2	-0.92791	NEG
ENSBTAG00000001714	MFSD9	Q08DN8	FLOT1	-0.90958	NEG
ENSBTAG00000001721	GYG1	A0A3Q1MHC9	PCID2	0.91016	POS
ENSBTAG00000001721	GYG1	Q5E9Y2	STX17	0.93494	POS
ENSBTAG00000001721	GYG1	E1BGD1	TOMM34	0.90957	POS
ENSBTAG00000001739	CDH20	F1MJH1	GSN	-0.92825	NEG
ENSBTAG00000001739	CDH20	A0A3Q1LFG8	CAPZA1	0.94436	POS
ENSBTAG00000001739	CDH20	P53619	ARCN1	-0.94654	NEG
ENSBTAG00000001739	CDH20	Q5E9F9	PSMC2	-0.90906	NEG
ENSBTAG00000001739	CDH20	Q865S1	AP3D1	-0.93699	NEG
ENSBTAG00000001739	CDH20	A0A3Q1MM92	XDH	0.93638	POS
ENSBTAG00000001739	CDH20	F1N405	RTN4	-0.92963	NEG
ENSBTAG00000001739	CDH20	F1N2L9	ALDH9A1	-0.95142	NEG
ENSBTAG00000001739	CDH20	A0A452DID1	TPT1	0.91553	POS
ENSBTAG00000001739	CDH20	Q3ZCK9	PSMA4	0.913	POS
ENSBTAG00000001739	CDH20	A0A3Q1MCU7	BPNT1	-0.94528	NEG
ENSBTAG00000001739	CDH20	F1N0F7	EIF5	0.9258	POS
ENSBTAG00000001739	CDH20	P48427	TBCA	-0.9202	NEG
ENSBTAG00000001739	CDH20	A0A3S5ZPP1	SHPK	-0.91856	NEG
ENSBTAG00000001739	CDH20	A0A3Q1NC46	TOM1L1	-0.93168	NEG
ENSBTAG00000001739	CDH20	F1N4J5	TESK2	-0.96044	NEG
ENSBTAG00000001739	CDH20	Q3SZA4	SLC25A20	-0.91584	NEG
ENSBTAG00000001739	CDH20	A0A3Q1MM88	DCAF1	-0.91896	NEG
ENSBTAG00000001739	CDH20	F1MRS1	PPP4R1	0.9384	POS
ENSBTAG00000001739	CDH20	A0A3Q1LSA3	DDX47	0.9338	POS
ENSBTAG00000001739	CDH20	A5H027	RNASEL	0.9155	POS
ENSBTAG00000001739	CDH20	E1BKZ5	GOLGB1	0.95646	POS
ENSBTAG00000001739	CDH20	E1BGI6	DDX54	0.96248	POS
ENSBTAG00000001739	CDH20	Q5E9B4	EIF2B2	-0.91856	NEG
ENSBTAG00000001739	CDH20	A0A3Q1MAJ4	SCRIB	0.93959	POS
ENSBTAG00000001739	CDH20	Q2KI30	REEP2	-0.91946	NEG
ENSBTAG00000001739	CDH20	E1BP53	PIP5K1C	-0.90189	NEG
ENSBTAG00000001739	CDH20	A0A3Q1LTY3	RXRA	0.93955	POS
ENSBTAG00000001739	CDH20	P21398	MAOA	0.9118	POS
ENSBTAG00000001739	CDH20	A0A3Q1M537	C10H15orf48	0.99281	POS
ENSBTAG00000001739	CDH20	Q148G4	TATDN1	-0.97912	NEG
ENSBTAG00000001739	CDH20	F1MQF0	ICAM3	0.92167	POS
ENSBTAG00000001739	CDH20	E1BEG4	ZFYVE16	0.90305	POS
ENSBTAG00000001739	CDH20	Q3T156	PLGRKT	0.94056	POS
ENSBTAG00000001739	CDH20	Q2T9Y1		0.95659	POS
ENSBTAG00000001739	CDH20	Q0VC37	DFFA	0.94755	POS
ENSBTAG00000001739	CDH20	A0A3Q1LZU3	NR2C2	0.92744	POS
ENSBTAG00000001739	CDH20	Q0VD30	CCZ1	0.95682	POS
ENSBTAG00000001739	CDH20	A0A3Q1MM14	PHACTR2	0.90931	POS
ENSBTAG00000001739	CDH20	E1BPG0	MCAT	0.9498	POS
ENSBTAG00000001739	CDH20	G3N337	UAP1L1	0.92218	POS
ENSBTAG00000001739	CDH20	G3N342		0.92503	POS
ENSBTAG00000001739	CDH20	A0A3Q1M5Z7	ERMP1	-0.91948	NEG
ENSBTAG00000001739	CDH20	F1N0H5	ZC3H13	0.91061	POS
ENSBTAG00000001739	CDH20	A0A3Q1MM48	PAX5	0.94179	POS
ENSBTAG00000001739	CDH20	A0A3Q1M616	PROC	-0.92169	NEG
ENSBTAG00000001739	CDH20	Q3MHX1	COMMD7	-0.95895	NEG
ENSBTAG00000001741	DLGAP4	Q2HJF5	DPH6	0.93758	POS
ENSBTAG00000001771	DYRK1A	Q0VCM5	ITIH1	-0.97303	NEG
ENSBTAG00000001773		Q0P5H9	TTC5	-0.97749	NEG
ENSBTAG00000001775	RINL	Q8HZT2	KCNK17	-0.90844	NEG
ENSBTAG00000001776	SIRT2	Q29RY9	NPL	0.94534	POS
ENSBTAG00000001777	RPLP2	E1BEP7	ELP2	0.96192	POS
ENSBTAG00000001778	NFKBIB	E3W9A0	WC1-8	-0.92936	NEG
ENSBTAG00000001778	NFKBIB	E1BCW1	UBR2	0.92638	POS
ENSBTAG00000001780	SARS2	F6Q850	VPS26C	0.94896	POS
ENSBTAG00000001781	TOMM40	Q0VCM5	ITIH1	0.97074	POS
ENSBTAG00000001781	TOMM40	E1BJL3	BACH1	-0.95333	NEG
ENSBTAG00000001781	TOMM40	A0A3Q1M7R7	APLP2	0.91884	POS
ENSBTAG00000001794		F6Q850	VPS26C	0.95064	POS
ENSBTAG00000001807	AKAP8	E1BEP7	ELP2	-0.9497	NEG
ENSBTAG00000001808	LACTB2	Q1RMR9	PACSIN2	-0.90347	NEG
ENSBTAG00000001808	LACTB2	A1A4I9	UFL1	-0.91669	NEG
ENSBTAG00000001808	LACTB2	A0A3S5ZPJ7	GFUS	-0.91143	NEG
ENSBTAG00000001808	LACTB2	Q0P5H9	TTC5	-0.92767	NEG
ENSBTAG00000001810	SCAF11	A0A3Q1M182	VAV2	-0.94536	NEG
ENSBTAG00000001816	SLC25A42	A0A3Q1MJR9	VPS52	-0.9509	NEG
ENSBTAG00000001821	PRRC2C	A0A3Q1M182	VAV2	-0.94202	NEG
ENSBTAG00000001828	SCRN2	Q1RMU4	ERLIN2	0.97311	POS
ENSBTAG00000001828	SCRN2	E1BEW3	IPO11	0.96725	POS
ENSBTAG00000001829	SLC17A9	E1BNR2	IREB2	-0.92095	NEG
ENSBTAG00000001832	MRPL10	Q3SX02	HTATIP2	-0.94755	NEG
ENSBTAG00000001832	MRPL10	F6Q850	VPS26C	0.93811	POS
ENSBTAG00000001840	INO80B	Q0VD53	VPS26A	0.92481	POS
ENSBTAG00000001842	GSTM3	E3W9A0	WC1-8	-0.96278	NEG
ENSBTAG00000001842	GSTM3	E1BEW3	IPO11	0.90215	POS
ENSBTAG00000001857	DOK4	A1A4I9	UFL1	-0.93897	NEG
ENSBTAG00000001857	DOK4	A0A3S5ZPJ7	GFUS	-0.94138	NEG
ENSBTAG00000001861	SESTD1	A0A3Q1LKL7	ADGRE5	0.94324	POS
ENSBTAG00000001861	SESTD1	F1N3J5	BRD9	0.9916	POS
ENSBTAG00000001864	NR4A3	P63097	GNAI1	0.90752	POS
ENSBTAG00000001867	SACS	E1BEP7	ELP2	-0.90913	NEG
ENSBTAG00000001868	PCYT2	Q2KIS1	RENBP	0.94116	POS
ENSBTAG00000001868	PCYT2	G3MY03	TSNAX	0.90331	POS
ENSBTAG00000001868	PCYT2	F6QDV4	UROS	0.93672	POS
ENSBTAG00000001879	PER2	A0A3Q1LKL7	ADGRE5	-0.93546	NEG
ENSBTAG00000001882	CD79A	Q3SX02	HTATIP2	-0.92933	NEG
ENSBTAG00000001889	CEP15	A0A3Q1LK64	DHRSX	0.92493	POS
ENSBTAG00000001892		A1A4I9	UFL1	-0.9875	NEG
ENSBTAG00000001892		A0A3S5ZPJ7	GFUS	-0.99362	NEG
ENSBTAG00000001892		Q0P5H9	TTC5	-0.91256	NEG
ENSBTAG00000001894	NEDD1	G3MY03	TSNAX	-0.92399	NEG
ENSBTAG00000001894	NEDD1	A0A3Q1LK64	DHRSX	0.95599	POS
ENSBTAG00000001895	PGGT1B	E1BJL3	BACH1	0.96915	POS
ENSBTAG00000001920	POLQ	Q08E34	TOMM70	0.96435	POS
ENSBTAG00000001926	RAD23B	E1BJH8	MTMR6	-0.98386	NEG
ENSBTAG00000001928	PDIA6	A6QR56	ALDH16A1	0.95816	POS
ENSBTAG00000001933	PTPA	Q3SX02	HTATIP2	-0.91872	NEG
ENSBTAG00000001937	ANAPC11	Q29RY9	NPL	0.9549	POS
ENSBTAG00000001937	ANAPC11	E1BCW1	UBR2	0.93748	POS
ENSBTAG00000001941	SEMA4D	Q32S26	BRD2	-0.90823	NEG
ENSBTAG00000001942	SNX27	Q32S26	BRD2	-0.93462	NEG
ENSBTAG00000001942	SNX27	Q2KHV9		-0.96436	NEG
ENSBTAG00000001945	ARG2	E1BNR2	IREB2	-0.97875	NEG
ENSBTAG00000001992	CYP51A1	A0A3Q1MJR9	VPS52	0.92217	POS
ENSBTAG00000001992	CYP51A1	Q32PI8	MRPS27	0.9228	POS
ENSBTAG00000001999	NKAPD1	F6QDV4	UROS	0.93256	POS
ENSBTAG00000002002	ATAD2	Q29RY9	NPL	-0.9039	NEG
ENSBTAG00000002002	ATAD2	E1BCW1	UBR2	-0.92708	NEG
ENSBTAG00000002010	PI4K2A	A0A3Q1M182	VAV2	0.92142	POS
ENSBTAG00000002012	CIAO2A	A4IFA4	ACOX3	-0.93973	NEG
ENSBTAG00000002020	CREBRF	A0A3Q1M182	VAV2	-0.97505	NEG
ENSBTAG00000002028	DIPK1A	Q2KHV9		-0.939	NEG
ENSBTAG00000002034	MFSD2B	A1A4I9	UFL1	-0.92669	NEG
ENSBTAG00000002034	MFSD2B	A0A3S5ZPJ7	GFUS	-0.94088	NEG
ENSBTAG00000002036	CACNB1	Q2KIS1	RENBP	-0.90544	NEG
ENSBTAG00000002044	SIRT3	E3W9A0	WC1-8	-0.92704	NEG
ENSBTAG00000002044	SIRT3	E1BCW1	UBR2	0.9209	POS
ENSBTAG00000002050		A0A3Q1M6K1	PTPRJ	-0.90148	NEG
ENSBTAG00000002050		Q2KIS1	RENBP	0.93781	POS
ENSBTAG00000002050		F6QDV4	UROS	0.94188	POS
ENSBTAG00000002051	ARAP1	Q29RY9	NPL	-0.94	NEG
ENSBTAG00000002058	ASF1A	Q29RY9	NPL	-0.93109	NEG
ENSBTAG00000002058	ASF1A	Q0VD53	VPS26A	-0.90386	NEG
ENSBTAG00000002058	ASF1A	A0A3Q1LKL7	ADGRE5	0.94922	POS
ENSBTAG00000002058	ASF1A	F1N3J5	BRD9	0.99591	POS
ENSBTAG00000002069		Q2HJF5	DPH6	0.97406	POS
ENSBTAG00000002070	KLC3	Q1RMU4	ERLIN2	-0.92627	NEG
ENSBTAG00000002070	KLC3	A0A3Q1MJR9	VPS52	-0.91682	NEG
ENSBTAG00000002070	KLC3	E1BEW3	IPO11	-0.9382	NEG
ENSBTAG00000002072	ERCC2	A4IFA4	ACOX3	0.91766	POS
ENSBTAG00000002094	ATP5MF	F6Q850	VPS26C	0.93434	POS
ENSBTAG00000002100	GZMM	Q2HJF5	DPH6	0.95867	POS
ENSBTAG00000002105	TEX261	A0A3Q1M182	VAV2	0.92543	POS
ENSBTAG00000002108	YWHAQ	A0A3Q1MHC9	PCID2	0.95448	POS
ENSBTAG00000002108	YWHAQ	Q32LB0	WDR70	0.96831	POS
ENSBTAG00000002112	INSIG2	A0A3Q1M6L4	PPIE	0.91572	POS
ENSBTAG00000002116	ZCCHC3	E1BNR2	IREB2	0.90309	POS
ENSBTAG00000002117	KIF18A	Q0VD53	VPS26A	-0.9245	NEG
ENSBTAG00000002117	KIF18A	A0A3Q1LKL7	ADGRE5	0.99098	POS
ENSBTAG00000002117	KIF18A	F1N3J5	BRD9	0.93744	POS
ENSBTAG00000002125	GNAL	A0A3Q1M6L4	PPIE	0.91686	POS
ENSBTAG00000002128	MPPE1	Q1RMU4	ERLIN2	-0.91317	NEG
ENSBTAG00000002128	MPPE1	A0A3Q1MJR9	VPS52	-0.91014	NEG
ENSBTAG00000002128	MPPE1	Q32PI8	MRPS27	-0.9571	NEG
ENSBTAG00000002135	CD69	E1BNR2	IREB2	0.93899	POS
ENSBTAG00000002135	CD69	Q2HJF5	DPH6	0.91959	POS
ENSBTAG00000002137	SUGT1	Q08DN8	FLOT1	0.9118	POS
ENSBTAG00000002148		E1BNR2	IREB2	-0.97407	NEG
ENSBTAG00000002154	GPR141	E1BNR2	IREB2	-0.956	NEG
ENSBTAG00000002171	FAM135A	A0A3Q1LKL7	ADGRE5	0.91539	POS
ENSBTAG00000002182	COX17	Q29RY9	NPL	0.93845	POS
ENSBTAG00000002182	COX17	Q3SX02	HTATIP2	-0.90847	NEG
ENSBTAG00000002182	COX17	F6Q850	VPS26C	0.93962	POS
ENSBTAG00000002189	ALG1	Q2KHV9		0.95123	POS
ENSBTAG00000002192	VXN	Q29RY9	NPL	-0.90464	NEG
ENSBTAG00000002192	VXN	F6Q850	VPS26C	-0.96701	NEG
ENSBTAG00000002192	VXN	F1N3J5	BRD9	0.91359	POS
ENSBTAG00000002205	CNGA1	Q3SX02	HTATIP2	-0.91622	NEG
ENSBTAG00000002220	SPTLC1	P63097	GNAI1	0.9642	POS
ENSBTAG00000002224	UHRF1	A0A3Q1LK80	EPS15L1	0.92874	POS
ENSBTAG00000002224	UHRF1	Q0VCU8	EIF3J	0.91901	POS
ENSBTAG00000002224	UHRF1	A0A3Q1N6R4	CCDC22	0.90573	POS
ENSBTAG00000002224	UHRF1	A4FUI1	MIX23	0.93097	POS
ENSBTAG00000002224	UHRF1	F6RWU6	ACOT8	0.91197	POS
ENSBTAG00000002224	UHRF1	A6QLC8	TRAPPC12	0.94519	POS
ENSBTAG00000002224	UHRF1	Q2KJ77	HSPBP1	0.93701	POS
ENSBTAG00000002224	UHRF1	A0A3Q1NBC4	SRPK2	0.98179	POS
ENSBTAG00000002224	UHRF1	Q58DG6	FBXL20	-0.96557	NEG
ENSBTAG00000002224	UHRF1	E1B9R8	SLFN11	0.92896	POS
ENSBTAG00000002224	UHRF1	F1N7F8	PIGU	0.91909	POS
ENSBTAG00000002224	UHRF1	F1N4J2	SACS	0.95607	POS
ENSBTAG00000002224	UHRF1	A0A3Q1M7V4	CISD3	0.92559	POS
ENSBTAG00000002224	UHRF1	Q2TBU2	TMX2	-0.92431	NEG
ENSBTAG00000002224	UHRF1	A0A3Q1M8D4	NSD3	0.96092	POS
ENSBTAG00000002226	FBXO31	P63097	GNAI1	-0.99575	NEG
ENSBTAG00000002226	FBXO31	E1BJL3	BACH1	-0.95157	NEG
ENSBTAG00000002240	GPR18	E1BNR2	IREB2	0.97252	POS
ENSBTAG00000002248	SAC3D1	A6QR56	ALDH16A1	-0.91639	NEG
ENSBTAG00000002249	NAALADL1	Q2KHV9		-0.90368	NEG
ENSBTAG00000002252	CHRNA2	E1BEP7	ELP2	0.96647	POS
ENSBTAG00000002256	YEATS4	Q32PI8	MRPS27	-0.91252	NEG
ENSBTAG00000002266	NPL	G3X6N3	TF	-0.92206	NEG
ENSBTAG00000002266	NPL	G3X6L9	EPRS1	0.93415	POS
ENSBTAG00000002266	NPL	G5E630	USP9X	-0.96911	NEG
ENSBTAG00000002266	NPL	A0A3Q1MU33	ANXA5	0.93282	POS
ENSBTAG00000002266	NPL	P00727	LAP3	0.96932	POS
ENSBTAG00000002266	NPL	F1N5M2	GC	-0.91963	NEG
ENSBTAG00000002266	NPL	A0A3Q1MYR8	KRT3	-0.9426	NEG
ENSBTAG00000002266	NPL	G3N214	PPP6R1	0.96397	POS
ENSBTAG00000002266	NPL	A0A3Q1LUU0	INPP5B	-0.96192	NEG
ENSBTAG00000002266	NPL	A7MB16	EIF3B	0.90947	POS
ENSBTAG00000002266	NPL	A0A3Q1M3L6		-0.95992	NEG
ENSBTAG00000002266	NPL	F1MMK8	KARS1	0.9622	POS
ENSBTAG00000002266	NPL	A0A3Q1NB13	ABCF1	0.95269	POS
ENSBTAG00000002266	NPL	A0A3Q1MV99	RABGAP1	-0.93473	NEG
ENSBTAG00000002266	NPL	A7MBI6	GLOD4	0.91503	POS
ENSBTAG00000002266	NPL	A0A3Q1LYM9	DDX42	-0.93999	NEG
ENSBTAG00000002266	NPL	F1MGJ4	STAT6	0.95665	POS
ENSBTAG00000002266	NPL	Q08DN8	FLOT1	0.92654	POS
ENSBTAG00000002266	NPL	F6QGM3	MPST	0.90476	POS
ENSBTAG00000002266	NPL	A0A3Q1LL35		-0.98352	NEG
ENSBTAG00000002266	NPL	A0A3S5ZP87	LRRC47	-0.91964	NEG
ENSBTAG00000002266	NPL	A0A3Q1LYL5	PCCA	-0.93762	NEG
ENSBTAG00000002266	NPL	A0A3S5ZPE0	KPNA4	0.9533	POS
ENSBTAG00000002266	NPL	F1MS25	NDUFS3	0.99469	POS
ENSBTAG00000002266	NPL	A6H772	PPP4C	0.92261	POS
ENSBTAG00000002266	NPL	F1MDU7	TOP2A	0.964	POS
ENSBTAG00000002266	NPL	Q1RMX7	NANS	0.91226	POS
ENSBTAG00000002266	NPL	P31717	NMT1	0.90472	POS
ENSBTAG00000002266	NPL	A0A3Q1LME9	PREX1	0.91361	POS
ENSBTAG00000002266	NPL	F1MV58	LRCH4	0.96896	POS
ENSBTAG00000002266	NPL	Q2TBG8	UCHL3	-0.95949	NEG
ENSBTAG00000002266	NPL	A7YY75	SEH1L	0.93833	POS
ENSBTAG00000002266	NPL	E1BI41	GIT2	0.98236	POS
ENSBTAG00000002266	NPL	Q2HJH1	DNPEP	0.9021	POS
ENSBTAG00000002266	NPL	F1MNS8	PDAP1	0.92401	POS
ENSBTAG00000002266	NPL	E1B7Q7	TRIP12	0.91513	POS
ENSBTAG00000002266	NPL	F1MHT2	PIP4K2B	0.93357	POS
ENSBTAG00000002266	NPL	Q5E951	TBCB	-0.94496	NEG
ENSBTAG00000002266	NPL	Q5E938	EIF1	0.90542	POS
ENSBTAG00000002266	NPL	A0A3Q1MEG1	AGO1	0.93796	POS
ENSBTAG00000002266	NPL	A0A3Q1LPU1	UBE4B	0.9453	POS
ENSBTAG00000002266	NPL	A3KN22	UBE2M	-0.97207	NEG
ENSBTAG00000002266	NPL	F1MMK3	DDX50	-0.93771	NEG
ENSBTAG00000002266	NPL	G5E518	CDK12	0.91299	POS
ENSBTAG00000002266	NPL	A3KMY8	GUSB	0.97399	POS
ENSBTAG00000002266	NPL	A0A3Q1LMV9	EPPK1	0.94159	POS
ENSBTAG00000002266	NPL	A0A3Q1MGH4	CD46	-0.95617	NEG
ENSBTAG00000002266	NPL	Q0P580	HAT1	0.96207	POS
ENSBTAG00000002266	NPL	Q5BIS9	PRKAB1	0.9162	POS
ENSBTAG00000002266	NPL	A0A3Q1LJK2	GCDH	0.95297	POS
ENSBTAG00000002266	NPL	Q0VCJ2	APIP	-0.90807	NEG
ENSBTAG00000002266	NPL	Q2KHX7	RNGTT	0.95779	POS
ENSBTAG00000002266	NPL	A0A3Q1LL79	NPTN	-0.93842	NEG
ENSBTAG00000002266	NPL	F1MHL7	LOC527385	0.93188	POS
ENSBTAG00000002266	NPL	A5PKH0	TOR1AIP2	0.9872	POS
ENSBTAG00000002266	NPL	Q9TTF5	CD38	0.91067	POS
ENSBTAG00000002266	NPL	A0A3Q1MQK5	MDK	-0.91734	NEG
ENSBTAG00000002266	NPL	Q85BD6	ND5	0.98017	POS
ENSBTAG00000002266	NPL	A0A3Q1M8V6	DAZAP1	0.93325	POS
ENSBTAG00000002266	NPL	Q3T014	BPGM	-0.92677	NEG
ENSBTAG00000002266	NPL	A0A3Q1M4P7	EXOC6	-0.94905	NEG
ENSBTAG00000002266	NPL	A0A3Q1LK04	UCHL1	-0.91939	NEG
ENSBTAG00000002266	NPL	Q2TBN3	CETN2	0.93616	POS
ENSBTAG00000002266	NPL	Q0VCS9	ANKMY2	-0.96389	NEG
ENSBTAG00000002266	NPL	Q0VCY3	SURF6	0.93918	POS
ENSBTAG00000002266	NPL	A0A3Q1LJI4	GSK3A	0.94773	POS
ENSBTAG00000002266	NPL	Q3SZ45	SDF2	-0.95775	NEG
ENSBTAG00000002266	NPL	Q32L09	SHFL	0.94344	POS
ENSBTAG00000002266	NPL	G3X6P5	VPS29	-0.93216	NEG
ENSBTAG00000002266	NPL	A0A3Q1N1A2	FAF1	0.97318	POS
ENSBTAG00000002266	NPL	A0A3Q1M3W4	RPS15	0.92144	POS
ENSBTAG00000002266	NPL	A5PJC5	MLYCD	0.91761	POS
ENSBTAG00000002266	NPL	Q3SZ41	RBPJ	-0.90742	NEG
ENSBTAG00000002266	NPL	F1N693	CUX1	-0.91253	NEG
ENSBTAG00000002266	NPL	F6QCG0	AAAS	-0.97788	NEG
ENSBTAG00000002266	NPL	Q3SZ07	OVCA2	0.93297	POS
ENSBTAG00000002266	NPL	E1BAR2	TUT7	0.90441	POS
ENSBTAG00000002266	NPL	F1N0I6	USP3	0.91109	POS
ENSBTAG00000002266	NPL	Q1RML7	MAK16	0.93976	POS
ENSBTAG00000002266	NPL	A0A3Q1LWP0	ARMC8	0.90088	POS
ENSBTAG00000002266	NPL	E1BCI2	RNF40	0.93032	POS
ENSBTAG00000002266	NPL	E1BCQ3	CCDC88C	0.9947	POS
ENSBTAG00000002266	NPL	A0A3Q1NA56	NOC3L	0.92993	POS
ENSBTAG00000002266	NPL	E1BG08	AIDA	0.9234	POS
ENSBTAG00000002266	NPL	F1MQE1	RPS6KA4	0.9345	POS
ENSBTAG00000002266	NPL	A0A3Q1MJ74	PDLIM5	0.93588	POS
ENSBTAG00000002266	NPL	A0A3Q1M8E9	SMAD1	-0.96025	NEG
ENSBTAG00000002266	NPL	A0A3Q1MDB3	TDRD3	0.93782	POS
ENSBTAG00000002266	NPL	A0A3Q1N5V2	YTHDC2	0.96555	POS
ENSBTAG00000002266	NPL	F1MS86	DERL3	0.98002	POS
ENSBTAG00000002266	NPL	Q3SYR0	SERPINA7	-0.90334	NEG
ENSBTAG00000002266	NPL	Q5EA62	FBLN5	-0.93488	NEG
ENSBTAG00000002266	NPL	Q3T0H0	LCMT1	-0.9183	NEG
ENSBTAG00000002266	NPL	E1BBG2	MICALL1	0.95873	POS
ENSBTAG00000002266	NPL	A0A3Q1MN34	SETX	0.93041	POS
ENSBTAG00000002266	NPL	E1BFK3	ZNG1A	-0.94368	NEG
ENSBTAG00000002266	NPL	A7MAZ4	TAF8	0.94951	POS
ENSBTAG00000002266	NPL	F1MB18	LOC104968634	-0.95271	NEG
ENSBTAG00000002266	NPL	Q3SZN4	CIRBP	0.91842	POS
ENSBTAG00000002266	NPL	E1BD73	PARP4	0.91105	POS
ENSBTAG00000002266	NPL	F1MCZ2	TM9SF1	-0.95891	NEG
ENSBTAG00000002266	NPL	Q1JQC8	C11H9orf78	0.96429	POS
ENSBTAG00000002272	KCTD18	E1BNR2	IREB2	-0.92969	NEG
ENSBTAG00000002272	KCTD18	Q2HJF5	DPH6	-0.9581	NEG
ENSBTAG00000002277	MLLT1	Q2HJF5	DPH6	0.92121	POS
ENSBTAG00000002278	FBN1	Q0VD53	VPS26A	-0.98349	NEG
ENSBTAG00000002278	FBN1	Q2HJF5	DPH6	-0.96761	NEG
ENSBTAG00000002279	LUC7L3	E1BCW1	UBR2	-0.95834	NEG
ENSBTAG00000002281	ZNF354C	Q8HZT2	KCNK17	0.93217	POS
ENSBTAG00000002291	ZBTB41	A0A3Q1M182	VAV2	-0.97405	NEG
ENSBTAG00000002298		A0A3Q1LK64	DHRSX	-0.94977	NEG
ENSBTAG00000002302	CD59	F6Q850	VPS26C	-0.96267	NEG
ENSBTAG00000002303	GLG1	E1BEW3	IPO11	-0.92151	NEG
ENSBTAG00000002309	CSPG5	A0A3Q1M6K1	PTPRJ	-0.99084	NEG
ENSBTAG00000002309	CSPG5	F6QDV4	UROS	0.92939	POS
ENSBTAG00000002313	ITPR2	A0A3Q1M182	VAV2	-0.95134	NEG
ENSBTAG00000002321	AMT	Q2KHV9		0.99516	POS
ENSBTAG00000002326	LGALS3	F6Q850	VPS26C	0.92061	POS
ENSBTAG00000002331	DLGAP5	F1MC86	GMPS	-0.95525	NEG
ENSBTAG00000002331	DLGAP5	A0A3Q1N0C8	ARFGEF2	0.91853	POS
ENSBTAG00000002331	DLGAP5	A0A3Q1LTZ6	SDS	0.9241	POS
ENSBTAG00000002331	DLGAP5	A4FV74	COPS8	-0.95304	NEG
ENSBTAG00000002331	DLGAP5	Q2HJJ0	KLC4	-0.92002	NEG
ENSBTAG00000002331	DLGAP5	E1BH71	DTX3L	-0.96026	NEG
ENSBTAG00000002331	DLGAP5	E1BL26	RNF123	-0.93768	NEG
ENSBTAG00000002331	DLGAP5	A0A3Q1M0J0	DTNB	-0.90961	NEG
ENSBTAG00000002331	DLGAP5	F1MUZ0	EBNA1BP2	-0.9797	NEG
ENSBTAG00000002331	DLGAP5	Q3ZC53	RWDD1	-0.93999	NEG
ENSBTAG00000002333	HOPX	G3MY50	ASMTL	-0.91851	NEG
ENSBTAG00000002333	HOPX	Q8HZT2	KCNK17	-0.93007	NEG
ENSBTAG00000002345	SETD1A	P63097	GNAI1	-0.95868	NEG
ENSBTAG00000002356	RBM47	E1BNR2	IREB2	-0.92272	NEG
ENSBTAG00000002356	RBM47	Q2HJF5	DPH6	-0.9499	NEG
ENSBTAG00000002357	TICAM2	Q0P5H9	TTC5	0.94231	POS
ENSBTAG00000002362	APOLD1	F1MLB8	ATP5F1A	-0.90028	NEG
ENSBTAG00000002362	APOLD1	Q32LG3	MDH2	-0.98961	NEG
ENSBTAG00000002362	APOLD1	P80311	PPIB	-0.92138	NEG
ENSBTAG00000002362	APOLD1	F1MHM5	YARS1	0.9487	POS
ENSBTAG00000002362	APOLD1	A7YWH4	BoLA	-0.95603	NEG
ENSBTAG00000002362	APOLD1	A0A3Q1LN22	ALDH6A1	-0.92904	NEG
ENSBTAG00000002362	APOLD1	F1N2K1	PCYOX1	-0.92394	NEG
ENSBTAG00000002362	APOLD1	A0A3Q1N855	CARS1	0.90239	POS
ENSBTAG00000002362	APOLD1	A0A3Q1LW69	ATXN2L	0.98246	POS
ENSBTAG00000002362	APOLD1	E1BDP3	ALDH5A1	-0.92946	NEG
ENSBTAG00000002362	APOLD1	A0A3Q1LSI9	CALM2	-0.9262	NEG
ENSBTAG00000002362	APOLD1	Q5I2E5	FCN2	-0.93946	NEG
ENSBTAG00000002362	APOLD1	Q1LZ72	CNPY2	-0.94839	NEG
ENSBTAG00000002362	APOLD1	F1MQD1	CAPN5	-0.97715	NEG
ENSBTAG00000002362	APOLD1	P23935	NDUFA5	0.91058	POS
ENSBTAG00000002362	APOLD1	A0A3Q1M986	GALNT2	-0.91582	NEG
ENSBTAG00000002362	APOLD1	A0A3Q1M5N0	UBE2D3	0.96556	POS
ENSBTAG00000002362	APOLD1	P63099	PPP3R1	-0.92766	NEG
ENSBTAG00000002362	APOLD1	A1A4R8	CDC23	0.9115	POS
ENSBTAG00000002362	APOLD1	Q3ZCD0	CD81	-0.93492	NEG
ENSBTAG00000002362	APOLD1	Q58DS7	PON2	-0.91581	NEG
ENSBTAG00000002362	APOLD1	Q4PJW3	CYP51A1	0.93348	POS
ENSBTAG00000002362	APOLD1	P51749	CD40LG	-0.90571	NEG
ENSBTAG00000002362	APOLD1	A5D7P1	RPE	0.91231	POS
ENSBTAG00000002362	APOLD1	Q17QC8	CFP	-0.94721	NEG
ENSBTAG00000002362	APOLD1	A1A4J9	DNAJA3	-0.95325	NEG
ENSBTAG00000002362	APOLD1	Q5E9Q3	CCDC51	0.90937	POS
ENSBTAG00000002362	APOLD1	E1BGK1	ARID4A	-0.93023	NEG
ENSBTAG00000002362	APOLD1	B0JYN4	CIAO2A	-0.94102	NEG
ENSBTAG00000002362	APOLD1	Q2KJG8	BCKDK	-0.98449	NEG
ENSBTAG00000002362	APOLD1	P61282	NEDD8	-0.91467	NEG
ENSBTAG00000002362	APOLD1	A0A452DIE0	C2H2orf76	-0.92693	NEG
ENSBTAG00000002362	APOLD1	E1BEM1	EEF2K	0.93213	POS
ENSBTAG00000002362	APOLD1	Q3T0C6	ATP1B3	-0.94386	NEG
ENSBTAG00000002362	APOLD1	Q3SYR0	SERPINA7	-0.92874	NEG
ENSBTAG00000002362	APOLD1	A0A3Q1LQ21	ITIH3	-0.90558	NEG
ENSBTAG00000002362	APOLD1	E1B8A0	ACP5	0.90666	POS
ENSBTAG00000002362	APOLD1	A0A3Q1M855	GTF3C5	-0.96747	NEG
ENSBTAG00000002362	APOLD1	A0A3Q1N8M0	PITPNM2	-0.96289	NEG
ENSBTAG00000002370	ZNF792	A4IFA4	ACOX3	-0.93243	NEG
ENSBTAG00000002376	PPIL1	Q32S26	BRD2	0.95681	POS
ENSBTAG00000002376	PPIL1	Q2HJE5	FAM234A	-0.97556	NEG
ENSBTAG00000002378	NUCB1	F6Q850	VPS26C	0.96035	POS
ENSBTAG00000002382	DDX10	Q32S26	BRD2	-0.91182	NEG
ENSBTAG00000002385	SLC35E4	E1BJH8	MTMR6	0.90372	POS
ENSBTAG00000002395	HPS3	Q29RY9	NPL	-0.97442	NEG
ENSBTAG00000002402	IGF2R	Q08DN8	FLOT1	-0.92038	NEG
ENSBTAG00000002404	TMX2	Q2KIS1	RENBP	0.93585	POS
ENSBTAG00000002408	FHAD1	Q3B7M5	LASP1	0.90833	POS
ENSBTAG00000002408	FHAD1	A0A3Q1MA21	VAC14	0.91315	POS
ENSBTAG00000002408	FHAD1	Q1LZF6	ACSL5	-0.91415	NEG
ENSBTAG00000002408	FHAD1	F1MU28	BANK1	0.90789	POS
ENSBTAG00000002408	FHAD1	Q3T0B2	PSMD6	0.9193	POS
ENSBTAG00000002408	FHAD1	F1MBG5	PRKAA1	0.9342	POS
ENSBTAG00000002408	FHAD1	A0A3Q1LWR9	UBE2V2	-0.91716	NEG
ENSBTAG00000002408	FHAD1	A0A3Q1LMP2	KRAS	-0.97934	NEG
ENSBTAG00000002408	FHAD1	Q32LN7	SKIC8	-0.92321	NEG
ENSBTAG00000002408	FHAD1	G3N0S9		0.94957	POS
ENSBTAG00000002408	FHAD1	A0A140T8C4	OCIAD1	-0.94661	NEG
ENSBTAG00000002408	FHAD1	A8YXY3	SELENOF	-0.97296	NEG
ENSBTAG00000002408	FHAD1	F1N3H6	DPY19L1	-0.90191	NEG
ENSBTAG00000002408	FHAD1	E1BM41	VPS39	-0.9409	NEG
ENSBTAG00000002408	FHAD1	P40682	ATP6AP1	-0.94395	NEG
ENSBTAG00000002408	FHAD1	Q3SX30	PSMF1	0.95547	POS
ENSBTAG00000002408	FHAD1	E1BB36	MGAT2	0.92336	POS
ENSBTAG00000002408	FHAD1	A0A3Q1LMH1	PATL1	-0.92798	NEG
ENSBTAG00000002413	MCAT	A0A3Q1M182	VAV2	0.98221	POS
ENSBTAG00000002418	TICRR	Q08DN8	FLOT1	-0.9649	NEG
ENSBTAG00000002440	KIF7	A0A3Q1M6K1	PTPRJ	-0.92584	NEG
ENSBTAG00000002440	KIF7	Q2KIS1	RENBP	0.90438	POS
ENSBTAG00000002440	KIF7	G3MY03	TSNAX	0.93444	POS
ENSBTAG00000002440	KIF7	F6QDV4	UROS	0.9189	POS
ENSBTAG00000002444	MKI67	A0A3Q1M6K1	PTPRJ	-0.93579	NEG
ENSBTAG00000002444	MKI67	G3MY03	TSNAX	0.94998	POS
ENSBTAG00000002444	MKI67	A0A3Q1LK64	DHRSX	-0.92211	NEG
ENSBTAG00000002445		Q1RMR9	PACSIN2	-0.9078	NEG
ENSBTAG00000002445		Q2KHV9		0.92735	POS
ENSBTAG00000002447	C7H19orf44	P63097	GNAI1	-0.97786	NEG
ENSBTAG00000002447	C7H19orf44	E1BJL3	BACH1	-0.97717	NEG
ENSBTAG00000002452	ASCC2	Q1RMR9	PACSIN2	0.98636	POS
ENSBTAG00000002454	ALG2	E3W9A0	WC1-8	0.91298	POS
ENSBTAG00000002455	KLHL8	E1BNR2	IREB2	-0.9515	NEG
ENSBTAG00000002455	KLHL8	Q2HJF5	DPH6	-0.93052	NEG
ENSBTAG00000002460	ACTL6A	A1A4I9	UFL1	0.93374	POS
ENSBTAG00000002460	ACTL6A	A0A3S5ZPJ7	GFUS	0.92721	POS
ENSBTAG00000002460	ACTL6A	E3W9A0	WC1-8	0.90425	POS
ENSBTAG00000002460	ACTL6A	Q0P5H9	TTC5	0.91344	POS
ENSBTAG00000002468	RPS28	Q3SX02	HTATIP2	-0.96102	NEG
ENSBTAG00000002468	RPS28	F6Q850	VPS26C	0.98357	POS
ENSBTAG00000002473	ANGPTL4	Q8HZT2	KCNK17	-0.91921	NEG
ENSBTAG00000002473	ANGPTL4	E1BGC6	MLKL	-0.92335	NEG
ENSBTAG00000002474	MAD1L1	F6Q850	VPS26C	0.95612	POS
ENSBTAG00000002474	MAD1L1	F1N3J5	BRD9	-0.95287	NEG
ENSBTAG00000002476	DNAJC16	Q29RY9	NPL	-0.9526	NEG
ENSBTAG00000002478	AGMAT	G3MY50	ASMTL	-0.94667	NEG
ENSBTAG00000002479	PANK4	A0A3Q1MHC9	PCID2	-0.97442	NEG
ENSBTAG00000002479	PANK4	Q8HZT2	KCNK17	0.93499	POS
ENSBTAG00000002493	VPS35	F6Q850	VPS26C	-0.94372	NEG
ENSBTAG00000002503	BSCL2	A1A4I9	UFL1	-0.95444	NEG
ENSBTAG00000002503	BSCL2	A0A3S5ZPJ7	GFUS	-0.94983	NEG
ENSBTAG00000002503	BSCL2	A0A3Q1MHC9	PCID2	0.926	POS
ENSBTAG00000002503	BSCL2	Q0P5H9	TTC5	-0.98512	NEG
ENSBTAG00000002510	HNRNPUL2	A0A3Q1LKL7	ADGRE5	-0.90954	NEG
ENSBTAG00000002512	HAUS1	A4IFA4	ACOX3	-0.94133	NEG
ENSBTAG00000002524	MRI1	F6Q850	VPS26C	0.95448	POS
ENSBTAG00000002526	BDH2	A0A3Q1LMP2	KRAS	-0.92955	NEG
ENSBTAG00000002554	TCAF1	E3W9A0	WC1-8	0.96419	POS
ENSBTAG00000002568	GPKOW	Q2HJF5	DPH6	0.96283	POS
ENSBTAG00000002570	PPP1R21	E1BCW1	UBR2	-0.91951	NEG
ENSBTAG00000002571	PDCD2L	E3W9A0	WC1-8	-0.9685	NEG
ENSBTAG00000002573	UBA2	E1BCW1	UBR2	-0.90281	NEG
ENSBTAG00000002580	MYH14	F1N5F3	H2BK1	0.98401	POS
ENSBTAG00000002580	MYH14	Q5E9A3	PCBP1	-0.94272	NEG
ENSBTAG00000002580	MYH14	Q3T149	HSPB1	-0.92376	NEG
ENSBTAG00000002580	MYH14	A0A3Q1M913	PFAS	-0.98125	NEG
ENSBTAG00000002580	MYH14	Q5E946	PARK7	0.90863	POS
ENSBTAG00000002580	MYH14	Q3SYT9	PCBP2	0.96157	POS
ENSBTAG00000002580	MYH14	E1BIN5	CUL3	-0.9309	NEG
ENSBTAG00000002580	MYH14	A7YWJ7	FYB1	0.95927	POS
ENSBTAG00000002580	MYH14	Q1RMR9	PACSIN2	0.91367	POS
ENSBTAG00000002580	MYH14	O62830	PPM1B	0.93543	POS
ENSBTAG00000002580	MYH14	Q0IIG8	RAB18	-0.93422	NEG
ENSBTAG00000002580	MYH14	E1BPW1	OSBP	0.95601	POS
ENSBTAG00000002580	MYH14	Q3ZCE2	ELAVL1	-0.95311	NEG
ENSBTAG00000002580	MYH14	Q3SZA0	COPS4	-0.903	NEG
ENSBTAG00000002580	MYH14	F1MFD5	RANGAP1	0.93946	POS
ENSBTAG00000002580	MYH14	Q5E963	ARPC5L	-0.96323	NEG
ENSBTAG00000002580	MYH14	P17694	NDUFS2	-0.90016	NEG
ENSBTAG00000002580	MYH14	O77784	IDH3B	-0.94488	NEG
ENSBTAG00000002580	MYH14	A0A3Q1MMG1	THUMPD3	-0.92922	NEG
ENSBTAG00000002580	MYH14	E1BKP4	TBK1	-0.95778	NEG
ENSBTAG00000002580	MYH14	Q3SZZ0	BRIX1	-0.90964	NEG
ENSBTAG00000002580	MYH14	A7MB95	CELF1	-0.91343	NEG
ENSBTAG00000002580	MYH14	F1MV85	PBDC1	0.92018	POS
ENSBTAG00000002580	MYH14	F1MLE1	DIP2B	0.90232	POS
ENSBTAG00000002580	MYH14	Q66LN0	PTGES2	0.93407	POS
ENSBTAG00000002580	MYH14	A0A3S5ZPB2	CARD11	0.96059	POS
ENSBTAG00000002580	MYH14	Q1HE26	SMAD4	-0.94891	NEG
ENSBTAG00000002580	MYH14	P63026	VAMP2	0.95188	POS
ENSBTAG00000002580	MYH14	A0A3Q1LK81	PCTP	0.94982	POS
ENSBTAG00000002580	MYH14	F1MK44	ITGA5	0.93435	POS
ENSBTAG00000002580	MYH14	Q0VD07	GPM6A	0.94056	POS
ENSBTAG00000002580	MYH14	G3N2L2	RCN1	0.93382	POS
ENSBTAG00000002580	MYH14	A0A3Q1M3W4	RPS15	-0.91147	NEG
ENSBTAG00000002580	MYH14	A0A3Q1LJT1		0.96053	POS
ENSBTAG00000002580	MYH14	A0A3Q1N4D8	POLD2	-0.94505	NEG
ENSBTAG00000002580	MYH14	A6QLQ0	RNF2	-0.94137	NEG
ENSBTAG00000002580	MYH14	A0A3Q1MTZ4	ADGRG6	0.90878	POS
ENSBTAG00000002580	MYH14	Q02369	NDUFB9	-0.93481	NEG
ENSBTAG00000002580	MYH14	A0A3Q1LKB0	LBP	0.94443	POS
ENSBTAG00000002580	MYH14	Q2KHV9		-0.98272	NEG
ENSBTAG00000002580	MYH14	A0A3Q1MKV0	KANK3	0.94009	POS
ENSBTAG00000002580	MYH14	E1BPC2	PDZD8	-0.90219	NEG
ENSBTAG00000002580	MYH14	E1BPX6	POLR3B	0.92426	POS
ENSBTAG00000002591	GLTP	G3MY03	TSNAX	0.91497	POS
ENSBTAG00000002600	EFCAB7	A1A4I9	UFL1	0.94378	POS
ENSBTAG00000002600	EFCAB7	A0A3S5ZPJ7	GFUS	0.93955	POS
ENSBTAG00000002605	TRIM16	Q2HJE5	FAM234A	0.90689	POS
ENSBTAG00000002610	FKBP3	Q1RMU4	ERLIN2	0.90566	POS
ENSBTAG00000002610	FKBP3	E1BEW3	IPO11	0.96977	POS
ENSBTAG00000002613	MIS18BP1	A0A3Q1LKL7	ADGRE5	0.97129	POS
ENSBTAG00000002613	MIS18BP1	F1N3J5	BRD9	0.97344	POS
ENSBTAG00000002614	RUFY2	E1BCW1	UBR2	-0.95399	NEG
ENSBTAG00000002625	MAP3K7	E1BCW1	UBR2	-0.96251	NEG
ENSBTAG00000002626	ARHGAP6	A0A3S5ZPJ7	GFUS	-0.90049	NEG
ENSBTAG00000002628	SLC44A2	F6Q850	VPS26C	0.95814	POS
ENSBTAG00000002630	MRTFA	Q3SX02	HTATIP2	-0.96064	NEG
ENSBTAG00000002644	KCNQ4	A6QR56	ALDH16A1	0.93269	POS
ENSBTAG00000002645	SH3BP5L	Q3SX02	HTATIP2	-0.94714	NEG
ENSBTAG00000002651	PKP2	Q2T9S0	TUBB3	0.92042	POS
ENSBTAG00000002651	PKP2	F1N5F3	H2BK1	0.9711	POS
ENSBTAG00000002651	PKP2	A0A3Q1M913	PFAS	-0.94713	NEG
ENSBTAG00000002651	PKP2	Q5E946	PARK7	0.95595	POS
ENSBTAG00000002651	PKP2	A0A3Q1LRD1	PGM1	0.95324	POS
ENSBTAG00000002651	PKP2	Q3SYT9	PCBP2	0.92141	POS
ENSBTAG00000002651	PKP2	E1BIN5	CUL3	-0.97522	NEG
ENSBTAG00000002651	PKP2	A0A3Q1MC59	DOCK5	0.92806	POS
ENSBTAG00000002651	PKP2	A0A140T850	GSS	0.9221	POS
ENSBTAG00000002651	PKP2	Q3ZCE2	ELAVL1	-0.94767	NEG
ENSBTAG00000002651	PKP2	A0A452DIW5	WDR91	0.90935	POS
ENSBTAG00000002651	PKP2	E1BCA5	SERPINI1	0.91198	POS
ENSBTAG00000002651	PKP2	P31717	NMT1	-0.92813	NEG
ENSBTAG00000002651	PKP2	Q5E963	ARPC5L	-0.93058	NEG
ENSBTAG00000002651	PKP2	P07688	CTSB	-0.95999	NEG
ENSBTAG00000002651	PKP2	Q3T0T1	PSMB10	-0.92433	NEG
ENSBTAG00000002651	PKP2	O77784	IDH3B	-0.98729	NEG
ENSBTAG00000002651	PKP2	A0A3Q1MMG1	THUMPD3	-0.98007	NEG
ENSBTAG00000002651	PKP2	F1MNK0	BCL2L13	0.90234	POS
ENSBTAG00000002651	PKP2	Q0VC97	CBR3	0.90283	POS
ENSBTAG00000002651	PKP2	A0A3Q1MRT9	LRRC40	-0.9657	NEG
ENSBTAG00000002651	PKP2	A7MB95	CELF1	-0.97624	NEG
ENSBTAG00000002651	PKP2	F1MV85	PBDC1	0.91202	POS
ENSBTAG00000002651	PKP2	G8JL05	LPCAT3	0.97211	POS
ENSBTAG00000002651	PKP2	A6QLU9	OTULIN	-0.93316	NEG
ENSBTAG00000002651	PKP2	A0A3S5ZPB2	CARD11	0.92528	POS
ENSBTAG00000002651	PKP2	Q1HE26	SMAD4	-0.94513	NEG
ENSBTAG00000002651	PKP2	A0A3Q1LK04	UCHL1	0.92571	POS
ENSBTAG00000002651	PKP2	Q0VD07	GPM6A	0.96714	POS
ENSBTAG00000002651	PKP2	G3N2L2	RCN1	0.93313	POS
ENSBTAG00000002651	PKP2	A0A3Q1LJT1		0.96797	POS
ENSBTAG00000002651	PKP2	P12378	UGDH	-0.93002	NEG
ENSBTAG00000002651	PKP2	A0A3Q1N4D8	POLD2	-0.94116	NEG
ENSBTAG00000002651	PKP2	A3KMW1	NUP43	-0.91135	NEG
ENSBTAG00000002651	PKP2	A6QLQ0	RNF2	-0.95393	NEG
ENSBTAG00000002651	PKP2	A0A3Q1LWP0	ARMC8	-0.90518	NEG
ENSBTAG00000002651	PKP2	Q02369	NDUFB9	-0.95051	NEG
ENSBTAG00000002651	PKP2	A6H7F7	TRAPPC2L	-0.95989	NEG
ENSBTAG00000002651	PKP2	Q7YRA3	EXOSC4	0.92339	POS
ENSBTAG00000002651	PKP2	A0A3Q1M2Z5	TGFB2	0.90648	POS
ENSBTAG00000002651	PKP2	Q2KHV9		-0.93362	NEG
ENSBTAG00000002651	PKP2	A0A3Q1MKV0	KANK3	0.93503	POS
ENSBTAG00000002651	PKP2	F6RIX5	ACVR1	0.92217	POS
ENSBTAG00000002651	PKP2	F1MHB9	INPP5A	0.90198	POS
ENSBTAG00000002651	PKP2	A0A3Q1LU66	LMF1	0.92088	POS
ENSBTAG00000002651	PKP2	A7MAZ4	TAF8	-0.91836	NEG
ENSBTAG00000002651	PKP2	E1BBI2	CEP97	0.91291	POS
ENSBTAG00000002658	STAM	Q08E34	TOMM70	-0.95057	NEG
ENSBTAG00000002668	ZNF711	F6Q850	VPS26C	-0.92847	NEG
ENSBTAG00000002678	MED18	Q32PI8	MRPS27	-0.91423	NEG
ENSBTAG00000002682	MARK4	Q29RY9	NPL	0.94126	POS
ENSBTAG00000002682	MARK4	Q0VD53	VPS26A	0.91893	POS
ENSBTAG00000002683	PFKP	P63097	GNAI1	-0.96964	NEG
ENSBTAG00000002683	PFKP	A0A3Q1LK64	DHRSX	-0.94618	NEG
ENSBTAG00000002687	TSHZ3	F6QDV4	UROS	0.91333	POS
ENSBTAG00000002698	UBE3B	P63097	GNAI1	0.95074	POS
ENSBTAG00000002702	TSPAN32	A1A4I9	UFL1	-0.92293	NEG
ENSBTAG00000002702	TSPAN32	A0A3S5ZPJ7	GFUS	-0.92172	NEG
ENSBTAG00000002702	TSPAN32	Q0P5H9	TTC5	-0.91566	NEG
ENSBTAG00000002704	POMT2	A6QR56	ALDH16A1	-0.92026	NEG
ENSBTAG00000002705	REC8	A0A3Q1LMP2	KRAS	0.91033	POS
ENSBTAG00000002706	GSTZ1	Q2KHV9		0.94111	POS
ENSBTAG00000002707	IPO4	Q1RMU4	ERLIN2	0.92233	POS
ENSBTAG00000002709	TM9SF1	Q2KHV9		-0.92552	NEG
ENSBTAG00000002712	MDP1	A0A3Q1M182	VAV2	0.91474	POS
ENSBTAG00000002715	GMPR2	E1BCW1	UBR2	0.97842	POS
ENSBTAG00000002716	NOL10	A0A3Q1M6L4	PPIE	-0.92159	NEG
ENSBTAG00000002720	PRPF38A	E1BGD1	TOMM34	0.90021	POS
ENSBTAG00000002724	HORMAD1	A0A3Q1M182	VAV2	-0.9448	NEG
ENSBTAG00000002727	PHACTR4	F6Q850	VPS26C	-0.93125	NEG
ENSBTAG00000002728	ARID1B	E1BJH8	MTMR6	-0.94795	NEG
ENSBTAG00000002737		A0A3Q1M182	VAV2	0.95034	POS
ENSBTAG00000002742	MSH2	E1BCW1	UBR2	-0.93879	NEG
ENSBTAG00000002756	CDCA2	Q2KIK0	SUGT1	-0.91704	NEG
ENSBTAG00000002756	CDCA2	F1MEF6	ITGA4	-0.96642	NEG
ENSBTAG00000002756	CDCA2	Q2KJA2	ABCF2	0.97219	POS
ENSBTAG00000002756	CDCA2	A0A452DIG5	MGST3	0.94747	POS
ENSBTAG00000002756	CDCA2	F1MHP1	U2SURP	-0.91057	NEG
ENSBTAG00000002756	CDCA2	Q32LC3	EIF1AX	-0.95418	NEG
ENSBTAG00000002756	CDCA2	A0A3Q1MRG7	DICER1	-0.92125	NEG
ENSBTAG00000002756	CDCA2	A0A3Q1MA45		0.94284	POS
ENSBTAG00000002756	CDCA2	G1K192	ARL3	-0.95278	NEG
ENSBTAG00000002756	CDCA2	G3MXE1		-0.93208	NEG
ENSBTAG00000002756	CDCA2	Q0P5I8	GET4	-0.92199	NEG
ENSBTAG00000002756	CDCA2	Q3SZC1	GRPEL1	-0.98369	NEG
ENSBTAG00000002756	CDCA2	Q0VCY8	PEA15	0.91444	POS
ENSBTAG00000002756	CDCA2	A0A3Q1M9N4	AUH	-0.92166	NEG
ENSBTAG00000002756	CDCA2	A5PK19	METTL13	-0.97837	NEG
ENSBTAG00000002763	KMT2B	Q0VD53	VPS26A	0.91724	POS
ENSBTAG00000002767	GNB4	Q29RY9	NPL	-0.92639	NEG
ENSBTAG00000002767	GNB4	F6Q850	VPS26C	-0.91568	NEG
ENSBTAG00000002768	SLC35A2	A5PKC2	SHBG	0.94165	POS
ENSBTAG00000002774	PTPN23	Q2KHV9		0.95563	POS
ENSBTAG00000002783	PCYOX1	A0A3Q1M182	VAV2	-0.91582	NEG
ENSBTAG00000002786		A6QR56	ALDH16A1	-0.95345	NEG
ENSBTAG00000002788	RAB27B	A0A3Q1LWX5	DOCK2	-0.93412	NEG
ENSBTAG00000002788	RAB27B	A0A3Q1LN22	ALDH6A1	-0.90708	NEG
ENSBTAG00000002788	RAB27B	F1MMV6	CAB39L	0.92628	POS
ENSBTAG00000002788	RAB27B	A0A3S5ZP35	BZW2	0.90279	POS
ENSBTAG00000002788	RAB27B	A0A3Q1LW69	ATXN2L	0.92529	POS
ENSBTAG00000002788	RAB27B	A0A452DJG2	GNA11	-0.91826	NEG
ENSBTAG00000002788	RAB27B	F1MNS8	PDAP1	0.96114	POS
ENSBTAG00000002788	RAB27B	F1N1Q3	RFTN1	-0.92899	NEG
ENSBTAG00000002788	RAB27B	Q1LZ72	CNPY2	-0.90389	NEG
ENSBTAG00000002788	RAB27B	G3N094	EIPR1	0.90212	POS
ENSBTAG00000002788	RAB27B	Q3ZBN0	ABRACL	0.93912	POS
ENSBTAG00000002788	RAB27B	A0A3S5ZP39	XPO4	0.93713	POS
ENSBTAG00000002788	RAB27B	Q4PJW3	CYP51A1	0.93405	POS
ENSBTAG00000002788	RAB27B	Q3MQ24	ATG5	-0.99363	NEG
ENSBTAG00000002788	RAB27B	A6QL93	TACC3	0.90825	POS
ENSBTAG00000002788	RAB27B	Q3T0C6	ATP1B3	-0.92704	NEG
ENSBTAG00000002788	RAB27B	F1N1V1	DENND2D	0.94311	POS
ENSBTAG00000002788	RAB27B	A0A3Q1LQ21	ITIH3	-0.91993	NEG
ENSBTAG00000002788	RAB27B	A0JN47	PLXDC2	-0.94494	NEG
ENSBTAG00000002809	CAPN10	F6Q850	VPS26C	0.95308	POS
ENSBTAG00000002809	CAPN10	F1N3J5	BRD9	-0.9803	NEG
ENSBTAG00000002816	SARM1	A0A3Q1M182	VAV2	-0.96172	NEG
ENSBTAG00000002817	SLC46A1	Q2KHV9		0.93104	POS
ENSBTAG00000002820	RBBP7	E1BEW3	IPO11	-0.90349	NEG
ENSBTAG00000002824	DPEP3	A0A3Q1LMP2	KRAS	0.95001	POS
ENSBTAG00000002828	RNF185	Q32S26	BRD2	-0.92223	NEG
ENSBTAG00000002828	RNF185	Q2HJE5	FAM234A	0.91036	POS
ENSBTAG00000002828	RNF185	Q8HZT2	KCNK17	0.96329	POS
ENSBTAG00000002843	ACOT4	A0A3Q1M6L4	PPIE	0.93872	POS
ENSBTAG00000002848	C16H1orf74	Q2HJE5	FAM234A	0.93393	POS
ENSBTAG00000002848	C16H1orf74	G3MY50	ASMTL	0.92929	POS
ENSBTAG00000002848	C16H1orf74	Q8HZT2	KCNK17	0.90719	POS
ENSBTAG00000002859		Q0VCM5	ITIH1	-0.96856	NEG
ENSBTAG00000002879	DCPS	E1BNR2	IREB2	0.91504	POS
ENSBTAG00000002881	AP4M1	E1BCW1	UBR2	0.91352	POS
ENSBTAG00000002885	MSR1	E1BNR2	IREB2	-0.91285	NEG
ENSBTAG00000002890	RBM10	Q29RY9	NPL	0.95489	POS
ENSBTAG00000002907	C2CD3	A4IFA4	ACOX3	0.91195	POS
ENSBTAG00000002917	PRKAG2	A0A3Q1LWX5	DOCK2	-0.93869	NEG
ENSBTAG00000002917	PRKAG2	Q32LG3	MDH2	-0.97973	NEG
ENSBTAG00000002917	PRKAG2	F1MHM5	YARS1	0.92745	POS
ENSBTAG00000002917	PRKAG2	A7YWH4	BoLA	-0.91415	NEG
ENSBTAG00000002917	PRKAG2	Q148D3	FH	-0.90064	NEG
ENSBTAG00000002917	PRKAG2	A0A3Q1LSG0	KRT42	-0.91679	NEG
ENSBTAG00000002917	PRKAG2	A0A3Q1LW69	ATXN2L	0.95586	POS
ENSBTAG00000002917	PRKAG2	F1N1Q3	RFTN1	-0.94213	NEG
ENSBTAG00000002917	PRKAG2	Q1LZ72	CNPY2	-0.90467	NEG
ENSBTAG00000002917	PRKAG2	A0A3Q1M5N0	UBE2D3	0.98919	POS
ENSBTAG00000002917	PRKAG2	A1A4R8	CDC23	0.91535	POS
ENSBTAG00000002917	PRKAG2	Q3ZCD0	CD81	-0.92943	NEG
ENSBTAG00000002917	PRKAG2	Q0P592	FN3KRP	-0.94872	NEG
ENSBTAG00000002917	PRKAG2	Q4PJW3	CYP51A1	0.95652	POS
ENSBTAG00000002917	PRKAG2	A5D7P1	RPE	0.94943	POS
ENSBTAG00000002917	PRKAG2	Q17QC8	CFP	-0.90442	NEG
ENSBTAG00000002917	PRKAG2	A1A4J9	DNAJA3	-0.94099	NEG
ENSBTAG00000002917	PRKAG2	E1BGK1	ARID4A	-0.96625	NEG
ENSBTAG00000002917	PRKAG2	B0JYN4	CIAO2A	-0.94364	NEG
ENSBTAG00000002917	PRKAG2	Q3MQ24	ATG5	-0.94289	NEG
ENSBTAG00000002917	PRKAG2	F1N099	BLTP3B	-0.9519	NEG
ENSBTAG00000002917	PRKAG2	Q3T0C6	ATP1B3	-0.93748	NEG
ENSBTAG00000002917	PRKAG2	A0A3Q1LQ21	ITIH3	-0.9468	NEG
ENSBTAG00000002917	PRKAG2	A0A3Q1N8M0	PITPNM2	-0.90297	NEG
ENSBTAG00000002918	RAD51	Q1RMR9	PACSIN2	0.94404	POS
ENSBTAG00000002923	CX3CR1	Q1RMR9	PACSIN2	-0.95639	NEG
ENSBTAG00000002923	CX3CR1	Q32S26	BRD2	0.93204	POS
ENSBTAG00000002923	CX3CR1	Q2HJE5	FAM234A	-0.94405	NEG
ENSBTAG00000002935	TMEM248	E1BCW1	UBR2	-0.97576	NEG
ENSBTAG00000002941	FES	E1BGC6	MLKL	-0.93006	NEG
ENSBTAG00000002944	ATP5MC3	A0A3Q1LMP2	KRAS	0.91383	POS
ENSBTAG00000002947	LY9	E1BGC6	MLKL	-0.91034	NEG
ENSBTAG00000002949	CBX1	Q0VD53	VPS26A	0.93679	POS
ENSBTAG00000002949	CBX1	A0A3Q1LKL7	ADGRE5	-0.90021	NEG
ENSBTAG00000002951	CD244	E1BGC6	MLKL	-0.92507	NEG
ENSBTAG00000002956	ZNF674	Q3SX02	HTATIP2	0.90862	POS
ENSBTAG00000002971	CUTC	Q08DN8	FLOT1	0.90209	POS
ENSBTAG00000002977	ECE1	P63097	GNAI1	-0.95865	NEG
ENSBTAG00000003001	LAMTOR1	E3W9A0	WC1-8	-0.91686	NEG
ENSBTAG00000003015	SESN1	A0A3Q1LK64	DHRSX	0.94794	POS
ENSBTAG00000003016	PTPN7	Q0VD53	VPS26A	0.9292	POS
ENSBTAG00000003033	GADD45G	E1BNR2	IREB2	0.98492	POS
ENSBTAG00000003035	IMPACT	E1BCW1	UBR2	-0.94185	NEG
ENSBTAG00000003038	TAP2	A0A3Q1LMP2	KRAS	0.96314	POS
ENSBTAG00000003040	RALGAPB	A0A3Q1M182	VAV2	-0.97958	NEG
ENSBTAG00000003047	FAM170A	A0A3Q1M6L4	PPIE	0.90121	POS
ENSBTAG00000003052	PCSK7	Q29RY9	NPL	0.94258	POS
ENSBTAG00000003059	CFAP298	Q3SX02	HTATIP2	-0.91475	NEG
ENSBTAG00000003084		Q29RY9	NPL	-0.95586	NEG
ENSBTAG00000003087	DCUN1D5	Q2KIS1	RENBP	0.91104	POS
ENSBTAG00000003092	ANAPC5	A0A3Q1LK64	DHRSX	0.91866	POS
ENSBTAG00000003094	SART1	Q29RY9	NPL	0.96179	POS
ENSBTAG00000003102	GCC1	Q32S26	BRD2	-0.92566	NEG
ENSBTAG00000003143	TBCCD1	E1BGC6	MLKL	-0.90207	NEG
ENSBTAG00000003151	DNAJB11	A0A3Q1LMP2	KRAS	0.9459	POS
ENSBTAG00000003162	CRYZ	Q08E34	TOMM70	0.91368	POS
ENSBTAG00000003168	HNRNPUL1	P63097	GNAI1	-0.93442	NEG
ENSBTAG00000003174	NDUFAF4	Q32S26	BRD2	0.92338	POS
ENSBTAG00000003174	NDUFAF4	E1BF92	USP48	0.93727	POS
ENSBTAG00000003180	TMEM201	Q08E34	TOMM70	-0.90035	NEG
ENSBTAG00000003180	TMEM201	A5PKC2	SHBG	0.90542	POS
ENSBTAG00000003185	ASAP1	P63097	GNAI1	0.94269	POS
ENSBTAG00000003185	ASAP1	E1BJL3	BACH1	0.93328	POS
ENSBTAG00000003185	ASAP1	A0A3Q1LK64	DHRSX	0.91737	POS
ENSBTAG00000003193		E1BJH8	MTMR6	0.96315	POS
ENSBTAG00000003199	SLC35C1	G3MY50	ASMTL	0.91796	POS
ENSBTAG00000003199	SLC35C1	E1BEP7	ELP2	0.92195	POS
ENSBTAG00000003201	FNTA	F1N3J5	BRD9	0.90651	POS
ENSBTAG00000003205	RPL35	F6Q850	VPS26C	0.95843	POS
ENSBTAG00000003208	RAB33B	E1BCW1	UBR2	-0.91681	NEG
ENSBTAG00000003209	BLCAP	E1BNR2	IREB2	0.90576	POS
ENSBTAG00000003212	NNAT	P13696	PEBP1	-0.91569	NEG
ENSBTAG00000003212	NNAT	A7MBC5	IARS1	0.9463	POS
ENSBTAG00000003212	NNAT	Q5E987	PSMA5	-0.96818	NEG
ENSBTAG00000003212	NNAT	Q2T9M8	SNAP23	0.93227	POS
ENSBTAG00000003212	NNAT	Q2KIL5	PDIA5	-0.93738	NEG
ENSBTAG00000003212	NNAT	A0A3Q1NCB1	WAS	0.93096	POS
ENSBTAG00000003212	NNAT	A0A3Q1MB39	ADK	-0.94705	NEG
ENSBTAG00000003212	NNAT	G5E601	RAB3GAP2	-0.96286	NEG
ENSBTAG00000003212	NNAT	Q3T108	PSMB4	-0.91039	NEG
ENSBTAG00000003212	NNAT	F1MGC3	LOC512672	-0.94347	NEG
ENSBTAG00000003212	NNAT	A0A3Q1LWY8	LOC616254	0.92292	POS
ENSBTAG00000003212	NNAT	Q08DB5	STX5	0.92333	POS
ENSBTAG00000003212	NNAT	A6QL68	CLYBL	-0.95824	NEG
ENSBTAG00000003212	NNAT	A0A3Q1LUC4	INPP4A	-0.91079	NEG
ENSBTAG00000003212	NNAT	A0A3Q1LY96	PRUNE1	0.9592	POS
ENSBTAG00000003212	NNAT	Q3T0Y8	VAMP8	0.96381	POS
ENSBTAG00000003212	NNAT	E1BE05	ENGASE	-0.9029	NEG
ENSBTAG00000003212	NNAT	F6QX85	CCDC9	0.97481	POS
ENSBTAG00000003212	NNAT	Q02365	NDUFB3	-0.96962	NEG
ENSBTAG00000003212	NNAT	O18815		-0.9329	NEG
ENSBTAG00000003212	NNAT	E1BNR2	IREB2	0.93494	POS
ENSBTAG00000003212	NNAT	F1N5V9	TRAPPC3	0.97214	POS
ENSBTAG00000003212	NNAT	G3N268	DHX58	-0.90016	NEG
ENSBTAG00000003212	NNAT	E1BMW6	TBX21	0.92567	POS
ENSBTAG00000003212	NNAT	F1MQX7	PRMT7	-0.90477	NEG
ENSBTAG00000003215	KIF3B	F6Q850	VPS26C	-0.92144	NEG
ENSBTAG00000003218	RAB28	P63097	GNAI1	0.94965	POS
ENSBTAG00000003218	RAB28	E1BJL3	BACH1	0.92188	POS
ENSBTAG00000003232	RAB29	E1BCW1	UBR2	-0.93258	NEG
ENSBTAG00000003237	IQSEC1	A6QR56	ALDH16A1	-0.97759	NEG
ENSBTAG00000003242	ACAD9	Q3SX02	HTATIP2	-0.90957	NEG
ENSBTAG00000003245	BCAR3	A0A3Q1M6K1	PTPRJ	0.98413	POS
ENSBTAG00000003245	BCAR3	G3MY03	TSNAX	-0.97407	NEG
ENSBTAG00000003245	BCAR3	F6QDV4	UROS	-0.91468	NEG
ENSBTAG00000003255	CD4	A0A3Q1LKL7	ADGRE5	-0.9622	NEG
ENSBTAG00000003255	CD4	F1N3J5	BRD9	-0.9375	NEG
ENSBTAG00000003265	ADD3	A0A3Q1M182	VAV2	-0.93668	NEG
ENSBTAG00000003289		A1A4I9	UFL1	-0.9968	NEG
ENSBTAG00000003289		A0A3S5ZPJ7	GFUS	-0.99707	NEG
ENSBTAG00000003289		A0A3Q1MHC9	PCID2	0.90294	POS
ENSBTAG00000003289		Q0P5H9	TTC5	-0.94837	NEG
ENSBTAG00000003296	TWNK	Q08DN8	FLOT1	-0.96532	NEG
ENSBTAG00000003297	OASL	G3MY50	ASMTL	-0.94529	NEG
ENSBTAG00000003314	SKA3	P63097	GNAI1	0.95594	POS
ENSBTAG00000003314	SKA3	E1BJL3	BACH1	0.99112	POS
ENSBTAG00000003328	TAMM41	Q0VCM5	ITIH1	-0.92578	NEG
ENSBTAG00000003330	ATL3	A0A3Q1M182	VAV2	-0.95732	NEG
ENSBTAG00000003338	LRRCC1	Q3SX02	HTATIP2	0.95992	POS
ENSBTAG00000003339	ZBTB10	Q08DN8	FLOT1	-0.93273	NEG
ENSBTAG00000003340	HDDC2	A6QR56	ALDH16A1	0.9096	POS
ENSBTAG00000003340	HDDC2	A0A3Q1M6L4	PPIE	-0.92068	NEG
ENSBTAG00000003345	FAT4	E1BNR2	IREB2	-0.90472	NEG
ENSBTAG00000003361	METTL15	A4IFA4	ACOX3	-0.97848	NEG
ENSBTAG00000003366	RIGI	A0A3Q1LMP2	KRAS	0.91621	POS
ENSBTAG00000003388	DPM2	Q3SX02	HTATIP2	-0.92292	NEG
ENSBTAG00000003388	DPM2	F6Q850	VPS26C	0.95558	POS
ENSBTAG00000003398	KCNG1	Q2KIS1	RENBP	-0.95321	NEG
ENSBTAG00000003398	KCNG1	F6QDV4	UROS	-0.98523	NEG
ENSBTAG00000003399	SMARCA5	A0A3Q1M182	VAV2	-0.94757	NEG
ENSBTAG00000003401	ACTR3	A0A3Q1M182	VAV2	-0.96692	NEG
ENSBTAG00000003403	PADI2	Q2KIS1	RENBP	-0.96043	NEG
ENSBTAG00000003403	PADI2	F6QDV4	UROS	-0.95045	NEG
ENSBTAG00000003408		Q08E34	TOMM70	-0.95368	NEG
ENSBTAG00000003408		A5PKC2	SHBG	0.90344	POS
ENSBTAG00000003414		Q3SWY3	IMPDH2	-0.92215	NEG
ENSBTAG00000003414		A4IFU2	RAP2B	-0.92724	NEG
ENSBTAG00000003414		P12234	SLC25A3	-0.97457	NEG
ENSBTAG00000003414		F6PWM7	AIMP1	-0.9031	NEG
ENSBTAG00000003414		E1BMJ5	PNPLA6	0.90526	POS
ENSBTAG00000003414		F6R6Y8	PARP9	-0.90636	NEG
ENSBTAG00000003414		A5PKM3	SPTLC2	-0.94033	NEG
ENSBTAG00000003414		P17694	NDUFS2	-0.94278	NEG
ENSBTAG00000003414		A0A3Q1MDC6	NCSTN	-0.9604	NEG
ENSBTAG00000003414		Q3ZCK2	RALA	0.93983	POS
ENSBTAG00000003414		Q2NL05	KIF2A	-0.93777	NEG
ENSBTAG00000003414		A0A3Q1ML66	ATP5MF	-0.98864	NEG
ENSBTAG00000003414		Q1JP73		0.97717	POS
ENSBTAG00000003414		A0A3Q1LL63	AASDHPPT	-0.95015	NEG
ENSBTAG00000003414		F1MJP6	ZER1	-0.93275	NEG
ENSBTAG00000003414		F1MQ89	COG2	-0.95197	NEG
ENSBTAG00000003414		F1MFD9	OSBPL10	0.90156	POS
ENSBTAG00000003414		E1BPZ7	FBXO38	-0.90676	NEG
ENSBTAG00000003414		F1MW27	WDR45B	-0.93572	NEG
ENSBTAG00000003414		Q1JQA7	TIGAR	0.90274	POS
ENSBTAG00000003415	ESD	A0A3Q1LKL7	ADGRE5	0.92814	POS
ENSBTAG00000003417	PHKG2	Q2KHV9		0.91762	POS
ENSBTAG00000003419	EAPP	A0A3Q1M182	VAV2	-0.99497	NEG
ENSBTAG00000003424	BET1	Q0VD53	VPS26A	-0.94998	NEG
ENSBTAG00000003424	BET1	A0A3Q1LKL7	ADGRE5	0.90007	POS
ENSBTAG00000003424	BET1	A5PKC2	SHBG	-0.9279	NEG
ENSBTAG00000003457	ATF5	Q2HJF5	DPH6	0.91472	POS
ENSBTAG00000003476	FEM1A	E1BNR2	IREB2	0.90989	POS
ENSBTAG00000003481	OTUD6B	A1A4I9	UFL1	0.98122	POS
ENSBTAG00000003481	OTUD6B	A0A3S5ZPJ7	GFUS	0.9836	POS
ENSBTAG00000003481	OTUD6B	Q0P5H9	TTC5	0.93329	POS
ENSBTAG00000003484	CZIB	A0A3Q1M182	VAV2	0.93012	POS
ENSBTAG00000003489	IPCEF1	Q3SX02	HTATIP2	0.95655	POS
ENSBTAG00000003491	SLC25A23	F6Q850	VPS26C	0.9517	POS
ENSBTAG00000003499	ENPP4	E1BEP7	ELP2	-0.93176	NEG
ENSBTAG00000003499	ENPP4	E1BGC6	MLKL	-0.95227	NEG
ENSBTAG00000003500	DCAF7	Q0VCM5	ITIH1	-0.92423	NEG
ENSBTAG00000003500	DCAF7	Q32PI8	MRPS27	-0.92778	NEG
ENSBTAG00000003504	GSS	Q2HJF5	DPH6	0.93308	POS
ENSBTAG00000003512	MYH7B	A4IFA4	ACOX3	-0.99121	NEG
ENSBTAG00000003526	SYNE3	Q2KHV9		-0.91665	NEG
ENSBTAG00000003527		Q0VD53	VPS26A	-0.91351	NEG
ENSBTAG00000003527		A5PKC2	SHBG	-0.9741	NEG
ENSBTAG00000003532	TLE4	Q29RY9	NPL	-0.90077	NEG
ENSBTAG00000003544	S1PR5	Q0VD53	VPS26A	0.90041	POS
ENSBTAG00000003544	S1PR5	E1BCW1	UBR2	0.90661	POS
ENSBTAG00000003546	TFAM	A0A3Q1M182	VAV2	-0.96151	NEG
ENSBTAG00000003547	CSTF2	A0A3Q1LKL7	ADGRE5	0.98429	POS
ENSBTAG00000003547	CSTF2	F1N3J5	BRD9	0.92207	POS
ENSBTAG00000003550	C29H11orf54	A0A3Q1LKL7	ADGRE5	0.96726	POS
ENSBTAG00000003550	C29H11orf54	F1N3J5	BRD9	0.92654	POS
ENSBTAG00000003553	ZFP36L2	Q2HJF5	DPH6	0.97628	POS
ENSBTAG00000003556	ZFYVE21	A0A3Q1LMP2	KRAS	0.91786	POS
ENSBTAG00000003557	CCDC117	A0A3Q1M6K1	PTPRJ	0.97559	POS
ENSBTAG00000003559	PPP1R13B	A0A3Q1M6K1	PTPRJ	-0.9602	NEG
ENSBTAG00000003559	PPP1R13B	G3MY03	TSNAX	0.93014	POS
ENSBTAG00000003560		A0A3Q1LMP2	KRAS	-0.93557	NEG
ENSBTAG00000003567		A0A3Q1M6L4	PPIE	0.95388	POS
ENSBTAG00000003575	ZKSCAN4	Q2KHV9		-0.94548	NEG
ENSBTAG00000003579	FBXW4	E1BNR2	IREB2	0.96652	POS
ENSBTAG00000003580	PSD	Q2KIS1	RENBP	0.94454	POS
ENSBTAG00000003580	PSD	F6QDV4	UROS	0.95953	POS
ENSBTAG00000003581	SETD7	E3W9A0	WC1-8	0.93645	POS
ENSBTAG00000003587	ELL	A0A3Q1LMP2	KRAS	0.92979	POS
ENSBTAG00000003604	ADAMTSL4	A0A3Q1LMP2	KRAS	0.92255	POS
ENSBTAG00000003617	ALKBH4	Q2HJ81	TUBB6	0.93274	POS
ENSBTAG00000003617	ALKBH4	E1BE98	XPO1	0.96269	POS
ENSBTAG00000003617	ALKBH4	Q3MHH4	QARS1	0.93064	POS
ENSBTAG00000003617	ALKBH4	A0A3Q1MGW7	STRN	0.9387	POS
ENSBTAG00000003617	ALKBH4	P67774	PPP2CA	0.9235	POS
ENSBTAG00000003617	ALKBH4	Q2KJG3	NARS	-0.90431	NEG
ENSBTAG00000003617	ALKBH4	A4IFB8	IPO4	0.96109	POS
ENSBTAG00000003617	ALKBH4	G3MW12	LOC515333	-0.91503	NEG
ENSBTAG00000003617	ALKBH4	G3N1U1	CENPV	-0.96659	NEG
ENSBTAG00000003617	ALKBH4	P61420	ATP6V0D1	0.9429	POS
ENSBTAG00000003617	ALKBH4	A0A3Q1MT95	PHF8	-0.91807	NEG
ENSBTAG00000003617	ALKBH4	A0A3Q1ME72	DOP1B	-0.91796	NEG
ENSBTAG00000003617	ALKBH4	P79106	PAFAH2	0.95597	POS
ENSBTAG00000003634	CISD1	F6QDV4	UROS	0.91933	POS
ENSBTAG00000003665	NUP210	A0A3Q1LMP2	KRAS	0.92718	POS
ENSBTAG00000003668	RADX	Q8HZT2	KCNK17	0.94477	POS
ENSBTAG00000003679	PAAF1	E1BEP7	ELP2	0.91445	POS
ENSBTAG00000003687	FOXK2	E1BJH8	MTMR6	-0.90328	NEG
ENSBTAG00000003690	NHLRC2	A0A3Q1M182	VAV2	-0.94143	NEG
ENSBTAG00000003692	UCP2	A0A3Q1M182	VAV2	0.98386	POS
ENSBTAG00000003693	SUN2	P63097	GNAI1	-0.94914	NEG
ENSBTAG00000003695	WDR45B	Q3SX02	HTATIP2	0.93743	POS
ENSBTAG00000003697	TARDBP	E1BCW1	UBR2	-0.94188	NEG
ENSBTAG00000003708	SEC23A	E1BJH8	MTMR6	-0.9135	NEG
ENSBTAG00000003733	TM4SF5	A0A3Q1LKL7	ADGRE5	-0.95065	NEG
ENSBTAG00000003733	TM4SF5	F1N3J5	BRD9	-0.90036	NEG
ENSBTAG00000003743		Q3SX02	HTATIP2	-0.97471	NEG
ENSBTAG00000003746	SCP2	A0A3Q1M6L4	PPIE	-0.97434	NEG
ENSBTAG00000003747	PTGR2	A6QR56	ALDH16A1	-0.93342	NEG
ENSBTAG00000003748	CNOT2	A4IFA4	ACOX3	-0.92897	NEG
ENSBTAG00000003749	KCNMB4	Q0VCM5	ITIH1	-0.90882	NEG
ENSBTAG00000003752	SLC25A24	A4IFA4	ACOX3	-0.9082	NEG
ENSBTAG00000003777	TIE1	E1BCW1	UBR2	0.96503	POS
ENSBTAG00000003793	NGLY1	A5PKC2	SHBG	-0.95612	NEG
ENSBTAG00000003817	RNF25	E1BCW1	UBR2	0.91471	POS
ENSBTAG00000003820	GRAMD1A	A0A3Q1M6K1	PTPRJ	-0.92146	NEG
ENSBTAG00000003822	CROCC	A6QR56	ALDH16A1	-0.96567	NEG
ENSBTAG00000003825	PTPN12	Q29RY9	NPL	-0.94195	NEG
ENSBTAG00000003826	SCN1B	E3W9A0	WC1-8	-0.91293	NEG
ENSBTAG00000003826	SCN1B	E1BEW3	IPO11	0.93697	POS
ENSBTAG00000003843	SMARCAL1	A0A3Q1LKL7	ADGRE5	-0.92932	NEG
ENSBTAG00000003845	CSRNP1	Q29RY9	NPL	0.95858	POS
ENSBTAG00000003845	CSRNP1	F6Q850	VPS26C	0.94798	POS
ENSBTAG00000003845	CSRNP1	F1N3J5	BRD9	-0.95374	NEG
ENSBTAG00000003857	SUSD6	Q08E34	TOMM70	-0.92098	NEG
ENSBTAG00000003857	SUSD6	A5PKC2	SHBG	0.99369	POS
ENSBTAG00000003878	ZUP1	A6QR56	ALDH16A1	0.94758	POS
ENSBTAG00000003885	PEX2	Q32PI8	MRPS27	-0.9187	NEG
ENSBTAG00000003894	NDRG4	A0A3Q1NKL1	SPTAN1	0.90726	POS
ENSBTAG00000003894	NDRG4	F1MD83	PPBP	-0.91456	NEG
ENSBTAG00000003894	NDRG4	Q0VCM4	PYGL	-0.93052	NEG
ENSBTAG00000003894	NDRG4	A0A3Q1M739	PTPN6	0.94163	POS
ENSBTAG00000003894	NDRG4	Q3SZH7	LTA4H	-0.93996	NEG
ENSBTAG00000003894	NDRG4	Q3T149	HSPB1	0.94998	POS
ENSBTAG00000003894	NDRG4	F1MF64	NBEA	-0.95717	NEG
ENSBTAG00000003894	NDRG4	P00432	CAT	-0.93881	NEG
ENSBTAG00000003894	NDRG4	A0A3Q1M913	PFAS	0.9309	POS
ENSBTAG00000003894	NDRG4	Q3ZCA7	GNAI3	-0.97617	NEG
ENSBTAG00000003894	NDRG4	Q5E946	PARK7	-0.90931	NEG
ENSBTAG00000003894	NDRG4	F1N2F1	NIBAN1	-0.91341	NEG
ENSBTAG00000003894	NDRG4	O02691	HSD17B10	0.96429	POS
ENSBTAG00000003894	NDRG4	Q08E58	TTLL12	0.94788	POS
ENSBTAG00000003894	NDRG4	E1BI56	TREML1	-0.9144	NEG
ENSBTAG00000003894	NDRG4	A0A140T888	PI4KA	-0.91187	NEG
ENSBTAG00000003894	NDRG4	A0A3Q1MCH3	SDHA	0.9164	POS
ENSBTAG00000003894	NDRG4	Q5E9T9	RTCB	0.91517	POS
ENSBTAG00000003894	NDRG4	F1ME65	CKAP4	0.95684	POS
ENSBTAG00000003894	NDRG4	P07224	PROS1	-0.90172	NEG
ENSBTAG00000003894	NDRG4	P33097	GOT1	-0.95604	NEG
ENSBTAG00000003894	NDRG4	E1BIN5	CUL3	0.92416	POS
ENSBTAG00000003894	NDRG4	F1MYG5	LMNA	-0.924	NEG
ENSBTAG00000003894	NDRG4	A0A3Q1MC59	DOCK5	-0.92289	NEG
ENSBTAG00000003894	NDRG4	A0A3Q1LZG6	CTPS2	0.91501	POS
ENSBTAG00000003894	NDRG4	F1MZ03	ACAP2	-0.94941	NEG
ENSBTAG00000003894	NDRG4	A0A0A0MP92	SERPINA3-7	-0.95074	NEG
ENSBTAG00000003894	NDRG4	F6RJ80	EML3	0.91223	POS
ENSBTAG00000003894	NDRG4	A0A3Q1MJK1	SERPINB6	-0.91947	NEG
ENSBTAG00000003894	NDRG4	E1BP52	MTSS1	-0.93497	NEG
ENSBTAG00000003894	NDRG4	Q30309	BoLA-DRA	0.91875	POS
ENSBTAG00000003894	NDRG4	G3MZZ6	PCMT1	-0.94339	NEG
ENSBTAG00000003894	NDRG4	A0A3Q1LUG2	APP	-0.97944	NEG
ENSBTAG00000003894	NDRG4	A0A452DHZ5	NUCB1	0.90881	POS
ENSBTAG00000003894	NDRG4	P68530	MT-CO2	0.93733	POS
ENSBTAG00000003894	NDRG4	A0A3Q1N886	IRAG2	0.90935	POS
ENSBTAG00000003894	NDRG4	F1MSX0		0.98834	POS
ENSBTAG00000003894	NDRG4	A0A3Q1MGH1	RAVER1	-0.944	NEG
ENSBTAG00000003894	NDRG4	A0A452DIW5	WDR91	-0.95501	NEG
ENSBTAG00000003894	NDRG4	F1MLD7	EFR3A	-0.92977	NEG
ENSBTAG00000003894	NDRG4	A0A3Q1MD64	SYNJ1	-0.94447	NEG
ENSBTAG00000003894	NDRG4	A0A3Q1M3Y2	CHD3	0.91066	POS
ENSBTAG00000003894	NDRG4	A0A452DIY4	PSME4	-0.92598	NEG
ENSBTAG00000003894	NDRG4	A0A3Q1MJ52	DENND4C	-0.96668	NEG
ENSBTAG00000003894	NDRG4	Q3MHP5	DRG1	0.9176	POS
ENSBTAG00000003894	NDRG4	A6H7B5	COPS3	0.9032	POS
ENSBTAG00000003894	NDRG4	F1MLG1	SRPRB	0.92492	POS
ENSBTAG00000003894	NDRG4	Q5KTP6	BoLA-DOB	0.91233	POS
ENSBTAG00000003894	NDRG4	E1BAZ9	EXOG	-0.97901	NEG
ENSBTAG00000003894	NDRG4	Q2KJI2	STT3A	0.95571	POS
ENSBTAG00000003894	NDRG4	A6QPH2	SIPA1	-0.96098	NEG
ENSBTAG00000003894	NDRG4	F1MCG4	RALGAPB	-0.97765	NEG
ENSBTAG00000003894	NDRG4	F1MND3	TEX10	0.93073	POS
ENSBTAG00000003894	NDRG4	Q3SZZ0	BRIX1	0.95143	POS
ENSBTAG00000003894	NDRG4	A0A3Q1N9F8	SMARCB1	0.91643	POS
ENSBTAG00000003894	NDRG4	Q1JQC5	RMDN3	-0.93032	NEG
ENSBTAG00000003894	NDRG4	A0A3Q1LUI6	MSH3	0.91131	POS
ENSBTAG00000003894	NDRG4	Q3SZ32	TCEB2	-0.96421	NEG
[truncated: 11,651 more rows]

## Sheet: Shared
Ensembl ID	Gene Symbol	Uniprot Acession ID	Protein Symbol	Corr in fertile	Sign	Corr in Subfertile	Sign	Status
ENSBTAG00000000621	CATSPERG	Q2KHV9		0.93412	POS	-0.93938	NEG	DIFFERENT
ENSBTAG00000001116	P4HA2	Q32S26	BRD2	0.96617	POS	-0.95122	NEG	DIFFERENT
ENSBTAG00000001163	MACROH2A2	Q3SYU6	CNN2	0.90506	POS	-0.9276	NEG	DIFFERENT
ENSBTAG00000001523	YES1	Q3SZI4	YWHAQ	0.96241	POS	-0.93106	NEG	DIFFERENT
ENSBTAG00000001523	YES1	G3MWV5	H1-4	-0.95525	NEG	0.9612	POS	DIFFERENT
ENSBTAG00000001523	YES1	Q32PI5	PPP2R1A	0.92564	POS	-0.90291	NEG	DIFFERENT
ENSBTAG00000001523	YES1	Q3ZBT5	STX7	0.97471	POS	-0.91284	NEG	DIFFERENT
ENSBTAG00000001523	YES1	F1MLD7	EFR3A	0.95649	POS	-0.93156	NEG	DIFFERENT
ENSBTAG00000001523	YES1	E1BHR3	HDGFL3	-0.98322	NEG	0.94296	POS	DIFFERENT
ENSBTAG00000001523	YES1	Q3SX36	TFG	0.95579	POS	-0.95608	NEG	DIFFERENT
ENSBTAG00000001523	YES1	Q9BDK2	AIF1	0.90811	POS	-0.92927	NEG	DIFFERENT
ENSBTAG00000001698	DERPC	F6Q850	VPS26C	0.95389	POS	-0.91774	NEG	DIFFERENT
ENSBTAG00000001739	CDH20	F1MLK1	RSF1	0.93842	POS	-0.94945	NEG	DIFFERENT
ENSBTAG00000002266	NPL	Q2KJJ4	GIMAP7	0.94247	POS	0.92278	POS	SAME
ENSBTAG00000002266	NPL	F1MNK0	BCL2L13	-0.93326	NEG	-0.94386	NEG	SAME
ENSBTAG00000002568	GPKOW	Q0VD53	VPS26A	0.94161	POS	0.938	POS	SAME
ENSBTAG00000002719	ORC1	E1BNR2	IREB2	-0.97234	NEG	0.94953	POS	DIFFERENT
ENSBTAG00000003617	ALKBH4	Q3ZCB8	EMC3	0.94675	POS	-0.97523	NEG	DIFFERENT
ENSBTAG00000004098	ARMT1	F6Q850	VPS26C	-0.95403	NEG	0.9301	POS	DIFFERENT
ENSBTAG00000004131	RAP2C	Q29RY9	NPL	-0.95404	NEG	0.98063	POS	DIFFERENT
ENSBTAG00000004231	GPM6A	Q1RMR9	PACSIN2	0.92355	POS	-0.96275	NEG	DIFFERENT
ENSBTAG00000004283	PPFIBP1	Q148G4	TATDN1	0.9684	POS	0.93301	POS	SAME
ENSBTAG00000004620		Q29RY9	NPL	0.90957	POS	-0.96516	NEG	DIFFERENT
ENSBTAG00000004664	COQ4	Q2NL21	DNAJC11	-0.9601	NEG	-0.98432	NEG	SAME
ENSBTAG00000004849	IGSF3	F1MFJ2	ANKRD44	-0.94329	NEG	0.93186	POS	DIFFERENT
ENSBTAG00000004887	DCTN1	Q29RY9	NPL	0.93663	POS	-0.9775	NEG	DIFFERENT
ENSBTAG00000005031	DOC2A	Q3SYU6	CNN2	0.95082	POS	-0.97747	NEG	DIFFERENT
ENSBTAG00000005141	PELI2	F1MF78	SYNE2	0.9189	POS	0.91109	POS	SAME
ENSBTAG00000005791	UROS	Q3T0V3	EIF3K	-0.92602	NEG	0.91533	POS	DIFFERENT
ENSBTAG00000005791	UROS	F1MCL6	NADK	0.90513	POS	-0.90447	NEG	DIFFERENT
ENSBTAG00000005851	VTA1	Q08E34	TOMM70	0.922	POS	-0.97635	NEG	DIFFERENT
ENSBTAG00000005973	OVGP1	A0A3Q1M182	VAV2	0.94138	POS	0.92146	POS	SAME
ENSBTAG00000006531	DIP2C	A7MB66	ABHD13	-0.9682	NEG	-0.95286	NEG	SAME
ENSBTAG00000006541	ATP2A1	F1MQK0	GIMAP7	-0.96075	NEG	-0.9547	NEG	SAME
ENSBTAG00000006837	UBA6	F6Q850	VPS26C	-0.9405	NEG	0.9353	POS	DIFFERENT
ENSBTAG00000007156	AGAP2	E1BJH8	MTMR6	-0.9775	NEG	-0.91573	NEG	SAME
ENSBTAG00000007983	ZNF775	A0A3Q1M6L4	PPIE	0.91852	POS	-0.91257	NEG	DIFFERENT
ENSBTAG00000008216	RRM2	A5PK96	ACP1	0.95822	POS	0.93224	POS	SAME
ENSBTAG00000008409	MYC	E1BF92	USP48	-0.94758	NEG	0.93392	POS	DIFFERENT
ENSBTAG00000008449	DNAH14	A0A3Q1LHF6	RICTOR	0.91402	POS	0.92573	POS	SAME
ENSBTAG00000009034	AP3D1	Q2KIS1	RENBP	-0.91601	NEG	-0.91465	NEG	SAME
ENSBTAG00000009218	ANLN	F1MHA1	KMT2A	0.90729	POS	0.92262	POS	SAME
ENSBTAG00000009260	GPM6B	A0A3Q1M5Z7	ERMP1	0.96729	POS	0.90601	POS	SAME
ENSBTAG00000009471	CEP135	F6Q850	VPS26C	-0.92229	NEG	0.96405	POS	DIFFERENT
ENSBTAG00000011045		A0A3Q1M6L4	PPIE	-0.95647	NEG	0.94404	POS	DIFFERENT
ENSBTAG00000011439	EPB42	G3MXB5		0.90474	POS	0.9617	POS	SAME
ENSBTAG00000011635	CENPN	A1A4K3	DDB1	-0.90061	NEG	-0.93725	NEG	SAME
ENSBTAG00000011635	CENPN	P07688	CTSB	-0.97776	NEG	-0.93365	NEG	SAME
ENSBTAG00000011770	TJP2	A0A3Q1M6K1	PTPRJ	0.95016	POS	-0.92342	NEG	DIFFERENT
ENSBTAG00000011842	DUS3L	E1BCW1	UBR2	0.98022	POS	-0.98309	NEG	DIFFERENT
ENSBTAG00000012299	REPS1	A0A3Q1LKL7	ADGRE5	0.91896	POS	-0.9435	NEG	DIFFERENT
ENSBTAG00000012890	SLC25A3	Q29RY9	NPL	-0.9354	NEG	0.991	POS	DIFFERENT
ENSBTAG00000012972	CYP2U1	A0A3Q1MP25	ACAD9	0.94057	POS	0.91104	POS	SAME
ENSBTAG00000013203	GP5	P00829	ATP5F1B	-0.9356	NEG	-0.95265	NEG	SAME
ENSBTAG00000013203	GP5	F1MDR7	DNAJC13	0.91255	POS	0.93825	POS	SAME
ENSBTAG00000013203	GP5	F1N3U5	VNN2	0.96216	POS	0.92596	POS	SAME
ENSBTAG00000013629	GET1	Q08E34	TOMM70	-0.91782	NEG	0.95089	POS	DIFFERENT
ENSBTAG00000013931	CIAO2B	F6Q850	VPS26C	0.9245	POS	-0.91299	NEG	DIFFERENT
ENSBTAG00000014426	PRKAG1	A0A3Q1LK64	DHRSX	0.97665	POS	-0.93731	NEG	DIFFERENT
ENSBTAG00000014593		Q1RMR9	PACSIN2	0.90542	POS	-0.97581	NEG	DIFFERENT
ENSBTAG00000014826	ZC3H7A	F6Q850	VPS26C	-0.91854	NEG	0.93581	POS	DIFFERENT
ENSBTAG00000014966	PLXNB2	Q0IIG8	RAB18	0.90896	POS	0.90413	POS	SAME
ENSBTAG00000014966	PLXNB2	E1BKP4	TBK1	0.97826	POS	0.9194	POS	SAME
ENSBTAG00000015043	MFNG	Q3SX02	HTATIP2	-0.91855	NEG	0.91273	POS	DIFFERENT
ENSBTAG00000015050	HCN2	A7YWH2	ZRANB2	0.92432	POS	-0.92574	NEG	DIFFERENT
ENSBTAG00000015655	APBB1	P00921	CA2	0.95883	POS	0.97053	POS	SAME
ENSBTAG00000015744	CCNC	A0A3Q1LKL7	ADGRE5	0.96494	POS	-0.95489	NEG	DIFFERENT
ENSBTAG00000015988	MYH11	Q2HJE5	FAM234A	0.96336	POS	-0.9045	NEG	DIFFERENT
ENSBTAG00000016063	DNER	E1BGD1	TOMM34	-0.9532	NEG	0.90993	POS	DIFFERENT
ENSBTAG00000016192	MDH1B	A0A3Q1LKL7	ADGRE5	0.91314	POS	-0.94574	NEG	DIFFERENT
ENSBTAG00000016319	CYB5D2	Q2HJ94	DNAJA2	0.96477	POS	0.97179	POS	SAME
ENSBTAG00000016406	MCM10	F1N1S0	SSBP1	-0.93948	NEG	0.93905	POS	DIFFERENT
ENSBTAG00000016504	AGAP1	Q9TTF5	CD38	0.9285	POS	0.95667	POS	SAME
ENSBTAG00000016772	USP11	F6Q850	VPS26C	0.96623	POS	-0.93312	NEG	DIFFERENT
ENSBTAG00000016906	CYP27B1	F1MT69	VPS36	-0.92856	NEG	-0.99188	NEG	SAME
ENSBTAG00000017255	ATAD2B	F6Q850	VPS26C	-0.96687	NEG	0.9156	POS	DIFFERENT
ENSBTAG00000017329	GMNN	E1BNR2	IREB2	-0.95872	NEG	0.99144	POS	DIFFERENT
ENSBTAG00000017418	RRP1B	A0A3Q1MJR9	VPS52	-0.90841	NEG	-0.93538	NEG	SAME
ENSBTAG00000017446	E2F8	A0A3Q1MPI6	GZMB	-0.92215	NEG	-0.93888	NEG	SAME
ENSBTAG00000017446	E2F8	F1MD57	MATK	0.93131	POS	0.94302	POS	SAME
ENSBTAG00000018048	MED15	A0A3Q1LMP2	KRAS	0.92283	POS	0.93836	POS	SAME
ENSBTAG00000018086	TBC1D10A	Q29RY9	NPL	0.93424	POS	-0.93535	NEG	DIFFERENT
ENSBTAG00000018155	MRPS18C	E1BJH8	MTMR6	0.93987	POS	0.93462	POS	SAME
ENSBTAG00000018216	SKA1	Q3T0E0	ATOX1	-0.93896	NEG	-0.94481	NEG	SAME
ENSBTAG00000018332	PPTC7	F6Q850	VPS26C	-0.9412	NEG	0.94981	POS	DIFFERENT
ENSBTAG00000018571	IL1RL1	Q2YDD4	SLC39A11	-0.90896	NEG	-0.95308	NEG	SAME
ENSBTAG00000019036	ARHGAP28	P00727	LAP3	0.90305	POS	0.98884	POS	SAME
ENSBTAG00000019166	NSMCE4A	E1BGC6	MLKL	0.97269	POS	0.91033	POS	SAME
ENSBTAG00000019262	TOP2A	Q2KIK0	SUGT1	-0.90252	NEG	0.94684	POS	DIFFERENT
ENSBTAG00000019275	INIP	Q3SX02	HTATIP2	0.94006	POS	-0.91453	NEG	DIFFERENT
ENSBTAG00000019961	ATP4B	E1BME6	HK2	-0.90575	NEG	0.91604	POS	DIFFERENT
ENSBTAG00000019961	ATP4B	Q17QJ6	BCL10	-0.93604	NEG	0.96888	POS	DIFFERENT
ENSBTAG00000019961	ATP4B	A7E3S4	RAF1	-0.9327	NEG	-0.97252	NEG	SAME
ENSBTAG00000019979	CMPK2	P49907	SELENOP	-0.93662	NEG	-0.92485	NEG	SAME
ENSBTAG00000020764	CNN2	F6Q850	VPS26C	0.96347	POS	-0.92389	NEG	DIFFERENT
ENSBTAG00000020973	RFT1	Q32LB0	WDR70	-0.94587	NEG	0.93523	POS	DIFFERENT
ENSBTAG00000021077	BOLA-DQB	A0A3Q1LMV3	CPT1A	-0.90552	NEG	-0.90008	NEG	SAME
ENSBTAG00000021077	BOLA-DQB	F1MCV3	CYTH1	-0.93882	NEG	-0.95066	NEG	SAME
ENSBTAG00000021135	RMI1	Q29RY9	NPL	-0.91409	NEG	0.93915	POS	DIFFERENT
ENSBTAG00000021565		E1BCW1	UBR2	0.9401	POS	-0.97244	NEG	DIFFERENT
ENSBTAG00000021813	AMACR	Q08DN8	FLOT1	-0.9682	NEG	-0.90339	NEG	SAME
ENSBTAG00000021920	SEMA4C	Q2KIL5	PDIA5	-0.94369	NEG	-0.98485	NEG	SAME
ENSBTAG00000023073	FAM89A	Q0P5H9	TTC5	-0.94504	NEG	0.91195	POS	DIFFERENT
ENSBTAG00000023259	OSBPL1A	F1N2K1	PCYOX1	-0.92815	NEG	0.90144	POS	DIFFERENT
ENSBTAG00000023407		Q0P5H9	TTC5	0.93091	POS	-0.93658	NEG	DIFFERENT
ENSBTAG00000023938	CENPA	E1BNR2	IREB2	-0.90472	NEG	0.99139	POS	DIFFERENT
ENSBTAG00000024379	LRRC17	F1MMV6	CAB39L	-0.93864	NEG	-0.92423	NEG	SAME
ENSBTAG00000025822	CALML4	Q2KIN2	DGUOK	0.93211	POS	0.9702	POS	SAME
ENSBTAG00000032021	RALB	E1BBG2	MICALL1	0.94004	POS	0.96496	POS	SAME
ENSBTAG00000032130	CATSPER2	Q32PI8	MRPS27	-0.92509	NEG	0.92211	POS	DIFFERENT
ENSBTAG00000032982	TERF1	Q29RY9	NPL	-0.95224	NEG	0.911	POS	DIFFERENT
ENSBTAG00000033278	F2RL3	G3N0C3	PPP1R14B	0.91149	POS	0.93589	POS	SAME
ENSBTAG00000033702	STARD8	E1BGC6	MLKL	-0.92308	NEG	0.909	POS	DIFFERENT
ENSBTAG00000034090		A0A3Q1LMP2	KRAS	-0.97036	NEG	-0.95893	NEG	SAME
ENSBTAG00000034998	SIMC1	A0A3Q1LU50	ZBTB8OS	-0.91168	NEG	-0.90984	NEG	SAME
ENSBTAG00000037757	EBF4	A0A3Q1LL67	GLG1	-0.93498	NEG	-0.98305	NEG	SAME
ENSBTAG00000037757	EBF4	A0A3Q1M4U3	TRAPPC10	0.9551	POS	0.95988	POS	SAME
ENSBTAG00000037964	H2AC25	P63097	GNAI1	0.9034	POS	0.94208	POS	SAME
ENSBTAG00000038080		A3KMX6	UBR7	0.90243	POS	-0.90691	NEG	DIFFERENT
ENSBTAG00000038139	CERCAM	A0A3Q1ME09	MACF1	-0.93987	NEG	0.92119	POS	DIFFERENT
ENSBTAG00000038889	RILP	A0A493UA87	AKR1B1	-0.94986	NEG	-0.96399	NEG	SAME
ENSBTAG00000038889	RILP	A0A3Q1NIB3	PPP2R5C	-0.93707	NEG	-0.93322	NEG	SAME
ENSBTAG00000039374	IPO5	Q29RY9	NPL	-0.96067	NEG	0.93571	POS	DIFFERENT
ENSBTAG00000039728		A0A3Q1LMP2	KRAS	-0.90714	NEG	0.95991	POS	DIFFERENT
ENSBTAG00000040058	ORC5	Q08E34	TOMM70	-0.9183	NEG	-0.93034	NEG	SAME
ENSBTAG00000045779	UBE2A	P63097	GNAI1	0.95482	POS	-0.91852	NEG	DIFFERENT
ENSBTAG00000046321	TSPOAP1	A0A3Q1LK64	DHRSX	-0.93894	NEG	-0.92237	NEG	SAME
ENSBTAG00000046529	bta-mir-4657	Q3SX02	HTATIP2	0.98899	POS	-0.9215	NEG	DIFFERENT
ENSBTAG00000046580	DHX58	Q29RY9	NPL	0.93074	POS	-0.90138	NEG	DIFFERENT
ENSBTAG00000047425		A0A3Q1LMP2	KRAS	-0.94562	NEG	0.91836	POS	DIFFERENT
ENSBTAG00000048550	GCSAM	A0A3Q1LK64	DHRSX	0.96602	POS	0.97563	POS	SAME
ENSBTAG00000049842		F1MG90	WDFY4	-0.92666	NEG	0.90241	POS	DIFFERENT
ENSBTAG00000050517	bta-mir-11999	E1BHL0	CNOT11	0.94342	POS	-0.9119	NEG	DIFFERENT
ENSBTAG00000050995		F1N532	EMG1	0.93592	POS	-0.90024	NEG	DIFFERENT
ENSBTAG00000051458		A0A3Q1LMP2	KRAS	-0.93577	NEG	-0.94839	NEG	SAME
ENSBTAG00000052066		F6QDV4	UROS	-0.92631	NEG	0.93295	POS	DIFFERENT
ENSBTAG00000052084		Q2KIS1	RENBP	-0.90724	NEG	0.97203	POS	DIFFERENT
ENSBTAG00000052511		A4IFA4	ACOX3	-0.95269	NEG	-0.96268	NEG	SAME
ENSBTAG00000052590	bta-mir-193a-2	A0A3Q1M182	VAV2	-0.94492	NEG	0.90428	POS	DIFFERENT
ENSBTAG00000052878		A6QPS3	RABGAP1L	0.9483	POS	0.91221	POS	SAME
ENSBTAG00000052884		Q2KIS1	RENBP	-0.94501	NEG	-0.96257	NEG	SAME
ENSBTAG00000053537		F1N074	RANBP6	0.93879	POS	-0.93082	NEG	DIFFERENT
ENSBTAG00000053661		B0JYK2	NPC1	-0.92201	NEG	0.93591	POS	DIFFERENT
ENSBTAG00000053719		A0A3Q1LY56	MCCC1	-0.93717	NEG	-0.9157	NEG	SAME
ENSBTAG00000053928	GPR25	A4FUZ6	HSDL2	-0.97542	NEG	-0.90687	NEG	SAME
ENSBTAG00000054586		P63097	GNAI1	-0.94562	NEG	-0.91923	NEG	SAME
ENSBTAG00000054976	MCTP1	A0A3Q1LRW7	JADE2	0.9022	POS	0.92942	POS	SAME
ENSBTAG00000055046		Q08DN5	CRAT	-0.92112	NEG	-0.93126	NEG	SAME
ENSBTAG00000055140	CLEC2B	A0A3Q1MEL1	RHOT1	0.93685	POS	-0.96111	NEG	DIFFERENT
