# Supplementary material for: Network-based multi-omics approaches to identify molecular signatures associated with pregnancy status in beef heifers
Source: Front Genet. 2026 Apr 20;17:1794156. doi: 10.3389/fgene.2026.1794156 (PMC13135839; doi:10.3389/fgene.2026.1794156)
Supplement: Supplementary file 5 [file Table6.xlsx]

## Sheet: Differential_Connectivity_Genes
Supplementary Table S6. Differentially connected genes from the peripheral white blood cells of beef heifers comparing subfertile vs. fertile. (P ≤ 0.05).
Ensembl ID	K_Sub	K_Sub_norm	K_Fert	K_Fert_norm	DK	Zscore	Significant	status	Gene.Name	DEGs	RIF
ENSBTAG00000010913	535	1	181	0.738776	-0.261224	-5.27804	TRUE	Gain		Yes	No
ENSBTAG00000005195	533	0.996262	56	0.228571	-0.76769	-15.2292	TRUE	Gain	ZNF200	No	Yes
ENSBTAG00000019020	526	0.983178	35	0.142857	-0.84032	-16.6562	TRUE	Gain	TAX1BP1	No	Yes
ENSBTAG00000033278	469	0.876636	136	0.555102	-0.321533	-6.46301	TRUE	Gain	F2RL3	Yes	No
ENSBTAG00000021789	390	0.728972	68	0.277551	-0.451421	-9.01506	TRUE	Gain	ZNF574	No	Yes
ENSBTAG00000001511	387	0.723364	48	0.195918	-0.527446	-10.5088	TRUE	Gain	BCL6	No	Yes
ENSBTAG00000052306	385	0.719626	36	0.146939	-0.572687	-11.3977	TRUE	Gain		Yes	No
ENSBTAG00000016504	384	0.717757	55	0.22449	-0.493267	-9.83727	TRUE	Gain	AGAP1	Yes	No
ENSBTAG00000021115	357	0.66729	81	0.330612	-0.336677	-6.76056	TRUE	Gain	ZNF692	No	Yes
ENSBTAG00000009631	353	0.659813	24	0.0979592	-0.561854	-11.1849	TRUE	Gain	ZNF683	No	Yes
ENSBTAG00000005031	329	0.614953	178	0.726531	0.111577	2.04684	TRUE	Gain	DOC2A	Yes	No
ENSBTAG00000020704	328	0.613084	84	0.342857	-0.270227	-5.45493	TRUE	Gain	RAMP3	Yes	No
ENSBTAG00000003264	318	0.594393	51	0.208163	-0.386229	-7.73416	TRUE	Gain	NR1H2	No	Yes
ENSBTAG00000024379	313	0.585047	68	0.277551	-0.307496	-6.18719	TRUE	Gain	LRRC17	Yes	No
ENSBTAG00000048873	301	0.562617	169	0.689796	0.127179	2.35339	TRUE	Gain		Yes	No
ENSBTAG00000047680	297	0.55514	89	0.363265	-0.191875	-3.91545	TRUE	Gain	IRF7	No	Yes
ENSBTAG00000001163	266	0.497196	159	0.64898	0.151783	2.83681	TRUE	Gain	MACROH2A2	Yes	No
ENSBTAG00000011003	261	0.48785	70	0.285714	-0.202136	-4.11707	TRUE	Gain	IKZF3	No	Yes
ENSBTAG00000016442	258	0.482243	178	0.726531	0.244288	4.65436	TRUE	Gain	MAP4K3	Yes	No
ENSBTAG00000014250	254	0.474766	29	0.118367	-0.356399	-7.14805	TRUE	Gain	ZC3HAV1L	Yes	No
ENSBTAG00000020561	249	0.465421	70	0.285714	-0.179706	-3.67636	TRUE	Gain	KLHL15	Yes	No
ENSBTAG00000006170	229	0.428037	37	0.15102	-0.277017	-5.58834	TRUE	Gain	ZNF76	No	Yes
ENSBTAG00000016592	224	0.418692	33	0.134694	-0.283998	-5.7255	TRUE	Gain		No	Yes
ENSBTAG00000007904	218	0.407477	192	0.783673	0.376197	7.24614	TRUE	Gain	KRT72	Yes	No
ENSBTAG00000009812	218	0.407477	189	0.771429	0.363952	7.00555	TRUE	Gain	CXCL5	Yes	No
ENSBTAG00000020729	217	0.405607	159	0.64898	0.243372	4.63637	TRUE	Gain	DHRS7	Yes	No
ENSBTAG00000018730	206	0.385047	60	0.244898	-0.140149	-2.89912	TRUE	Gain	ZBTB17	No	Yes
ENSBTAG00000015604	206	0.385047	55	0.22449	-0.160557	-3.30011	TRUE	Gain	ZNF385A	No	Yes
ENSBTAG00000030246	204	0.381308	68	0.277551	-0.103757	-2.1841	TRUE	Gain	ENTPD8	Yes	No
ENSBTAG00000027557	190	0.35514	30	0.122449	-0.232691	-4.71742	TRUE	Gain	ZNF408	No	Yes
ENSBTAG00000019518	186	0.347664	47	0.191837	-0.155827	-3.20717	TRUE	Gain	ZNF513	No	Yes
ENSBTAG00000003968	174	0.325234	56	0.228571	-0.0966622	-2.04469	TRUE	Gain	UBP1	No	Yes
ENSBTAG00000045877	171	0.319626	217	0.885714	0.566088	10.9772	TRUE	Loss	TSC22D3	Yes	No
ENSBTAG00000053646	171	0.319626	29	0.118367	-0.201259	-4.09983	TRUE	Gain		Yes	No
ENSBTAG00000002687	168	0.314019	26	0.106122	-0.207896	-4.23024	TRUE	Gain	TSHZ3	No	Yes
ENSBTAG00000019349	163	0.304673	189	0.771429	0.466756	9.02545	TRUE	Loss	SLC6A4	Yes	No
ENSBTAG00000006434	157	0.293458	216	0.881633	0.588175	11.4111	TRUE	Loss	SYNPO2	Yes	No
ENSBTAG00000006064	157	0.293458	100	0.408163	0.114705	2.1083	TRUE	Gain	BRME1	Yes	No
ENSBTAG00000000054	156	0.291589	47	0.191837	-0.0997521	-2.1054	TRUE	Gain	SNAPC4	No	Yes
ENSBTAG00000043394	154	0.28785	41	0.167347	-0.120504	-2.51313	TRUE	Gain		Yes	No
ENSBTAG00000015752	153	0.285981	40	0.163265	-0.122716	-2.5566	TRUE	Gain	SP110	No	Yes
ENSBTAG00000014995	149	0.278505	35	0.142857	-0.135648	-2.81068	TRUE	Gain	THAP8	No	Yes
ENSBTAG00000038650	148	0.276636	40	0.163265	-0.11337	-2.37297	TRUE	Gain	MS4A7	Yes	No
ENSBTAG00000047029	142	0.265421	26	0.106122	-0.159298	-3.27537	TRUE	Gain		Yes	No
ENSBTAG00000010756	137	0.256075	214	0.873469	0.617395	11.9852	TRUE	Loss	ST7	Yes	No
ENSBTAG00000003784	134	0.250467	35	0.142857	-0.10761	-2.2598	TRUE	Gain	DNAJC2	No	Yes
ENSBTAG00000024974	130	0.242991	116	0.473469	0.230479	4.38304	TRUE	Gain	HEXIM2	Yes	No
ENSBTAG00000005029	125	0.233645	84	0.342857	0.109212	2.00037	TRUE	Gain		Yes	No
ENSBTAG00000046307	124	0.231776	92	0.37551	0.143735	2.67867	TRUE	Gain	CEBPD	No	Yes
ENSBTAG00000017994	124	0.231776	91	0.371429	0.139653	2.59847	TRUE	Gain	MAX	No	Yes
ENSBTAG00000019961	122	0.228037	29	0.118367	-0.10967	-2.30027	TRUE	Gain	ATP4B	Yes	No
ENSBTAG00000007592	120	0.224299	25	0.102041	-0.122258	-2.54761	TRUE	Gain	RARG	No	Yes
ENSBTAG00000038375	118	0.220561	120	0.489796	0.269235	5.14453	TRUE	Loss	STOM	Yes	No
ENSBTAG00000024803	117	0.218692	179	0.730612	0.511921	9.91286	TRUE	Loss	ENDOD1	Yes	No
ENSBTAG00000015655	115	0.214953	25	0.102041	-0.112912	-2.36398	TRUE	Gain	APBB1	Yes	No
ENSBTAG00000005078	114	0.213084	94	0.383673	0.170589	3.20632	TRUE	Gain	UCHL1	Yes	No
ENSBTAG00000020356	111	0.207477	91	0.371429	0.163952	3.07591	TRUE	Gain	GON4L	No	Yes
ENSBTAG00000008216	100	0.186916	14	0.0571429	-0.129773	-2.69526	TRUE	Gain	RRM2	Yes	No
ENSBTAG00000016406	99	0.185047	20	0.0816327	-0.103414	-2.17735	TRUE	Gain	MCM10	Yes	No
ENSBTAG00000021553	95	0.17757	80	0.326531	0.148961	2.78135	TRUE	Gain	PTPN14	Yes	No
ENSBTAG00000009035	89	0.166355	118	0.481633	0.315278	6.04918	TRUE	Loss	CENPE	Yes	No
ENSBTAG00000025146	88	0.164486	96	0.391837	0.227351	4.32158	TRUE	Loss		No	Yes
ENSBTAG00000045507	84	0.157009	111	0.453061	0.296052	5.67143	TRUE	Loss	ZNF469	Yes	No
ENSBTAG00000009803	83	0.15514	166	0.677551	0.522411	10.119	TRUE	Loss	SNCB	Yes	No
ENSBTAG00000000098	82	0.153271	192	0.783673	0.630402	12.2408	TRUE	Loss	SETDB1	No	Yes
ENSBTAG00000005443	78	0.145794	185	0.755102	0.609308	11.8263	TRUE	Loss	MIER1	No	Yes
ENSBTAG00000013294	76	0.142056	123	0.502041	0.359985	6.9276	TRUE	Loss	DYRK3	Yes	No
ENSBTAG00000017329	76	0.142056	108	0.440816	0.29876	5.72465	TRUE	Loss	GMNN	Yes	No
ENSBTAG00000032021	76	0.142056	76	0.310204	0.168148	3.15835	TRUE	Loss	RALB	Yes	No
ENSBTAG00000019329	74	0.138318	144	0.587755	0.449437	8.68518	TRUE	Loss	LYL1	No	Yes
ENSBTAG00000019202	74	0.138318	130	0.530612	0.392294	7.56243	TRUE	Loss	EAF1	Yes	No
ENSBTAG00000054525	74	0.138318	124	0.506122	0.367805	7.08124	TRUE	Loss		Yes	No
ENSBTAG00000020100	72	0.134579	158	0.644898	0.510319	9.88138	TRUE	Loss		Yes	No
ENSBTAG00000044194	71	0.13271	197	0.804082	0.671371	13.0458	TRUE	Loss	ZDHHC2	Yes	No
ENSBTAG00000006551	68	0.127103	149	0.608163	0.48106	9.30652	TRUE	Loss	ESCO2	Yes	No
ENSBTAG00000021920	68	0.127103	94	0.383673	0.256571	4.8957	TRUE	Loss	SEMA4C	Yes	No
ENSBTAG00000008306	66	0.123364	156	0.636735	0.51337	9.94134	TRUE	Loss	MKRN1	Yes	No
ENSBTAG00000048526	66	0.123364	62	0.253061	0.129697	2.40285	TRUE	Gain	L3MBTL1	Yes	Yes
ENSBTAG00000011439	63	0.117757	62	0.253061	0.135304	2.51303	TRUE	Gain	EPB42	Yes	No
ENSBTAG00000053928	60	0.11215	167	0.681633	0.569483	11.0439	TRUE	Loss	GPR25	Yes	No
ENSBTAG00000018216	60	0.11215	97	0.395918	0.283769	5.43009	TRUE	Loss	SKA1	Yes	No
ENSBTAG00000006531	59	0.11028	131	0.534694	0.424414	8.19351	TRUE	Loss	DIP2C	Yes	No
ENSBTAG00000008499	58	0.108411	58	0.236735	0.128323	2.37587	TRUE	Loss	TROAP	Yes	No
ENSBTAG00000015893	56	0.104673	202	0.82449	0.719817	13.9976	TRUE	Loss	EPN3	Yes	No
ENSBTAG00000049014	56	0.104673	99	0.404082	0.299409	5.73739	TRUE	Loss		No	Yes
ENSBTAG00000011234	54	0.100935	64	0.261224	0.16029	3.00395	TRUE	Loss	FOXO3	No	Yes
ENSBTAG00000052192	53	0.0990654	221	0.902041	0.802975	15.6316	TRUE	Loss	SPATA33	Yes	No
ENSBTAG00000023891	52	0.0971963	55	0.22449	0.127294	2.35563	TRUE	Loss	RBM20	Yes	No
ENSBTAG00000012159	51	0.0953271	113	0.461224	0.365897	7.04377	TRUE	Loss	CNBP	No	Yes
ENSBTAG00000009663	50	0.0934579	118	0.481633	0.388175	7.48148	TRUE	Loss	YBX3	No	Yes
ENSBTAG00000010590	50	0.0934579	100	0.408163	0.314705	6.03794	TRUE	Loss	FAM118A	Yes	No
ENSBTAG00000019552	49	0.0915888	109	0.444898	0.353309	6.79643	TRUE	Loss	PGRMC1	Yes	No
ENSBTAG00000023259	49	0.0915888	81	0.330612	0.239023	4.55093	TRUE	Loss	OSBPL1A	Yes	No
ENSBTAG00000008931	48	0.0897196	79	0.322449	0.232729	4.42726	TRUE	Loss	CREG1	Yes	No
ENSBTAG00000052355	47	0.0878505	66	0.269388	0.181537	3.42143	TRUE	Loss	WC1-12	Yes	No
ENSBTAG00000010113	45	0.0841121	176	0.718367	0.634255	12.3165	TRUE	Loss	ZBTB24	No	Yes
ENSBTAG00000015044	45	0.0841121	142	0.579592	0.49548	9.58983	TRUE	Loss	CARD10	Yes	No
ENSBTAG00000019303	45	0.0841121	117	0.477551	0.393439	7.58491	TRUE	Loss	MAFK	Yes	No
ENSBTAG00000006541	45	0.0841121	89	0.363265	0.279153	5.3394	TRUE	Loss	ATP2A1	Yes	No
ENSBTAG00000009214	43	0.0803738	143	0.583673	0.5033	9.74348	TRUE	Loss	ETS2	No	Yes
ENSBTAG00000021435	43	0.0803738	83	0.338776	0.258402	4.93167	TRUE	Loss	MAFF	Yes	Yes
ENSBTAG00000000868	43	0.0803738	51	0.208163	0.127789	2.36538	TRUE	Loss	ZFP1	No	Yes
ENSBTAG00000008449	42	0.0785047	50	0.204082	0.125577	2.32191	TRUE	Loss	DNAH14	Yes	No
ENSBTAG00000003650	41	0.0766355	53	0.216327	0.139691	2.59922	TRUE	Loss	NR4A2	No	Yes
ENSBTAG00000007470	40	0.0747664	196	0.8	0.725234	14.1041	TRUE	Loss	TRIM58	Yes	No
ENSBTAG00000011828	40	0.0747664	139	0.567347	0.492581	9.53287	TRUE	Loss	ARID3B	No	Yes
ENSBTAG00000022807	40	0.0747664	63	0.257143	0.182377	3.43792	TRUE	Loss		Yes	No
ENSBTAG00000001818	39	0.0728972	131	0.534694	0.461797	8.92802	TRUE	Loss	MEF2B	No	Yes
ENSBTAG00000017105	39	0.0728972	88	0.359184	0.286286	5.47956	TRUE	Loss	FSTL4	Yes	No
ENSBTAG00000053998	39	0.0728972	88	0.359184	0.286286	5.47956	TRUE	Loss		No	Yes
ENSBTAG00000012777	38	0.071028	170	0.693878	0.62285	12.0924	TRUE	Loss	SRF	No	Yes
ENSBTAG00000019255	38	0.071028	109	0.444898	0.37387	7.20042	TRUE	Loss	NFE2L2	No	Yes
ENSBTAG00000031579	37	0.0691589	245	1	0.930841	18.1439	TRUE	Loss	SGO2	Yes	No
ENSBTAG00000009420	37	0.0691589	130	0.530612	0.461453	8.92127	TRUE	Loss	SCML2	Yes	No
ENSBTAG00000020080	37	0.0691589	77	0.314286	0.245127	4.67085	TRUE	Loss	MYBPC2	Yes	No
ENSBTAG00000046520	36	0.0672897	99	0.404082	0.336792	6.4719	TRUE	Loss	TCFL5	No	Yes
ENSBTAG00000003447	36	0.0672897	96	0.391837	0.324547	6.23131	TRUE	Loss		No	Yes
ENSBTAG00000031523	35	0.0654206	115	0.469388	0.403967	7.79177	TRUE	Loss		No	Yes
ENSBTAG00000010155	35	0.0654206	64	0.261224	0.195804	3.70174	TRUE	Loss		Yes	No
ENSBTAG00000021566	33	0.0616822	105	0.428571	0.366889	7.06326	TRUE	Loss	PAX2	No	Yes
ENSBTAG00000007651	33	0.0616822	60	0.244898	0.183216	3.4544	TRUE	Loss	TARS3	Yes	No
ENSBTAG00000007159	32	0.0598131	99	0.404082	0.344269	6.6188	TRUE	Loss	ESR1	No	Yes
ENSBTAG00000054085	32	0.0598131	87	0.355102	0.295289	5.65644	TRUE	Loss	SELENOP	Yes	No
ENSBTAG00000008448	31	0.0579439	164	0.669388	0.611444	11.8683	TRUE	Loss	MEIS1	Yes	Yes
ENSBTAG00000002788	31	0.0579439	85	0.346939	0.288995	5.53277	TRUE	Loss	RAB27B	Yes	No
ENSBTAG00000013640	31	0.0579439	58	0.236735	0.178791	3.36746	TRUE	Loss	KLRG1	Yes	No
ENSBTAG00000043207	31	0.0579439	52	0.212245	0.154301	2.88628	TRUE	Loss		Yes	No
ENSBTAG00000019121	30	0.0560748	74	0.302041	0.245966	4.68734	TRUE	Loss	IFT122	Yes	No
ENSBTAG00000015308	29	0.0542056	154	0.628571	0.574366	11.1398	TRUE	Loss	SMARCE1	No	Yes
ENSBTAG00000052147	29	0.0542056	152	0.620408	0.566203	10.9794	TRUE	Loss		Yes	No
ENSBTAG00000004895	29	0.0542056	149	0.608163	0.553958	10.7388	TRUE	Loss	AFAP1L2	Yes	No
ENSBTAG00000006404	29	0.0542056	75	0.306122	0.251917	4.80426	TRUE	Loss	CENPT	Yes	No
ENSBTAG00000034138	29	0.0542056	54	0.220408	0.166203	3.12013	TRUE	Loss		Yes	No
ENSBTAG00000007761	29	0.0542056	41	0.167347	0.113141	2.07757	TRUE	Loss	ZBTB5	No	Yes
ENSBTAG00000055140	28	0.0523364	82	0.334694	0.282357	5.40236	TRUE	Loss	CLEC2B	Yes	No
ENSBTAG00000016525	28	0.0523364	51	0.208163	0.155827	2.91626	TRUE	Loss	ITGA1	Yes	No
ENSBTAG00000012498	28	0.0523364	40	0.163265	0.110929	2.0341	TRUE	Loss	PAX5	Yes	No
ENSBTAG00000053661	27	0.0504673	174	0.710204	0.659737	12.8172	TRUE	Loss		Yes	No
ENSBTAG00000003456	27	0.0504673	147	0.6	0.549533	10.6519	TRUE	Loss		No	Yes
ENSBTAG00000034998	27	0.0504673	63	0.257143	0.206676	3.91535	TRUE	Loss	SIMC1	Yes	No
ENSBTAG00000052632	27	0.0504673	57	0.232653	0.182186	3.43417	TRUE	Loss	TGIF2	No	Yes
ENSBTAG00000007718	27	0.0504673	52	0.212245	0.161778	3.03318	TRUE	Loss	TGIF1	No	Yes
ENSBTAG00000047572	27	0.0504673	45	0.183673	0.133206	2.47181	TRUE	Loss	ZNF789	Yes	No
ENSBTAG00000016319	26	0.0485981	197	0.804082	0.755484	14.6984	TRUE	Loss	CYB5D2	Yes	No
ENSBTAG00000015050	26	0.0485981	63	0.257143	0.208545	3.95207	TRUE	Loss	HCN2	Yes	No
ENSBTAG00000004948	26	0.0485981	48	0.195918	0.14732	2.74912	TRUE	Loss	LRATD1	Yes	No
ENSBTAG00000025257	26	0.0485981	43	0.17551	0.126912	2.34814	TRUE	Loss	CCL4	Yes	No
ENSBTAG00000004139	25	0.046729	189	0.771429	0.7247	14.0936	TRUE	Loss	BACH1	No	Yes
ENSBTAG00000050995	25	0.046729	119	0.485714	0.438985	8.47982	TRUE	Loss		Yes	No
ENSBTAG00000032051	25	0.046729	57	0.232653	0.185924	3.50762	TRUE	Loss	SULT1C4	Yes	No
ENSBTAG00000054117	25	0.046729	41	0.167347	0.120618	2.22447	TRUE	Loss		Yes	No
ENSBTAG00000051588	23	0.0429907	230	0.938776	0.895785	17.4551	TRUE	Loss		Yes	No
ENSBTAG00000005478	23	0.0429907	132	0.538776	0.495785	9.59582	TRUE	Loss	PATZ1	No	Yes
ENSBTAG00000016455	23	0.0429907	69	0.281633	0.238642	4.54343	TRUE	Loss	CACHD1	Yes	No
ENSBTAG00000010384	23	0.0429907	40	0.163265	0.120275	2.21773	TRUE	Loss	CDC6	Yes	No
ENSBTAG00000054635	22	0.0411215	234	0.955102	0.913981	17.8126	TRUE	Loss	ZNF33B	No	Yes
ENSBTAG00000049782	22	0.0411215	179	0.730612	0.689491	13.4018	TRUE	Loss		Yes	No
ENSBTAG00000000040	22	0.0411215	68	0.277551	0.23643	4.49996	TRUE	Loss	MAFG	No	Yes
ENSBTAG00000003801	22	0.0411215	58	0.236735	0.195613	3.69799	TRUE	Loss	MBD1	No	Yes
ENSBTAG00000019093	22	0.0411215	42	0.171429	0.130307	2.41485	TRUE	Loss	AMY2B	Yes	No
ENSBTAG00000054394	21	0.0392523	91	0.371429	0.332176	6.38121	TRUE	Loss	ANK1	Yes	No
ENSBTAG00000002362	21	0.0392523	90	0.367347	0.328095	6.30101	TRUE	Loss	APOLD1	Yes	No
ENSBTAG00000007109	21	0.0392523	65	0.265306	0.226054	4.2961	TRUE	Loss	ASB2	Yes	No
ENSBTAG00000038889	20	0.0373832	194	0.791837	0.754454	14.6782	TRUE	Loss	RILP	Yes	No
ENSBTAG00000053029	20	0.0373832	154	0.628571	0.591188	11.4703	TRUE	Loss	ZNF26	No	Yes
ENSBTAG00000018571	20	0.0373832	75	0.306122	0.268739	5.13479	TRUE	Loss	IL1RL1	Yes	No
ENSBTAG00000005791	20	0.0373832	44	0.179592	0.142209	2.64869	TRUE	Loss	UROS	Yes	No
ENSBTAG00000044741	20	0.0373832	36	0.146939	0.109556	2.00712	TRUE	Loss	SNORD97	Yes	No
ENSBTAG00000040063	19	0.035514	155	0.632653	0.597139	11.5873	TRUE	Loss		No	Yes
ENSBTAG00000046499	19	0.035514	117	0.477551	0.442037	8.53978	TRUE	Loss		No	Yes
ENSBTAG00000005951	19	0.035514	102	0.416327	0.380813	7.33683	TRUE	Loss	HIC2	No	Yes
ENSBTAG00000019036	19	0.035514	76	0.310204	0.27469	5.25171	TRUE	Loss	ARHGAP28	Yes	No
ENSBTAG00000004849	19	0.035514	41	0.167347	0.131833	2.44483	TRUE	Loss	IGSF3	Yes	No
ENSBTAG00000002690	18	0.0336449	156	0.636735	0.60309	11.7042	TRUE	Loss	BLZF1	No	Yes
ENSBTAG00000023744	18	0.0336449	128	0.522449	0.488804	9.45867	TRUE	Loss	YPEL5	Yes	No
ENSBTAG00000000737	18	0.0336449	101	0.412245	0.3786	7.29335	TRUE	Loss	DMXL2	Yes	No
ENSBTAG00000001616	18	0.0336449	85	0.346939	0.313294	6.01021	TRUE	Loss	ZNF592	No	Yes
ENSBTAG00000022890	18	0.0336449	74	0.302041	0.268396	5.12804	TRUE	Loss	MBP	Yes	No
ENSBTAG00000021681	18	0.0336449	67	0.273469	0.239825	4.56667	TRUE	Loss	PRR11	Yes	No
ENSBTAG00000018710	18	0.0336449	66	0.269388	0.235743	4.48647	TRUE	Loss	TTF1	No	Yes
ENSBTAG00000020148	17	0.0317757	136	0.555102	0.523326	10.137	TRUE	Loss	TEK	Yes	No
ENSBTAG00000010821	17	0.0317757	131	0.534694	0.502918	9.73598	TRUE	Loss	ACER2	Yes	No
ENSBTAG00000053269	17	0.0317757	46	0.187755	0.155979	2.91926	TRUE	Loss		Yes	No
ENSBTAG00000038011	17	0.0317757	35	0.142857	0.111081	2.0371	TRUE	Loss	SH3RF3	Yes	No
ENSBTAG00000019039	16	0.0299065	61	0.24898	0.219073	4.15894	TRUE	Loss		No	Yes
ENSBTAG00000019979	15	0.0280374	202	0.82449	0.796452	15.5034	TRUE	Loss	CMPK2	Yes	No
ENSBTAG00000037457	14	0.0261682	134	0.546939	0.520771	10.0867	TRUE	Loss	MBD2	No	Yes
ENSBTAG00000049995	14	0.0261682	46	0.187755	0.161587	3.02944	TRUE	Loss		Yes	No
ENSBTAG00000013303	7	0.0130841	30	0.122449	0.109365	2.00337	TRUE	Loss	ACSS2	No	No
ENSBTAG00000006200	5	0.00934579	32	0.130612	0.121266	2.23721	TRUE	Loss	SLC25A17	No	No
ENSBTAG00000001420	5	0.00934579	29	0.118367	0.109022	1.99662	TRUE	Loss	ABHD12	No	No
ENSBTAG00000004024	4	0.00747664	30	0.122449	0.114972	2.11355	TRUE	Loss	UBE2Q2	No	No
ENSBTAG00000004349	4	0.00747664	30	0.122449	0.114972	2.11355	TRUE	Loss	DAZAP2	No	No
ENSBTAG00000014191	4	0.00747664	30	0.122449	0.114972	2.11355	TRUE	Loss	QSOX1	No	No
ENSBTAG00000014068	3	0.00560748	32	0.130612	0.125005	2.31066	TRUE	Loss	VDAC3	No	No
ENSBTAG00000003077	3	0.00560748	31	0.126531	0.120923	2.23047	TRUE	Loss	DPF2	No	No
ENSBTAG00000001112	3	0.00560748	28	0.114286	0.108678	1.98988	TRUE	Loss	SMOX	No	No
ENSBTAG00000016076	2	0.00373832	32	0.130612	0.126874	2.34739	TRUE	Loss	TRAK1	No	No
ENSBTAG00000016024	2	0.00373832	28	0.114286	0.110547	2.0266	TRUE	Loss	MYL12A	No	No
ENSBTAG00000038186	0	0	30	0.122449	0.122449	2.26045	TRUE	Loss		No	No
ENSBTAG00000001153	0	0	28	0.114286	0.114286	2.10005	TRUE	Loss	TLE2	No	No
ENSBTAG00000003443	0	0	28	0.114286	0.114286	2.10005	TRUE	Loss	USP46	No	No
ENSBTAG00000017118	0	0	27	0.110204	0.110204	2.01986	TRUE	Loss	FAM8A1	No	No
