# Supplementary material for: Network-based multi-omics approaches to identify molecular signatures associated with pregnancy status in beef heifers
Source: Front Genet. 2026 Apr 20;17:1794156. doi: 10.3389/fgene.2026.1794156 (PMC13135839; doi:10.3389/fgene.2026.1794156)
Supplement: Supplementary file 7 [file Table11.xlsx]

## Sheet: MultiList
Supplementary Table S11. KEGG pathway over-representation analysis of differentially expressed genes and differentially abundant proteins in the peripheral white blood cells of beef heifers classified as fertile or subfertile.
geneSet	description	pValue	overlapId
bta04910	Insulin signaling pathway	0.00247943	504219;505370;513483;518795;539277;532573;541140
bta00520	Amino sugar and nucleotide sugar metabolism	0.00401836	507597;786974;507597;513158
bta04015	Rap1 signaling pathway	0.00443877	280939;281963;505238;538963;539277;281790;515718;541140
bta04024	cAMP signaling pathway	0.00970626	100297361;100299180;100337390;518117;539277;281790;510065;515718
bta00240	Pyrimidine metabolism	0.0109339	508167;515532;784304;508458
bta05133	Pertussis	0.014909	281735;539277;281790;767827
bta04650	Natural killer cell mediated cytotoxicity	0.0151198	281731;493736;508858;784541;515718;541140
bta01232	Nucleotide metabolism	0.0374116	508167;515532;784304;508458
bta04360	Axon guidance	0.0672939	508175;526028;540207;281790;541140
bta04062	Chemokine signaling pathway	0.069156	281735;414347;281790;515718;541140

## Sheet: DEGs
geneSet	description	enrichmentRatio	pValue	userId
bta05332	Graft-versus-host disease	7.5497	0.00188816	ENSBTAG00000021077;ENSBTAG00000038080;ENSBTAG00000053015;ENSBTAG00000022807
bta05412	Arrhythmogenic right ventricular cardiomyopathy	5.36665	0.00648216	ENSBTAG00000017685;ENSBTAG00000016525;ENSBTAG00000006541;ENSBTAG00000002651
bta04910	Insulin signaling pathway	4.03471	0.00788421	ENSBTAG00000004386;ENSBTAG00000002917;ENSBTAG00000025822;ENSBTAG00000046142;ENSBTAG00000009733
bta05330	Allograft rejection	6.4245	0.011241	ENSBTAG00000021077;ENSBTAG00000038080;ENSBTAG00000053015
bta04940	Type I diabetes mellitus	6.18656	0.0124562	ENSBTAG00000021077;ENSBTAG00000038080;ENSBTAG00000053015
bta04110	Cell cycle	3.52399	0.0136353	ENSBTAG00000006551;ENSBTAG00000010384;ENSBTAG00000053398;ENSBTAG00000021673;ENSBTAG00000007237
bta00240	Pyrimidine metabolism	5.96561	0.0137439	ENSBTAG00000030246;ENSBTAG00000019979;ENSBTAG00000008216
bta05320	Autoimmune thyroid disease	4.98618	0.0221449	ENSBTAG00000021077;ENSBTAG00000038080;ENSBTAG00000053015
bta05202	Transcriptional misregulation in cancer	2.84077	0.03123	ENSBTAG00000017685;ENSBTAG00000008448;ENSBTAG00000038080;ENSBTAG00000053015;ENSBTAG00000012498
bta04814	Motor proteins	2.7701	0.0342734	ENSBTAG00000007181;ENSBTAG00000002580;ENSBTAG00000016726;ENSBTAG00000009035;ENSBTAG00000008449

## Sheet: DAPs
geneSet	description	enrichmentRatio	pValue	Ensembl ID
bta04130	SNARE interactions in vesicular transport	21.0256	0.00399324	ENSBTAG00000003424;ENSBTAG00000008016
bta00520	Amino sugar and nucleotide sugar metabolism	13.3432	0.00969761	ENSBTAG00000002266;ENSBTAG00000034691
bta04730	Long-term depression	11.3745	0.013173	ENSBTAG00000009778;ENSBTAG00000002714
bta04062	Chemokine signaling pathway	5.47773	0.0167499	ENSBTAG00000009778;ENSBTAG00000002714;ENSBTAG00000004511
bta04664	Fc epsilon RI signaling pathway	9.91209	0.0171109	ENSBTAG00000009778;ENSBTAG00000004511
bta05133	Pertussis	9.01099	0.020478	ENSBTAG00000002714;ENSBTAG00000004840
bta04015	Rap1 signaling pathway	4.84079	0.023189	ENSBTAG00000009778;ENSBTAG00000002714;ENSBTAG00000004511
bta04146	Peroxisome	8.35959	0.0235667	ENSBTAG00000005183;ENSBTAG00000004893
bta04662	B cell receptor signaling pathway	8.26007	0.0240992	ENSBTAG00000009778;ENSBTAG00000004511
bta04540	Gap junction	7.7094	0.0273973	ENSBTAG00000009778;ENSBTAG00000002714
