# Supplementary material for: Network-based multi-omics approaches to identify molecular signatures associated with pregnancy status in beef heifers
Source: Front Genet. 2026 Apr 20;17:1794156. doi: 10.3389/fgene.2026.1794156 (PMC13135839; doi:10.3389/fgene.2026.1794156)
Supplement: Supplementary file 8 [file Table4.xlsx]

## Sheet: RIF_sig
Supplementary Table S4. Significant transcription factors (92 TFs) identified in the peripheral white blood cells of fertile and subfertile beef heifers. Regulatory TFs were identified based on the Regulatory Impact Factor (RIF1 and RIF2) scores. TFs with RIF1 and RIF2 z-scores ± 1.96 standard deviations were considered significant (P < 0.05).
Ensembl ID	RIF1	RIF2	Gene.Symbol	Gene.Biotype	Family
ENSBTAG00000000040	1.12618	3.06289	MAFG	protein_coding	TF_bZIP
ENSBTAG00000000054	2.33148	0.03508	SNAPC4	protein_coding	MYB
ENSBTAG00000000098	-0.53629	2.00734	SETDB1	protein_coding	MBD
ENSBTAG00000000868	-0.10804	2.01837	ZFP1	protein_coding	zf-C2H2
ENSBTAG00000001005	2.85323	-0.72688	ZNF280B	protein_coding	Others
ENSBTAG00000001511	2.11449	-1.92002	BCL6	protein_coding	ZBTB
ENSBTAG00000001616	0.76687	2.94298	ZNF592	protein_coding	zf-C2H2
ENSBTAG00000001818	0.64091	2.40622	MEF2B	protein_coding	SRF
ENSBTAG00000001919	2.25145	-0.6501	ZNF652	protein_coding	zf-C2H2
ENSBTAG00000002687	2.70389	-1.3006	TSHZ3	protein_coding	zf-C2H2
ENSBTAG00000002690	1.39939	2.81299	BLZF1	protein_coding	Others
ENSBTAG00000003264	3.61998	-0.89154	NR1H2	protein_coding	THR-like
ENSBTAG00000003447	2.11992	0.66977	NA	NA	zf-C2H2
ENSBTAG00000003456	-0.15149	3.01672	NA	NA	zf-C2H2
ENSBTAG00000003650	-0.14119	2.06638	NR4A2	protein_coding	NGFIB-like
ENSBTAG00000003784	-0.50051	-2.11946	DNAJC2	protein_coding	MYB
ENSBTAG00000003801	0.05529	2.60664	MBD1	protein_coding	MBD
ENSBTAG00000003968	2.14799	-0.33954	UBP1	protein_coding	CP2
ENSBTAG00000004139	0.41012	2.47943	BACH1	protein_coding	TF_bZIP
ENSBTAG00000005195	4.02348	0.20919	ZNF200	protein_coding	zf-C2H2
ENSBTAG00000005443	-0.05865	2.01896	MIER1	protein_coding	MYB
ENSBTAG00000005478	0.43618	1.98923	PATZ1	protein_coding	ZBTB
ENSBTAG00000005951	1.50265	2.26378	HIC2	protein_coding	ZBTB
ENSBTAG00000006170	2.11723	-0.95043	ZNF76	protein_coding	zf-C2H2
ENSBTAG00000006222	2.37738	1.87341	TFDP2	protein_coding	E2F
ENSBTAG00000007020	-0.19401	2.19402	ZNF502	protein_coding	zf-C2H2
ENSBTAG00000007159	5.62427	2.22081	ESR1	protein_coding	ESR-like
ENSBTAG00000007190	5.28241	1.23544	THAP6	protein_coding	THAP
ENSBTAG00000007592	-0.57484	-2.17792	RARG	protein_coding	THR-like
ENSBTAG00000007718	2.95715	0.67876	TGIF1	protein_coding	Homeobox
ENSBTAG00000007761	2.36376	0.3407	ZBTB5	protein_coding	ZBTB
ENSBTAG00000007833	4.07987	-0.68235	PIAS2	protein_coding	zf-MIZ
ENSBTAG00000008448	0.67604	3.30282	MEIS1	protein_coding	Homeobox
ENSBTAG00000008545	4.56266	1.30057	ATF3	protein_coding	TF_bZIP
ENSBTAG00000008573	0.75622	-2.09579	ZFP36	protein_coding	zf-CCCH
ENSBTAG00000008810	3.19876	-0.0121	GPBP1L1	protein_coding	Others
ENSBTAG00000009214	4.59547	2.20672	ETS2	protein_coding	ETS
ENSBTAG00000009631	-0.33547	-2.16864	ZNF683	protein_coding	zf-C2H2
ENSBTAG00000009663	-0.26196	2.32968	YBX3	protein_coding	CSD
ENSBTAG00000010113	-0.53355	2.44464	ZBTB24	protein_coding	ZBTB
ENSBTAG00000010450	2.65727	-1.65742	WIZ	protein_coding	zf-C2H2
ENSBTAG00000011003	2.13067	-0.91106	IKZF3	protein_coding	zf-C2H2
ENSBTAG00000011234	2.51641	0.87026	FOXO3	protein_coding	Fork_head
ENSBTAG00000011828	0.43564	2.21116	ARID3B	protein_coding	ARID
ENSBTAG00000011982	2.61738	-0.52079	BATF3	protein_coding	TF_bZIP
ENSBTAG00000012159	-0.33162	2.95048	CNBP	protein_coding	Others
ENSBTAG00000012777	1.39466	2.31217	SRF	protein_coding	SRF
ENSBTAG00000013757	2.57364	0.67669	CTCF	protein_coding	zf-C2H2
ENSBTAG00000014560	4.37676	0.8179	HLX	protein_coding	Homeobox
ENSBTAG00000014995	2.3946	-1.46425	THAP8	protein_coding	THAP
ENSBTAG00000015308	0.35469	2.00282	SMARCE1	protein_coding	HMG
ENSBTAG00000015604	2.87353	-1.25761	ZNF385A	protein_coding	zf-C2H2
ENSBTAG00000015752	0.51617	-2.11721	SP110	protein_coding	SAND
ENSBTAG00000016074	3.64891	-1.03214	ZNF143	protein_coding	zf-C2H2
ENSBTAG00000016592	2.13506	-0.39607	NA	NA	Others
ENSBTAG00000017994	2.83469	0.64156	MAX	protein_coding	bHLH
ENSBTAG00000018057	2.98607	0.75683	NA	NA	zf-C2H2
ENSBTAG00000018710	-0.45979	1.98729	TTF1	protein_coding	MYB
ENSBTAG00000018730	1.32529	-2.27725	ZBTB17	protein_coding	ZBTB
ENSBTAG00000019020	1.9973	-1.09533	TAX1BP1	protein_coding	Others
ENSBTAG00000019039	0.44573	2.4958	NA	NA	zf-C2H2
ENSBTAG00000019255	2.13588	1.78378	NFE2L2	protein_coding	TF_bZIP
ENSBTAG00000019329	0.40851	3.28069	LYL1	protein_coding	bHLH
ENSBTAG00000019518	-0.8751	-2.02617	ZNF513	protein_coding	zf-C2H2
ENSBTAG00000020327	6.13153	0.72977	ZNF410	protein_coding	zf-C2H2
ENSBTAG00000020356	3.46468	0.92144	GON4L	protein_coding	MYB
ENSBTAG00000020441	2.75687	-0.18212	HMG20A	protein_coding	HMG
ENSBTAG00000020745	2.49583	0.55597	HIVEP3	protein_coding	zf-C2H2
ENSBTAG00000021045	0.30529	-1.98665	E2F3	protein_coding	E2F
ENSBTAG00000021115	2.11515	-0.7567	ZNF692	protein_coding	zf-C2H2
ENSBTAG00000021435	-0.44285	3.1019	MAFF	protein_coding	TF_bZIP
ENSBTAG00000021566	0.11386	1.99447	PAX2	protein_coding	PAX
ENSBTAG00000021789	1.26681	-2.28673	ZNF574	protein_coding	zf-C2H2
ENSBTAG00000021943	1.61294	2.18761	NFYC	protein_coding	NF-YC
ENSBTAG00000023885	2.21389	0.30572	ZNF79	protein_coding	zf-C2H2
ENSBTAG00000025146	-0.44343	2.59641		protein_coding	zf-C2H2
ENSBTAG00000027557	2.44109	-1.18276	ZNF408	protein_coding	zf-C2H2
ENSBTAG00000031523	-0.23092	2.0631		protein_coding	zf-C2H2
ENSBTAG00000037457	0.01042	3.17532	MBD2	protein_coding	MBD
ENSBTAG00000040063	0.22192	3.25282		protein_coding	zf-C2H2
ENSBTAG00000046307	3.18068	0.15322	CEBPD	protein_coding	TF_bZIP
ENSBTAG00000046499	1.28368	3.42852	NA	NA	Homeobox
ENSBTAG00000046520	0.31889	2.87915	TCFL5	protein_coding	bHLH
ENSBTAG00000046670	2.81404	-0.62432	MLX	protein_coding	bHLH
ENSBTAG00000047680	1.0923	-2.26569	IRF7	protein_coding	IRF
ENSBTAG00000048526	2.59355	1.00517	L3MBTL1	protein_coding	zf-C2HC
ENSBTAG00000049014	2.35804	-0.26862	NA	NA	zf-C2H2
ENSBTAG00000052632	2.15562	1.36373	TGIF2	protein_coding	Homeobox
ENSBTAG00000053029	-0.91471	2.02827	ZNF26	protein_coding	zf-C2H2
ENSBTAG00000053998	0.46247	2.59421		protein_coding	zf-C2H2
ENSBTAG00000054635	1.17639	2.46637	ZNF33B	protein_coding	zf-C2H2
ENSBTAG00000054887	3.2108	1.14541	ZNF471	protein_coding	zf-C2H2
