# Supplementary material for: Network-based multi-omics approaches to identify molecular signatures associated with pregnancy status in beef heifers
Source: Front Genet. 2026 Apr 20;17:1794156. doi: 10.3389/fgene.2026.1794156 (PMC13135839; doi:10.3389/fgene.2026.1794156)
Supplement: Supplementary file 9 [file Table1.xlsx]

## Sheet: MappingStats
Summary and mapping statistics of RNA-Sequencing data from PWBCs of fertile and subfertile heifers.
Sample Name	M Seqs	% Aligned	M Aligned	Group
AU307	29.7	0.938	27.8	Fertile
AU392	34.4	0.938	32.3	Subfertile
AU315	22.2	0.946	21	Fertile
AU298	23.3	0.941	21.9	Subfertile
AU375	28.4	0.931	26.4	Subfertile
AU384	26.9	0.944	25.4	Fertile
AU294	23.6	0.945	22.3	Subfertile
AU362	29.1	0.947	27.6	Subfertile
AU340	29.9	0.949	28.3	Fertile
AU349	33.1	0.945	31.3	Fertile
AU368	27.9	0.947	26.4	Subfertile
AU322	25.9	0.941	24.4	Fertile
	27.8667	0.942667	26.2583
