# Supplementary material for: Network-based multi-omics approaches to identify molecular signatures associated with pregnancy status in beef heifers
Source: Front Genet. 2026 Apr 20;17:1794156. doi: 10.3389/fgene.2026.1794156 (PMC13135839; doi:10.3389/fgene.2026.1794156)
Supplement: Supplementary file 10 [file Table10.xlsx]

## Sheet: MultiList
Supplementary Table S10. Biological process over-representation analysis of differentially expressed genes and differentially abundant proteins in the peripheral white blood cells of beef heifers classified as fertile or subfertile.
geneSet	description	pValue	overlapId
GO:0022402	cell cycle process	0.000100037	317706;505284;505886;506962;507703;509161;511100;513551;515287;526377;532412;537027;538789;538949;539630;786629;787696;281790;515894;526153;617943
GO:0007059	chromosome segregation	0.000187422	505284;506962;507703;509161;511100;513551;515287;532412;537027;538789;538949;787696;617943
GO:0007049	cell cycle	0.00023975	282365;317706;505284;505886;506962;507703;509161;511100;513551;515287;518657;526377;528120;530411;532412;537027;538789;538949;539630;615436;786629;787696;281790;515894;526153;617943
GO:0051276	chromosome organization	0.00103176	505284;506962;507703;509161;511100;513551;518657;528120;532412;537027;538789;538949;787696;617943
GO:0033044	regulation of chromosome organization	0.00111579	506962;518657;528120;537027;538789;787696;617943
GO:0051726	regulation of cell cycle	0.00128812	282365;506962;509161;515287;518657;526377;528120;537027;538789;615436;786629;281790;515894;526153;617943
GO:0000278	mitotic cell cycle	0.00139672	505284;505886;506962;507703;509161;515287;518657;526377;537027;538789;615436;786629;281790;526153;617943
GO:0002244	hematopoietic progenitor cell differentiation	0.00170569	518657;538949;787696;515894;617943
GO:0065004	protein-DNA complex assembly	0.00184232	505284;509161;511100;513551;526377;537167;505358
GO:0007346	regulation of mitotic cell cycle	0.00207455	506962;509161;515287;518657;526377;537027;538789;615436;526153;617943

## Sheet: DEGs
geneSet	description	enrichmentRatio	pValue	userId
GO:0007059	chromosome segregation	6.71746	1.97417e-07	ENSBTAG00000014246;ENSBTAG00000031579;ENSBTAG00000006551;ENSBTAG00000002756;ENSBTAG00000011635;ENSBTAG00000002331;ENSBTAG00000021673;ENSBTAG00000016746;ENSBTAG00000019262;ENSBTAG00000018216;ENSBTAG00000007237;ENSBTAG00000010766
GO:0051276	chromosome organization	5.17552	1.18598e-06	ENSBTAG00000005031;ENSBTAG00000005029;ENSBTAG00000014246;ENSBTAG00000031579;ENSBTAG00000006551;ENSBTAG00000011635;ENSBTAG00000002331;ENSBTAG00000021673;ENSBTAG00000016746;ENSBTAG00000019262;ENSBTAG00000018216;ENSBTAG00000007237;ENSBTAG00000010766
GO:0007049	cell cycle	2.97319	2.75508e-06	ENSBTAG00000005031;ENSBTAG00000019349;ENSBTAG00000004895;ENSBTAG00000005029;ENSBTAG00000019552;ENSBTAG00000014246;ENSBTAG00000031579;ENSBTAG00000006551;ENSBTAG00000017329;ENSBTAG00000002756;ENSBTAG00000011635;ENSBTAG00000002331;ENSBTAG00000021673;ENSBTAG00000016746;ENSBTAG00000002224;ENSBTAG00000019262;ENSBTAG00000018216;ENSBTAG00000007237;ENSBTAG00000010766;ENSBTAG00000006882;ENSBTAG00000017446;…
GO:0022402	cell cycle process	3.30058	1.18978e-05	ENSBTAG00000019552;ENSBTAG00000014246;ENSBTAG00000031579;ENSBTAG00000006551;ENSBTAG00000017329;ENSBTAG00000002756;ENSBTAG00000011635;ENSBTAG00000002331;ENSBTAG00000021673;ENSBTAG00000016746;ENSBTAG00000019262;ENSBTAG00000018216;ENSBTAG00000007237;ENSBTAG00000010766;ENSBTAG00000006882;ENSBTAG00000017446;ENSBTAG00000016906
GO:0034508	centromere complex assembly	24.5063	1.76368e-05	ENSBTAG00000014246;ENSBTAG00000011635;ENSBTAG00000002331;ENSBTAG00000010766
GO:0051301	cell division	4.27134	4.98993e-05	ENSBTAG00000005029;ENSBTAG00000031579;ENSBTAG00000010384;ENSBTAG00000002756;ENSBTAG00000021673;ENSBTAG00000016746;ENSBTAG00000019262;ENSBTAG00000018216;ENSBTAG00000010766;ENSBTAG00000006882;ENSBTAG00000017446
GO:0033044	regulation of chromosome organization	7.87703	0.000109381	ENSBTAG00000005031;ENSBTAG00000005029;ENSBTAG00000021673;ENSBTAG00000016746;ENSBTAG00000019262;ENSBTAG00000007237
GO:0065004	protein-DNA complex assembly	7.11473	0.000192117	ENSBTAG00000001163;ENSBTAG00000014246;ENSBTAG00000017329;ENSBTAG00000011635;ENSBTAG00000002331;ENSBTAG00000010766
GO:0000278	mitotic cell cycle	3.16589	0.000380706	ENSBTAG00000004895;ENSBTAG00000005029;ENSBTAG00000014246;ENSBTAG00000017329;ENSBTAG00000002756;ENSBTAG00000002331;ENSBTAG00000021673;ENSBTAG00000016746;ENSBTAG00000018216;ENSBTAG00000007237;ENSBTAG00000006882;ENSBTAG00000017446
GO:0006275	regulation of DNA replication	9.58942	0.000774451	ENSBTAG00000005031;ENSBTAG00000006551;ENSBTAG00000017329;ENSBTAG00000017446

## Sheet: DAPs
geneSet	description	enrichmentRatio	pValue	Ensembl ID
GO:0071709	membrane assembly	18.3077	0.00489861	ENSBTAG00000009960;ENSBTAG00000019290
GO:0044091	membrane biogenesis	16.4769	0.00607647	ENSBTAG00000009960;ENSBTAG00000019290
GO:0032728	positive regulation of interferon-beta production	16.4769	0.00607647	ENSBTAG00000009960;ENSBTAG00000014302
GO:0071407	cellular response to organic cyclic compound	5.23077	0.00660396	ENSBTAG00000005249;ENSBTAG00000002714;ENSBTAG00000009960;ENSBTAG00000020410
GO:0032608	interferon-beta production	13.7308	0.00877662	ENSBTAG00000009960;ENSBTAG00000014302
GO:0032648	regulation of interferon-beta production	13.7308	0.00877662	ENSBTAG00000009960;ENSBTAG00000014302
GO:1901988	negative regulation of cell cycle phase transition	6.86538	0.00895394	ENSBTAG00000020410;ENSBTAG00000021725;ENSBTAG00000021575
GO:0007007	inner mitochondrial membrane organization	12.6746	0.0102933	ENSBTAG00000014302;ENSBTAG00000011217
GO:0061024	membrane organization	3.10885	0.0112096	ENSBTAG00000009960;ENSBTAG00000011729;ENSBTAG00000019290;ENSBTAG00000008016;ENSBTAG00000014302;ENSBTAG00000011217
GO:0010948	negative regulation of cell cycle process	6.02814	0.0128219	ENSBTAG00000020410;ENSBTAG00000021725;ENSBTAG00000021575
