# Supplementary material for: Network-based multi-omics approaches to identify molecular signatures associated with pregnancy status in beef heifers
Source: Front Genet. 2026 Apr 20;17:1794156. doi: 10.3389/fgene.2026.1794156 (PMC13135839; doi:10.3389/fgene.2026.1794156)
Supplement: Supplementary file 11 [file Table12.xlsx]

## Sheet: GSEA_Genes
Supplementary Table S12. Gene set enrichment analysis-based pathway over-representation of expressed genes and proteins from peripheral white blood cells of subfertile and fertile heifers.
Pathway	pval	NES	size	leadingEdge
(KEGG) Th1 and Th2 cell differentiation	2.79363e-06	-2.03875	80	ENSBTAG00000021077;ENSBTAG00000037605;ENSBTAG00000018270;ENSBTAG00000016005;ENSBTAG00000010312;ENSBTAG00000020783;ENSBTAG00000012529;ENSBTAG00000007626;ENSBTAG00000050474;ENSBTAG00000004368;ENSBTAG00000001602;ENSBTAG00000019588;ENSBTAG00000003255;ENSBTAG00000010664;ENSBTAG00000048302;ENSBTAG00000013895;ENSBTAG00000016345;ENSBTAG00000016156;ENSBTAG00000006490;ENSBTAG00000000656;ENSBTAG00000038128;…
(KEGG) Vascular smooth muscle contraction	6.71697e-06	-1.9847	74	ENSBTAG00000001061;ENSBTAG00000002580;ENSBTAG00000025822;ENSBTAG00000010402;ENSBTAG00000020704;ENSBTAG00000007129;ENSBTAG00000017871;ENSBTAG00000003276;ENSBTAG00000014567;ENSBTAG00000010312;ENSBTAG00000033983;ENSBTAG00000046174;ENSBTAG00000014576;ENSBTAG00000021151;ENSBTAG00000011953;ENSBTAG00000010664;ENSBTAG00000025644;ENSBTAG00000011473;ENSBTAG00000014583;ENSBTAG00000016629;ENSBTAG00000016944;…
(KEGG) JAK-STAT signaling pathway	6.94733e-06	-1.96026	95	ENSBTAG00000004386;ENSBTAG00000012007;ENSBTAG00000008353;ENSBTAG00000021634;ENSBTAG00000012529;ENSBTAG00000018513;ENSBTAG00000003781;ENSBTAG00000006526;ENSBTAG00000007626;ENSBTAG00000020242;ENSBTAG00000001602;ENSBTAG00000007833;ENSBTAG00000017788;ENSBTAG00000004736;ENSBTAG00000000753;ENSBTAG00000019338;ENSBTAG00000000396;ENSBTAG00000005215;ENSBTAG00000019302;ENSBTAG00000019975;ENSBTAG00000004380;…
(KEGG) Rap1 signaling pathway	1.54729e-06	-1.87814	142	ENSBTAG00000032021;ENSBTAG00000001061;ENSBTAG00000045548;ENSBTAG00000025822;ENSBTAG00000001465;ENSBTAG00000033278;ENSBTAG00000025868;ENSBTAG00000010312;ENSBTAG00000033983;ENSBTAG00000002714;ENSBTAG00000023734;ENSBTAG00000020783;ENSBTAG00000009987;ENSBTAG00000006661;ENSBTAG00000020244;ENSBTAG00000000815;ENSBTAG00000019604;ENSBTAG00000001700;ENSBTAG00000017788;ENSBTAG00000025644;ENSBTAG00000015910;…
(KEGG) Gap junction	0.000123611	-1.85317	59	ENSBTAG00000001061;ENSBTAG00000039992;ENSBTAG00000010312;ENSBTAG00000015398;ENSBTAG00000033983;ENSBTAG00000002714;ENSBTAG00000030974;ENSBTAG00000046337;ENSBTAG00000018785;ENSBTAG00000014576;ENSBTAG00000019986;ENSBTAG00000011953;ENSBTAG00000004736;ENSBTAG00000052518;ENSBTAG00000030973;ENSBTAG00000001489;ENSBTAG00000016629;ENSBTAG00000016156;ENSBTAG00000054330;ENSBTAG00000013550;ENSBTAG00000020455;…
(KEGG) Platelet activation	0.000121554	-1.81951	89	ENSBTAG00000013203;ENSBTAG00000001465;ENSBTAG00000033278;ENSBTAG00000014567;ENSBTAG00000025868;ENSBTAG00000010312;ENSBTAG00000002714;ENSBTAG00000020783;ENSBTAG00000009987;ENSBTAG00000013109;ENSBTAG00000046174;ENSBTAG00000014576;ENSBTAG00000014666;ENSBTAG00000016024;ENSBTAG00000011953;ENSBTAG00000019604;ENSBTAG00000017788;ENSBTAG00000015910;ENSBTAG00000016629;ENSBTAG00000008165;ENSBTAG00000012265;…
(KEGG) Oxytocin signaling pathway	0.000107205	-1.78976	99	ENSBTAG00000018270;ENSBTAG00000001061;ENSBTAG00000025822;ENSBTAG00000002917;ENSBTAG00000016005;ENSBTAG00000008353;ENSBTAG00000014567;ENSBTAG00000010312;ENSBTAG00000033983;ENSBTAG00000002714;ENSBTAG00000014576;ENSBTAG00000004368;ENSBTAG00000011953;ENSBTAG00000021808;ENSBTAG00000025644;ENSBTAG00000011473;ENSBTAG00000014583;ENSBTAG00000016629;ENSBTAG00000011772;ENSBTAG00000016156;ENSBTAG00000010026;…
(KEGG) Chemokine signaling pathway	4.37454e-05	-1.78748	141	ENSBTAG00000009812;ENSBTAG00000045548;ENSBTAG00000025257;ENSBTAG00000010312;ENSBTAG00000003762;ENSBTAG00000015483;ENSBTAG00000033983;ENSBTAG00000001338;ENSBTAG00000002714;ENSBTAG00000014612;ENSBTAG00000027513;ENSBTAG00000000820;ENSBTAG00000011953;ENSBTAG00000003043;ENSBTAG00000001700;ENSBTAG00000011234;ENSBTAG00000043994;ENSBTAG00000017788;ENSBTAG00000025250;ENSBTAG00000004736;ENSBTAG00000031998;…
(KEGG) cGMP-PKG signaling pathway	0.000143483	-1.78555	103	ENSBTAG00000018270;ENSBTAG00000025822;ENSBTAG00000007129;ENSBTAG00000016005;ENSBTAG00000017871;ENSBTAG00000014567;ENSBTAG00000010312;ENSBTAG00000033983;ENSBTAG00000012777;ENSBTAG00000002714;ENSBTAG00000014068;ENSBTAG00000001246;ENSBTAG00000046174;ENSBTAG00000002144;ENSBTAG00000014576;ENSBTAG00000004368;ENSBTAG00000019604;ENSBTAG00000017788;ENSBTAG00000017260;ENSBTAG00000025644;ENSBTAG00000047418;…
(KEGG) Long-term depression	0.00158341	-1.78489	40	ENSBTAG00000001061;ENSBTAG00000017871;ENSBTAG00000010312;ENSBTAG00000033983;ENSBTAG00000002714;ENSBTAG00000046174;ENSBTAG00000014576;ENSBTAG00000016156;ENSBTAG00000019851;ENSBTAG00000013550;ENSBTAG00000013298;ENSBTAG00000020455;ENSBTAG00000020921;ENSBTAG00000020645;ENSBTAG00000046644;ENSBTAG00000014828;ENSBTAG00000005039;ENSBTAG00000002313;ENSBTAG00000047223
(REACTOME) Programmed Cell Death	0.00214387	-1.77588	30	ENSBTAG00000004199;ENSBTAG00000017574;ENSBTAG00000025313;ENSBTAG00000006526;ENSBTAG00000024605;ENSBTAG00000017246;ENSBTAG00000019302;ENSBTAG00000032234;ENSBTAG00000020547;ENSBTAG00000000236
(REACTOME) PI Metabolism	0.0030711	-1.77394	13	ENSBTAG00000006499;ENSBTAG00000018033;ENSBTAG00000020394;ENSBTAG00000037765;ENSBTAG00000002350;ENSBTAG00000001354
(KEGG) Cell adhesion molecules	0.000218444	-1.76964	77	ENSBTAG00000021077;ENSBTAG00000037605;ENSBTAG00000026326;ENSBTAG00000031851;ENSBTAG00000017846;ENSBTAG00000019588;ENSBTAG00000003255;ENSBTAG00000020755;ENSBTAG00000000253;ENSBTAG00000015910;ENSBTAG00000048302;ENSBTAG00000051298;ENSBTAG00000007103;ENSBTAG00000005182;ENSBTAG00000011543;ENSBTAG00000018367;ENSBTAG00000006490;ENSBTAG00000040131;ENSBTAG00000038128;ENSBTAG00000021141;ENSBTAG00000017256;…
(KEGG) Renin secretion	0.00229444	-1.7528	33	ENSBTAG00000025822;ENSBTAG00000016005;ENSBTAG00000002714;ENSBTAG00000002144;ENSBTAG00000020247;ENSBTAG00000014576;ENSBTAG00000011953;ENSBTAG00000017260;ENSBTAG00000025644;ENSBTAG00000014583
(KEGG) Endocrine and other factor-regulated calcium reabsorption	0.00745816	-1.75079	20	ENSBTAG00000001061;ENSBTAG00000001246;ENSBTAG00000011953;ENSBTAG00000016629;ENSBTAG00000007159;ENSBTAG00000013550;ENSBTAG00000002688;ENSBTAG00000020921;ENSBTAG00000006642;ENSBTAG00000047223;ENSBTAG00000014059;ENSBTAG00000016948
(KEGG) Apelin signaling pathway	0.000281477	-1.73271	91	ENSBTAG00000025822;ENSBTAG00000002917;ENSBTAG00000014567;ENSBTAG00000010312;ENSBTAG00000003762;ENSBTAG00000033983;ENSBTAG00000002714;ENSBTAG00000046174;ENSBTAG00000038321;ENSBTAG00000008507;ENSBTAG00000000820;ENSBTAG00000011953;ENSBTAG00000003043;ENSBTAG00000017788;ENSBTAG00000025644;ENSBTAG00000014583;ENSBTAG00000052504;ENSBTAG00000016629;ENSBTAG00000017636;ENSBTAG00000016156;ENSBTAG00000020983;…
(KEGG) Regulation of actin cytoskeleton	3.55005e-05	-1.73116	155	ENSBTAG00000006499;ENSBTAG00000002580;ENSBTAG00000018033;ENSBTAG00000045548;ENSBTAG00000016525;ENSBTAG00000030499;ENSBTAG00000010402;ENSBTAG00000011011;ENSBTAG00000017871;ENSBTAG00000003418;ENSBTAG00000014567;ENSBTAG00000010312;ENSBTAG00000033983;ENSBTAG00000018374;ENSBTAG00000021879;ENSBTAG00000009987;ENSBTAG00000046174;ENSBTAG00000019545;ENSBTAG00000016098;ENSBTAG00000021151;ENSBTAG00000016024;…
(KEGG) Circadian entrainment	0.00127578	-1.71561	51	ENSBTAG00000001061;ENSBTAG00000025822;ENSBTAG00000010312;ENSBTAG00000003762;ENSBTAG00000002714;ENSBTAG00000020247;ENSBTAG00000014576;ENSBTAG00000000820;ENSBTAG00000011953;ENSBTAG00000003043;ENSBTAG00000025644;ENSBTAG00000014583;ENSBTAG00000016629;ENSBTAG00000016156;ENSBTAG00000010026;ENSBTAG00000013550;ENSBTAG00000020455;ENSBTAG00000018705;ENSBTAG00000020520;ENSBTAG00000020921;ENSBTAG00000020645;…
(REACTOME) Apoptosis	0.0044748	-1.70742	28	ENSBTAG00000004199;ENSBTAG00000017574;ENSBTAG00000025313;ENSBTAG00000006526;ENSBTAG00000024605;ENSBTAG00000019302;ENSBTAG00000032234;ENSBTAG00000020547;ENSBTAG00000000236
(KEGG) Th17 cell differentiation	0.000727128	-1.70724	83	ENSBTAG00000018270;ENSBTAG00000016005;ENSBTAG00000010312;ENSBTAG00000006453;ENSBTAG00000019832;ENSBTAG00000020783;ENSBTAG00000012529;ENSBTAG00000006452;ENSBTAG00000004742;ENSBTAG00000007626;ENSBTAG00000020457;ENSBTAG00000004368;ENSBTAG00000001602;ENSBTAG00000003255;ENSBTAG00000010664;ENSBTAG00000048302;ENSBTAG00000016345;ENSBTAG00000016156;ENSBTAG00000017405;ENSBTAG00000000656;ENSBTAG00000010619;…
(KEGG) Phospholipase D signaling pathway	0.000600673	-1.6992	87	ENSBTAG00000032021;ENSBTAG00000001061;ENSBTAG00000006663;ENSBTAG00000017871;ENSBTAG00000010312;ENSBTAG00000033983;ENSBTAG00000017490;ENSBTAG00000006661;ENSBTAG00000046174;ENSBTAG00000008507;ENSBTAG00000017788;ENSBTAG00000004194;ENSBTAG00000004736;ENSBTAG00000016629;ENSBTAG00000045980;ENSBTAG00000017636;ENSBTAG00000016156;ENSBTAG00000002350;ENSBTAG00000004541;ENSBTAG00000007725;ENSBTAG00000020983;…
(KEGG) Natural killer cell mediated cytotoxicity	0.000589038	-1.6937	102	ENSBTAG00000018270;ENSBTAG00000001061;ENSBTAG00000038080;ENSBTAG00000053015;ENSBTAG00000016005;ENSBTAG00000046389;ENSBTAG00000010312;ENSBTAG00000033983;ENSBTAG00000052514;ENSBTAG00000002096;ENSBTAG00000049367;ENSBTAG00000012529;ENSBTAG00000045529;ENSBTAG00000039215;ENSBTAG00000010057;ENSBTAG00000004736;ENSBTAG00000007336;ENSBTAG00000007103;ENSBTAG00000013996;ENSBTAG00000031575;ENSBTAG00000018343;…
(KEGG) Glutamatergic synapse	0.00400096	-1.6933	49	ENSBTAG00000001061;ENSBTAG00000016005;ENSBTAG00000010312;ENSBTAG00000003762;ENSBTAG00000002714;ENSBTAG00000017490;ENSBTAG00000000820;ENSBTAG00000011953;ENSBTAG00000002232;ENSBTAG00000003043;ENSBTAG00000016629;ENSBTAG00000030180;ENSBTAG00000016156;ENSBTAG00000013550;ENSBTAG00000013298;ENSBTAG00000010619;ENSBTAG00000020455;ENSBTAG00000018705;ENSBTAG00000020921;ENSBTAG00000020645;ENSBTAG00000000215;…
(REACTOME) Synthesis of PIPs at the plasma membrane	0.00835958	-1.69045	9	ENSBTAG00000006499;ENSBTAG00000018033
(KEGG) Focal adhesion	0.000260331	-1.68452	132	ENSBTAG00000001061;ENSBTAG00000045548;ENSBTAG00000016525;ENSBTAG00000030499;ENSBTAG00000000696;ENSBTAG00000011190;ENSBTAG00000014567;ENSBTAG00000025868;ENSBTAG00000010312;ENSBTAG00000033983;ENSBTAG00000021879;ENSBTAG00000009987;ENSBTAG00000016024;ENSBTAG00000019604;ENSBTAG00000001700;ENSBTAG00000017788;ENSBTAG00000019498;ENSBTAG00000015910;ENSBTAG00000034436;ENSBTAG00000004736;ENSBTAG00000011473;…
(KEGG) Bacterial invasion of epithelial cells	0.00439224	-1.67873	47	ENSBTAG00000045548;ENSBTAG00000001009;ENSBTAG00000000696;ENSBTAG00000002531;ENSBTAG00000018374;ENSBTAG00000021879;ENSBTAG00000006817;ENSBTAG00000001700;ENSBTAG00000015910;ENSBTAG00000045699;ENSBTAG00000002350;ENSBTAG00000006189;ENSBTAG00000004279;ENSBTAG00000010386;ENSBTAG00000003490;ENSBTAG00000026199;ENSBTAG00000046248;ENSBTAG00000018108;ENSBTAG00000014182;ENSBTAG00000005345
(KEGG) Sphingolipid signaling pathway	0.000904198	-1.6778	85	ENSBTAG00000001061;ENSBTAG00000017871;ENSBTAG00000000381;ENSBTAG00000010312;ENSBTAG00000033983;ENSBTAG00000002714;ENSBTAG00000020783;ENSBTAG00000017490;ENSBTAG00000003544;ENSBTAG00000046174;ENSBTAG00000008507;ENSBTAG00000017788;ENSBTAG00000007622;ENSBTAG00000034436;ENSBTAG00000013895;ENSBTAG00000019302;ENSBTAG00000017636;ENSBTAG00000016156;ENSBTAG00000002350;ENSBTAG00000011043;ENSBTAG00000009065;…
(KEGG) Antigen processing and presentation	0.00183904	-1.67597	61	ENSBTAG00000021077;ENSBTAG00000037605;ENSBTAG00000046389;ENSBTAG00000046979;ENSBTAG00000052514;ENSBTAG00000049367;ENSBTAG00000012529;ENSBTAG00000019588;ENSBTAG00000003255;ENSBTAG00000039215;ENSBTAG00000048302;ENSBTAG00000016828;ENSBTAG00000005182;ENSBTAG00000006490;ENSBTAG00000038128;ENSBTAG00000021141;ENSBTAG00000013919;ENSBTAG00000047270;ENSBTAG00000008956
(KEGG) Inflammatory bowel disease	0.00294314	-1.66625	55	ENSBTAG00000021077;ENSBTAG00000037605;ENSBTAG00000012529;ENSBTAG00000007626;ENSBTAG00000020457;ENSBTAG00000001602;ENSBTAG00000019588;ENSBTAG00000048302;ENSBTAG00000013895;ENSBTAG00000006490;ENSBTAG00000017405;ENSBTAG00000000656;ENSBTAG00000038128;ENSBTAG00000006335;ENSBTAG00000009455;ENSBTAG00000013919;ENSBTAG00000019567;ENSBTAG00000012599;ENSBTAG00000015904;ENSBTAG00000004378;ENSBTAG00000021523;…
(KEGG) VEGF signaling pathway	0.00477989	-1.66604	49	ENSBTAG00000018270;ENSBTAG00000001061;ENSBTAG00000016005;ENSBTAG00000010312;ENSBTAG00000033983;ENSBTAG00000020783;ENSBTAG00000038107;ENSBTAG00000008507;ENSBTAG00000001700;ENSBTAG00000017788;ENSBTAG00000017636;ENSBTAG00000016156;ENSBTAG00000002350;ENSBTAG00000011043;ENSBTAG00000013550;ENSBTAG00000013298;ENSBTAG00000010619;ENSBTAG00000001400
(REACTOME) Phospholipid metabolism	0.00702139	-1.66049	28	ENSBTAG00000006499;ENSBTAG00000018033;ENSBTAG00000020394;ENSBTAG00000037765;ENSBTAG00000006066;ENSBTAG00000002350;ENSBTAG00000001354;ENSBTAG00000005730;ENSBTAG00000007954
(REACTOME) Intracellular signaling by second messengers	0.00982146	-1.65987	16	ENSBTAG00000006499;ENSBTAG00000018033;ENSBTAG00000004736;ENSBTAG00000016629;ENSBTAG00000002350;ENSBTAG00000004603
(KEGG) Insulin signaling pathway	0.00112243	-1.65818	113	ENSBTAG00000046142;ENSBTAG00000045548;ENSBTAG00000025822;ENSBTAG00000002917;ENSBTAG00000004386;ENSBTAG00000012380;ENSBTAG00000012007;ENSBTAG00000010312;ENSBTAG00000033983;ENSBTAG00000006817;ENSBTAG00000011494;ENSBTAG00000018049;ENSBTAG00000038321;ENSBTAG00000008621;ENSBTAG00000013749;ENSBTAG00000011953;ENSBTAG00000017788;ENSBTAG00000000253;ENSBTAG00000025644;ENSBTAG00000034436;ENSBTAG00000004736;…
(KEGG) Toxoplasmosis	0.000907779	-1.6531	92	ENSBTAG00000021077;ENSBTAG00000037605;ENSBTAG00000004386;ENSBTAG00000010312;ENSBTAG00000002714;ENSBTAG00000020783;ENSBTAG00000012529;ENSBTAG00000006526;ENSBTAG00000019588;ENSBTAG00000017788;ENSBTAG00000015910;ENSBTAG00000010576;ENSBTAG00000034436;ENSBTAG00000005215;ENSBTAG00000013895;ENSBTAG00000019302;ENSBTAG00000017636;ENSBTAG00000025441;ENSBTAG00000016156;ENSBTAG00000006490;ENSBTAG00000038128;…
(KEGG) Staphylococcus aureus infection	0.0083116	-1.64884	27	ENSBTAG00000031851;ENSBTAG00000019741;ENSBTAG00000002096;ENSBTAG00000027051;ENSBTAG00000020755;ENSBTAG00000007103;ENSBTAG00000011196;ENSBTAG00000007153;ENSBTAG00000034501;ENSBTAG00000008612;ENSBTAG00000017060;ENSBTAG00000048122;ENSBTAG00000047238;ENSBTAG00000011193
(KEGG) Non-small cell lung cancer	0.0025878	-1.64724	63	ENSBTAG00000001061;ENSBTAG00000003257;ENSBTAG00000008353;ENSBTAG00000010312;ENSBTAG00000003033;ENSBTAG00000020963;ENSBTAG00000033983;ENSBTAG00000013860;ENSBTAG00000011234;ENSBTAG00000017788;ENSBTAG00000034436;ENSBTAG00000004736;ENSBTAG00000044023;ENSBTAG00000014400;ENSBTAG00000017636;ENSBTAG00000016156;ENSBTAG00000002350;ENSBTAG00000021336;ENSBTAG00000013550
(REACTOME) Hemostasis	0.00260955	-1.63615	50	ENSBTAG00000021435;ENSBTAG00000026326;ENSBTAG00000031851;ENSBTAG00000002714;ENSBTAG00000009987;ENSBTAG00000000040;ENSBTAG00000000820;ENSBTAG00000003043;ENSBTAG00000019988;ENSBTAG00000008967;ENSBTAG00000008717;ENSBTAG00000017299;ENSBTAG00000017256;ENSBTAG00000004279
(KEGG) Salivary secretion	0.00766261	-1.63602	29	ENSBTAG00000001061;ENSBTAG00000025822;ENSBTAG00000002144;ENSBTAG00000014576;ENSBTAG00000011953;ENSBTAG00000025644;ENSBTAG00000014583;ENSBTAG00000016629;ENSBTAG00000013550;ENSBTAG00000020455;ENSBTAG00000018705;ENSBTAG00000020921;ENSBTAG00000006642;ENSBTAG00000002313;ENSBTAG00000017981;ENSBTAG00000047223
(KEGG) T cell receptor signaling pathway	0.00160667	-1.62444	92	ENSBTAG00000018270;ENSBTAG00000016005;ENSBTAG00000015205;ENSBTAG00000010312;ENSBTAG00000033983;ENSBTAG00000020783;ENSBTAG00000015157;ENSBTAG00000012529;ENSBTAG00000004368;ENSBTAG00000003255;ENSBTAG00000001700;ENSBTAG00000017788;ENSBTAG00000010664;ENSBTAG00000034436;ENSBTAG00000004736;ENSBTAG00000013895;ENSBTAG00000000306;ENSBTAG00000031575;ENSBTAG00000011543;ENSBTAG00000007084;ENSBTAG00000017636;…
(KEGG) Proteoglycans in cancer	0.000913204	-1.61928	136	ENSBTAG00000001061;ENSBTAG00000001009;ENSBTAG00000011190;ENSBTAG00000008353;ENSBTAG00000003418;ENSBTAG00000010312;ENSBTAG00000033983;ENSBTAG00000020783;ENSBTAG00000006817;ENSBTAG00000009987;ENSBTAG00000020457;ENSBTAG00000011953;ENSBTAG00000001700;ENSBTAG00000017788;ENSBTAG00000020638;ENSBTAG00000015910;ENSBTAG00000034436;ENSBTAG00000004736;ENSBTAG00000011772;ENSBTAG00000031575;ENSBTAG00000019434;…
(KEGG) Cholinergic synapse	0.00377076	-1.612	64	ENSBTAG00000001061;ENSBTAG00000010312;ENSBTAG00000003762;ENSBTAG00000033983;ENSBTAG00000002714;ENSBTAG00000000820;ENSBTAG00000011953;ENSBTAG00000003043;ENSBTAG00000017788;ENSBTAG00000014692;ENSBTAG00000016629;ENSBTAG00000019302;ENSBTAG00000017636;ENSBTAG00000016156;ENSBTAG00000002350;ENSBTAG00000013550;ENSBTAG00000001400;ENSBTAG00000020455;ENSBTAG00000005978;ENSBTAG00000017462;ENSBTAG00000018705;…
(KEGG) Graft-versus-host disease	0.00648294	-1.60798	42	ENSBTAG00000021077;ENSBTAG00000037605;ENSBTAG00000046389;ENSBTAG00000052514;ENSBTAG00000049367;ENSBTAG00000019588;ENSBTAG00000039215;ENSBTAG00000048302;ENSBTAG00000005182;ENSBTAG00000006490;ENSBTAG00000038128;ENSBTAG00000013919;ENSBTAG00000047270;ENSBTAG00000020116
(KEGG) Endocytosis	0.00230333	-1.60167	84	ENSBTAG00000015893;ENSBTAG00000013793;ENSBTAG00000020316;ENSBTAG00000018857;ENSBTAG00000019832;ENSBTAG00000001662;ENSBTAG00000006817;ENSBTAG00000006162;ENSBTAG00000007626;ENSBTAG00000010740;ENSBTAG00000043994;ENSBTAG00000016345;ENSBTAG00000003914;ENSBTAG00000005542;ENSBTAG00000050426;ENSBTAG00000020485;ENSBTAG00000010584;ENSBTAG00000004279;ENSBTAG00000050712;ENSBTAG00000011684;ENSBTAG00000009494;…
(KEGG) Adrenergic signaling in cardiomyocytes	0.00392356	-1.59908	83	ENSBTAG00000001061;ENSBTAG00000025822;ENSBTAG00000010312;ENSBTAG00000002714;ENSBTAG00000020783;ENSBTAG00000003826;ENSBTAG00000001246;ENSBTAG00000002144;ENSBTAG00000011953;ENSBTAG00000021808;ENSBTAG00000017788;ENSBTAG00000025644;ENSBTAG00000014692;ENSBTAG00000014583;ENSBTAG00000016629;ENSBTAG00000014806;ENSBTAG00000019302;ENSBTAG00000017636;ENSBTAG00000016156;ENSBTAG00000019851;ENSBTAG00000010026;…
(KEGG) Fc gamma R-mediated phagocytosis	0.00497863	-1.59517	81	ENSBTAG00000001061;ENSBTAG00000045548;ENSBTAG00000010312;ENSBTAG00000033983;ENSBTAG00000002096;ENSBTAG00000017490;ENSBTAG00000018374;ENSBTAG00000008507;ENSBTAG00000019604;ENSBTAG00000001700;ENSBTAG00000017788;ENSBTAG00000010662;ENSBTAG00000045980;ENSBTAG00000031575;ENSBTAG00000008719;ENSBTAG00000017636;ENSBTAG00000016156;ENSBTAG00000002350;ENSBTAG00000011043;ENSBTAG00000013550;ENSBTAG00000013298;…
(KEGG) Neurotrophin signaling pathway	0.00377076	-1.58232	96	ENSBTAG00000008849;ENSBTAG00000045548;ENSBTAG00000025822;ENSBTAG00000010312;ENSBTAG00000033983;ENSBTAG00000020783;ENSBTAG00000038107;ENSBTAG00000014447;ENSBTAG00000001700;ENSBTAG00000011234;ENSBTAG00000017788;ENSBTAG00000025644;ENSBTAG00000034436;ENSBTAG00000004736;ENSBTAG00000006193;ENSBTAG00000014583;ENSBTAG00000013895;ENSBTAG00000019302;ENSBTAG00000008719;ENSBTAG00000008967;ENSBTAG00000017636;…
(KEGG) Endometrial cancer	0.00824723	-1.57902	48	ENSBTAG00000000696;ENSBTAG00000008353;ENSBTAG00000010312;ENSBTAG00000003033;ENSBTAG00000033983;ENSBTAG00000013860;ENSBTAG00000011234;ENSBTAG00000017788;ENSBTAG00000034436;ENSBTAG00000004736;ENSBTAG00000017636;ENSBTAG00000016156;ENSBTAG00000002350;ENSBTAG00000015433;ENSBTAG00000001400
(REACTOME) Innate Immune System	0.00519083	-1.57735	68	ENSBTAG00000052514;ENSBTAG00000015100;ENSBTAG00000049367;ENSBTAG00000015157;ENSBTAG00000005574;ENSBTAG00000013734;ENSBTAG00000004263;ENSBTAG00000010664;ENSBTAG00000014707;ENSBTAG00000004736;ENSBTAG00000025191;ENSBTAG00000015049;ENSBTAG00000017246;ENSBTAG00000012330;ENSBTAG00000007084;ENSBTAG00000002350;ENSBTAG00000011043;ENSBTAG00000006335;ENSBTAG00000007572;ENSBTAG00000021912;ENSBTAG00000006189;…
(KEGG) Estrogen signaling pathway	0.00517027	-1.56945	72	ENSBTAG00000025822;ENSBTAG00000010312;ENSBTAG00000033983;ENSBTAG00000002714;ENSBTAG00000011953;ENSBTAG00000007897;ENSBTAG00000017788;ENSBTAG00000007622;ENSBTAG00000025644;ENSBTAG00000014692;ENSBTAG00000004736;ENSBTAG00000014583;ENSBTAG00000016629;ENSBTAG00000019302;ENSBTAG00000020312;ENSBTAG00000008719;ENSBTAG00000017636;ENSBTAG00000015007;ENSBTAG00000016156;ENSBTAG00000002350;ENSBTAG00000007159;…
(KEGG) Chronic myeloid leukemia	0.00765169	-1.56697	71	ENSBTAG00000045548;ENSBTAG00000008353;ENSBTAG00000010312;ENSBTAG00000003033;ENSBTAG00000033983;ENSBTAG00000019832;ENSBTAG00000006817;ENSBTAG00000006526;ENSBTAG00000004742;ENSBTAG00000013860;ENSBTAG00000020457;ENSBTAG00000017788;ENSBTAG00000004736;ENSBTAG00000044023;ENSBTAG00000014400;ENSBTAG00000013895;ENSBTAG00000017636;ENSBTAG00000016156;ENSBTAG00000002350
(KEGG) Adherens junction	0.00790152	-1.5635	55	ENSBTAG00000010312;ENSBTAG00000015398;ENSBTAG00000018942;ENSBTAG00000019832;ENSBTAG00000018374;ENSBTAG00000021879;ENSBTAG00000001700;ENSBTAG00000000253;ENSBTAG00000045699;ENSBTAG00000011215;ENSBTAG00000003051;ENSBTAG00000016156;ENSBTAG00000011043;ENSBTAG00000006189;ENSBTAG00000004279;ENSBTAG00000018255;ENSBTAG00000013060;ENSBTAG00000013110;ENSBTAG00000026199;ENSBTAG00000012599;ENSBTAG00000014182;…
(KEGG) Human cytomegalovirus infection	0.00114834	-1.56253	178	ENSBTAG00000018270;ENSBTAG00000001061;ENSBTAG00000045548;ENSBTAG00000025822;ENSBTAG00000016005;ENSBTAG00000008353;ENSBTAG00000017871;ENSBTAG00000010312;ENSBTAG00000003762;ENSBTAG00000033983;ENSBTAG00000001338;ENSBTAG00000002714;ENSBTAG00000020783;ENSBTAG00000009987;ENSBTAG00000046174;ENSBTAG00000000820;ENSBTAG00000004368;ENSBTAG00000011953;ENSBTAG00000003043;ENSBTAG00000017788;ENSBTAG00000025644;…
(KEGG) Tight junction	0.0025655	-1.55594	114	ENSBTAG00000000561;ENSBTAG00000002580;ENSBTAG00000001009;ENSBTAG00000002917;ENSBTAG00000010402;ENSBTAG00000013793;ENSBTAG00000039992;ENSBTAG00000003418;ENSBTAG00000015398;ENSBTAG00000023734;ENSBTAG00000030974;ENSBTAG00000017846;ENSBTAG00000004742;ENSBTAG00000021151;ENSBTAG00000016024;ENSBTAG00000011953;ENSBTAG00000019604;ENSBTAG00000001700;ENSBTAG00000011770;ENSBTAG00000015910;ENSBTAG00000011473;…
(KEGG) Leukocyte transendothelial migration	0.00950722	-1.55463	67	ENSBTAG00000001061;ENSBTAG00000003418;ENSBTAG00000002714;ENSBTAG00000020783;ENSBTAG00000017846;ENSBTAG00000016024;ENSBTAG00000001700;ENSBTAG00000012066;ENSBTAG00000015910;ENSBTAG00000045699;ENSBTAG00000011473;ENSBTAG00000007103;ENSBTAG00000000306;ENSBTAG00000031575;ENSBTAG00000008967;ENSBTAG00000002350;ENSBTAG00000011043;ENSBTAG00000013550;ENSBTAG00000010347;ENSBTAG00000006189;ENSBTAG00000004279;…
(KEGG) Pancreatic cancer	0.00809741	-1.55293	71	ENSBTAG00000032021;ENSBTAG00000008353;ENSBTAG00000010312;ENSBTAG00000003033;ENSBTAG00000033983;ENSBTAG00000021250;ENSBTAG00000019832;ENSBTAG00000017490;ENSBTAG00000006661;ENSBTAG00000006526;ENSBTAG00000013860;ENSBTAG00000020457;ENSBTAG00000001700;ENSBTAG00000017788;ENSBTAG00000004194;ENSBTAG00000044023;ENSBTAG00000014400;ENSBTAG00000013895;ENSBTAG00000017636;ENSBTAG00000016156;ENSBTAG00000002350;…
(KEGG) MAPK signaling pathway	0.000377484	-1.55255	205	ENSBTAG00000001061;ENSBTAG00000045548;ENSBTAG00000003257;ENSBTAG00000016005;ENSBTAG00000011190;ENSBTAG00000017871;ENSBTAG00000026234;ENSBTAG00000010312;ENSBTAG00000003033;ENSBTAG00000033983;ENSBTAG00000012777;ENSBTAG00000019832;ENSBTAG00000020783;ENSBTAG00000038107;ENSBTAG00000020244;ENSBTAG00000018049;ENSBTAG00000000815;ENSBTAG00000014447;ENSBTAG00000013860;ENSBTAG00000020457;ENSBTAG00000004368;…
(KEGG) PD-L1 expression and PD-1 checkpoint pathway in cancer	0.00479153	-1.54822	82	ENSBTAG00000018270;ENSBTAG00000016005;ENSBTAG00000010312;ENSBTAG00000033983;ENSBTAG00000020783;ENSBTAG00000012529;ENSBTAG00000004368;ENSBTAG00000003255;ENSBTAG00000017788;ENSBTAG00000010664;ENSBTAG00000010576;ENSBTAG00000048302;ENSBTAG00000013895;ENSBTAG00000011543;ENSBTAG00000017636;ENSBTAG00000016156;ENSBTAG00000002350;ENSBTAG00000000656;ENSBTAG00000010619;ENSBTAG00000003147;ENSBTAG00000012695;…
(KEGG) Colorectal cancer	0.00990004	-1.54161	65	ENSBTAG00000032021;ENSBTAG00000024105;ENSBTAG00000008353;ENSBTAG00000010312;ENSBTAG00000003033;ENSBTAG00000033983;ENSBTAG00000019832;ENSBTAG00000006661;ENSBTAG00000013860;ENSBTAG00000017788;ENSBTAG00000004194;ENSBTAG00000004736;ENSBTAG00000019302;ENSBTAG00000017636;ENSBTAG00000016156;ENSBTAG00000002350;ENSBTAG00000011043
(KEGG) Influenza A	0.00516504	-1.53	102	ENSBTAG00000021077;ENSBTAG00000037605;ENSBTAG00000001061;ENSBTAG00000010312;ENSBTAG00000033983;ENSBTAG00000012529;ENSBTAG00000053807;ENSBTAG00000016874;ENSBTAG00000009948;ENSBTAG00000019588;ENSBTAG00000017788;ENSBTAG00000015779;ENSBTAG00000014628;ENSBTAG00000013895;ENSBTAG00000004380;ENSBTAG00000017636;ENSBTAG00000016156;ENSBTAG00000002350;ENSBTAG00000006490;ENSBTAG00000053649;ENSBTAG00000038128;…
(KEGG) Ras signaling pathway	0.001933	-1.52937	146	ENSBTAG00000032021;ENSBTAG00000001061;ENSBTAG00000025822;ENSBTAG00000003257;ENSBTAG00000010312;ENSBTAG00000003762;ENSBTAG00000020963;ENSBTAG00000033983;ENSBTAG00000021250;ENSBTAG00000017490;ENSBTAG00000006661;ENSBTAG00000020244;ENSBTAG00000002341;ENSBTAG00000000815;ENSBTAG00000006526;ENSBTAG00000000820;ENSBTAG00000011953;ENSBTAG00000003043;ENSBTAG00000001700;ENSBTAG00000017788;ENSBTAG00000025644;…
(KEGG) Growth hormone synthesis, secretion and action	0.00623257	-1.52452	82	ENSBTAG00000001061;ENSBTAG00000045548;ENSBTAG00000004386;ENSBTAG00000012007;ENSBTAG00000010312;ENSBTAG00000033983;ENSBTAG00000002714;ENSBTAG00000020783;ENSBTAG00000011953;ENSBTAG00000017788;ENSBTAG00000010576;ENSBTAG00000014692;ENSBTAG00000004736;ENSBTAG00000016629;ENSBTAG00000017636;ENSBTAG00000016156;ENSBTAG00000002350;ENSBTAG00000010026;ENSBTAG00000013550;ENSBTAG00000001400;ENSBTAG00000020455;…
(REACTOME) Signaling Pathways	0.000342963	-1.52124	272	ENSBTAG00000006499;ENSBTAG00000019121;ENSBTAG00000018033;ENSBTAG00000001465;ENSBTAG00000025257;ENSBTAG00000015205;ENSBTAG00000000381;ENSBTAG00000015483;ENSBTAG00000033983;ENSBTAG00000001338;ENSBTAG00000012777;ENSBTAG00000002714;ENSBTAG00000014922;ENSBTAG00000046701;ENSBTAG00000027051;ENSBTAG00000009987;ENSBTAG00000003544;ENSBTAG00000006155;ENSBTAG00000002144;ENSBTAG00000027626;ENSBTAG00000017002;…
(KEGG) Pathways in cancer	0.00012611	-1.51417	316	ENSBTAG00000032021;ENSBTAG00000001061;ENSBTAG00000017685;ENSBTAG00000045548;ENSBTAG00000025822;ENSBTAG00000024105;ENSBTAG00000033278;ENSBTAG00000003257;ENSBTAG00000008353;ENSBTAG00000010312;ENSBTAG00000003033;ENSBTAG00000020963;ENSBTAG00000033983;ENSBTAG00000001842;ENSBTAG00000021250;ENSBTAG00000019832;ENSBTAG00000046701;ENSBTAG00000017490;ENSBTAG00000006817;ENSBTAG00000012529;ENSBTAG00000006661;…
(REACTOME) Immune System	0.0021422	-1.5004	217	ENSBTAG00000037605;ENSBTAG00000004386;ENSBTAG00000003376;ENSBTAG00000033983;ENSBTAG00000052514;ENSBTAG00000015100;ENSBTAG00000049367;ENSBTAG00000015157;ENSBTAG00000026114;ENSBTAG00000012529;ENSBTAG00000011435;ENSBTAG00000005574;ENSBTAG00000006452;ENSBTAG00000052374;ENSBTAG00000005249;ENSBTAG00000013734;ENSBTAG00000027626;ENSBTAG00000004263;ENSBTAG00000017002;ENSBTAG00000011754;ENSBTAG00000039215;…
(REACTOME) Protein methylation	0.00726823	1.53544	3	ENSBTAG00000008296;ENSBTAG00000014534;ENSBTAG00000032519
(REACTOME) Nucleotide salvage	0.00719518	1.53598	3	ENSBTAG00000012397;ENSBTAG00000014685
(REACTOME) Cell Cycle Checkpoints	0.00587799	1.71713	11	ENSBTAG00000007237;ENSBTAG00000017913;ENSBTAG00000002073;ENSBTAG00000009819;ENSBTAG00000001069;ENSBTAG00000013168
(REACTOME) Cell Cycle, Mitotic	0.00237341	1.71828	56	ENSBTAG00000007237;ENSBTAG00000017329;ENSBTAG00000004021;ENSBTAG00000039657;ENSBTAG00000017913;ENSBTAG00000017271;ENSBTAG00000002260;ENSBTAG00000008934;ENSBTAG00000013562;ENSBTAG00000008772;ENSBTAG00000005862;ENSBTAG00000016131;ENSBTAG00000008938;ENSBTAG00000013882;ENSBTAG00000044006;ENSBTAG00000009819;ENSBTAG00000019645;ENSBTAG00000009363;ENSBTAG00000001069;ENSBTAG00000024476;ENSBTAG00000019984;…
(REACTOME) Cell Cycle	0.000159484	1.84202	81	ENSBTAG00000007237;ENSBTAG00000017329;ENSBTAG00000004021;ENSBTAG00000039657;ENSBTAG00000017913;ENSBTAG00000020710;ENSBTAG00000017271;ENSBTAG00000026704;ENSBTAG00000002260;ENSBTAG00000008934;ENSBTAG00000013562;ENSBTAG00000008772;ENSBTAG00000005862;ENSBTAG00000016131;ENSBTAG00000016619;ENSBTAG00000002073;ENSBTAG00000008938;ENSBTAG00000013882;ENSBTAG00000044006;ENSBTAG00000009819;ENSBTAG00000004108;…
(KEGG) Fanconi anemia pathway	0.000335273	1.94083	38	ENSBTAG00000006405;ENSBTAG00000009097;ENSBTAG00000022520;ENSBTAG00000002918;ENSBTAG00000010077;ENSBTAG00000016758;ENSBTAG00000000988;ENSBTAG00000005870;ENSBTAG00000001906;ENSBTAG00000012068;ENSBTAG00000020301;ENSBTAG00000004108;ENSBTAG00000011529;ENSBTAG00000020451;ENSBTAG00000053372;ENSBTAG00000013168
(KEGG) Homologous recombination	0.00018858	1.97984	17	ENSBTAG00000006405;ENSBTAG00000014076;ENSBTAG00000006743;ENSBTAG00000022520;ENSBTAG00000033690;ENSBTAG00000000988;ENSBTAG00000012068;ENSBTAG00000000526;ENSBTAG00000013225
(KEGG) Cell cycle	3.58544e-07	2.02577	115	ENSBTAG00000007237;ENSBTAG00000004021;ENSBTAG00000003092;ENSBTAG00000010384;ENSBTAG00000017582;ENSBTAG00000017913;ENSBTAG00000021181;ENSBTAG00000005456;ENSBTAG00000004906;ENSBTAG00000004943;ENSBTAG00000002719;ENSBTAG00000010109;ENSBTAG00000008934;ENSBTAG00000016969;ENSBTAG00000013562;ENSBTAG00000009566;ENSBTAG00000006065;ENSBTAG00000014239;ENSBTAG00000012184;ENSBTAG00000034220;ENSBTAG00000005664;…

## Sheet: GSEA_Proteins
Pathway	pval	NES	size	leadingEdge
(KEGG) Ether lipid metabolism	0.00227418	-1.81185	7	P79106;A6QR57;Q29460;F1N1V2;P68401
(KEGG) Synthesis and degradation of ketone bodies	0.00350733	1.64299	4	Q02337;Q24JZ7;Q29448
(KEGG) Butanoate metabolism	0.00410355	1.75082	8	Q02337;Q24JZ7;E1BMH4
(REACTOME) Formation of a pool of free 40S subunits	0.00444564	1.79165	39	G8JKV5;A0A3Q1LR67;Q3T057;Q32PB9;Q5EAD6;Q56JU9;Q3SYR7;A2VE06;Q3T003;Q56K03;Q56JX6;Q3T199;Q3T169;Q2TBQ5;Q76I82;Q56JV9;Q9XSI3;F1ML72;Q3MIC0;Q56JX8;Q3T0S6;Q3T171;Q862I1;Q3T0V4;Q3T0B7;P61284;Q3T0D5;Q32PD5;P61356;Q58DQ3;Q3SZQ6;Q2KHT7;Q3T0F4;P61257;Q3ZBH8;Q5E9E6
(REACTOME) GTP hydrolysis and joining of the 60S ribosomal subunit	0.00444564	1.79165	39	G8JKV5;A0A3Q1LR67;Q3T057;Q32PB9;Q5EAD6;Q56JU9;Q3SYR7;A2VE06;Q3T003;Q56K03;Q56JX6;Q3T199;Q3T169;Q2TBQ5;Q76I82;Q56JV9;Q9XSI3;F1ML72;Q3MIC0;Q56JX8;Q3T0S6;Q3T171;Q862I1;Q3T0V4;Q3T0B7;P61284;Q3T0D5;Q32PD5;P61356;Q58DQ3;Q3SZQ6;Q2KHT7;Q3T0F4;P61257;Q3ZBH8;Q5E9E6
(REACTOME) Neuronal System	0.0050615	-1.84085	13	Q8HZT2;P63097;P15103;P61602;F6RXS3;Q0P5A0
(REACTOME) Nonsense Mediated Decay (NMD) enhanced by the Exon Junction Complex (EJC)	0.0078464	1.71126	47	Q3ZBJ1;G8JKV5;A0A3Q1LR67;Q2NL22;Q3T057;F1MBL6;Q32PB9;Q5EAD6;Q56JU9;Q3SYR7;A2VE06;Q3T003;Q56K03;Q56JX6;Q3T199;Q3T169;Q2TBQ5;Q76I82;Q56JV9;Q9XSI3;F1ML72;Q3MIC0;Q56JX8;Q3T0S6;Q3T171;Q862I1;Q3T0V4;Q3T0B7;P61284;Q3T0D5;Q32PD5;P61356;Q58DQ3;Q3SZQ6;Q2KHT7;Q3T0F4;E1BEK9;P61257;Q3ZBH8
(REACTOME) Nonsense-Mediated Decay (NMD)	0.0078464	1.71126	47	Q3ZBJ1;G8JKV5;A0A3Q1LR67;Q2NL22;Q3T057;F1MBL6;Q32PB9;Q5EAD6;Q56JU9;Q3SYR7;A2VE06;Q3T003;Q56K03;Q56JX6;Q3T199;Q3T169;Q2TBQ5;Q76I82;Q56JV9;Q9XSI3;F1ML72;Q3MIC0;Q56JX8;Q3T0S6;Q3T171;Q862I1;Q3T0V4;Q3T0B7;P61284;Q3T0D5;Q32PD5;P61356;Q58DQ3;Q3SZQ6;Q2KHT7;Q3T0F4;E1BEK9;P61257;Q3ZBH8
(KEGG) Glutamatergic synapse	0.00858886	-1.73268	14	P63097;A6QR57;P62871;P63099;P46196
(REACTOME) RUNX3 regulates p14-ARF	0.00895211	1.60137	4	Q32S26;E1B8D6;A0A3Q1MYL2
