# Supplementary material for: Network-based multi-omics approaches to identify molecular signatures associated with pregnancy status in beef heifers
Source: Front Genet. 2026 Apr 20;17:1794156. doi: 10.3389/fgene.2026.1794156 (PMC13135839; doi:10.3389/fgene.2026.1794156)
Supplement: Supplementary file 12 [file Table5.xlsx]

## Sheet: Fert
Supplementary Table S5. Co-expressed gene pairs with differentially expressed genes and transcription factors identified with the PCIT approach. (|r|≥ 0.95, P ≤ 0.05).
Ensembl ID	Gene Symbol	Ensembl ID	Gene Symbol	Corr	Sign
ENSBTAG00000000005	GRK3	ENSBTAG00000050995		0.95884	POS
ENSBTAG00000000005	GRK3	ENSBTAG00000051588		0.96881	POS
ENSBTAG00000000010	UBL7	ENSBTAG00000009035	CENPE	-0.96909	NEG
ENSBTAG00000000010	UBL7	ENSBTAG00000053998		-0.96771	NEG
ENSBTAG00000000012	TTC33	ENSBTAG00000006531	DIP2C	0.95469	POS
ENSBTAG00000000013	PRKAA1	ENSBTAG00000016442	MAP4K3	0.96594	POS
ENSBTAG00000000014	TXN2	ENSBTAG00000010590	FAM118A	0.98003	POS
ENSBTAG00000000014	TXN2	ENSBTAG00000052355	WC1-12	-0.9519	NEG
ENSBTAG00000000019	SERINC1	ENSBTAG00000006882	IQGAP3	-0.96101	NEG
ENSBTAG00000000019	SERINC1	ENSBTAG00000011439	EPB42	0.9886	POS
ENSBTAG00000000021	WASHC3	ENSBTAG00000014966	PLXNB2	0.97355	POS
ENSBTAG00000000022	NUP37	ENSBTAG00000013879	DGKH	0.98529	POS
ENSBTAG00000000022	NUP37	ENSBTAG00000046670	MLX	-0.95397	NEG
ENSBTAG00000000022	NUP37	ENSBTAG00000051056		-0.97503	NEG
ENSBTAG00000000024	DYM	ENSBTAG00000049890		-0.95156	NEG
ENSBTAG00000000026	VPS33B	ENSBTAG00000043207		-0.95398	NEG
ENSBTAG00000000030	RDM1	ENSBTAG00000009182	CLCN1	0.96789	POS
ENSBTAG00000000033	PHOSPHO1	ENSBTAG00000001163	MACROH2A2	0.95886	POS
ENSBTAG00000000033	PHOSPHO1	ENSBTAG00000009214	ETS2	-0.96645	NEG
ENSBTAG00000000033	PHOSPHO1	ENSBTAG00000015044	CARD10	0.9738	POS
ENSBTAG00000000033	PHOSPHO1	ENSBTAG00000024974	HEXIM2	0.95866	POS
ENSBTAG00000000033	PHOSPHO1	ENSBTAG00000025146		-0.97199	NEG
ENSBTAG00000000033	PHOSPHO1	ENSBTAG00000053998		-0.95429	NEG
ENSBTAG00000000039	SIRT7	ENSBTAG00000001005	ZNF280B	-0.99011	NEG
ENSBTAG00000000039	SIRT7	ENSBTAG00000008810	GPBP1L1	-0.96938	NEG
ENSBTAG00000000039	SIRT7	ENSBTAG00000010155		0.95679	POS
ENSBTAG00000000039	SIRT7	ENSBTAG00000011982	BATF3	0.97525	POS
ENSBTAG00000000040	MAFG	ENSBTAG00000000087	HSD17B12	0.98121	POS
ENSBTAG00000000040	MAFG	ENSBTAG00000000948	RAB2A	0.99861	POS
ENSBTAG00000000040	MAFG	ENSBTAG00000001364	DPH6	0.97224	POS
ENSBTAG00000000040	MAFG	ENSBTAG00000002033	UBXN2A	0.99199	POS
ENSBTAG00000000040	MAFG	ENSBTAG00000002362	APOLD1	0.98446	POS
ENSBTAG00000000040	MAFG	ENSBTAG00000002391	TGFB1I1	0.95105	POS
ENSBTAG00000000040	MAFG	ENSBTAG00000002650	ZPR1	0.97385	POS
ENSBTAG00000000040	MAFG	ENSBTAG00000003876	MCU	0.95141	POS
ENSBTAG00000000040	MAFG	ENSBTAG00000003908	MAPRE1	0.96339	POS
ENSBTAG00000000040	MAFG	ENSBTAG00000003959	ARHGAP24	-0.97286	NEG
ENSBTAG00000000040	MAFG	ENSBTAG00000004256	ODC1	0.96333	POS
ENSBTAG00000000040	MAFG	ENSBTAG00000004288	GSTA4	0.95116	POS
ENSBTAG00000000040	MAFG	ENSBTAG00000004553	TPM4	0.95369	POS
ENSBTAG00000000040	MAFG	ENSBTAG00000005191	RPN1	0.96903	POS
ENSBTAG00000000040	MAFG	ENSBTAG00000006189	ACTG1	0.97002	POS
ENSBTAG00000000040	MAFG	ENSBTAG00000006489	MYO5A	0.96354	POS
ENSBTAG00000000040	MAFG	ENSBTAG00000007148	F2	0.95378	POS
ENSBTAG00000000040	MAFG	ENSBTAG00000007371	SCAMP1	0.9616	POS
ENSBTAG00000000040	MAFG	ENSBTAG00000007787	HIBCH	0.97742	POS
ENSBTAG00000000040	MAFG	ENSBTAG00000007829	CSAD	-0.96049	NEG
ENSBTAG00000000040	MAFG	ENSBTAG00000008218	NPTN	0.99288	POS
ENSBTAG00000000040	MAFG	ENSBTAG00000008448	MEIS1	0.95888	POS
ENSBTAG00000000040	MAFG	ENSBTAG00000008545	ATF3	-0.95617	NEG
ENSBTAG00000000040	MAFG	ENSBTAG00000009104	SERP1	0.96554	POS
ENSBTAG00000000040	MAFG	ENSBTAG00000011192	GPR87	0.9506	POS
ENSBTAG00000000040	MAFG	ENSBTAG00000012380	HK1	0.96972	POS
ENSBTAG00000000040	MAFG	ENSBTAG00000013203	GP5	0.99053	POS
ENSBTAG00000000040	MAFG	ENSBTAG00000013339	NEBL	-0.97213	NEG
ENSBTAG00000000040	MAFG	ENSBTAG00000014017	PCGF3	-0.98622	NEG
ENSBTAG00000000040	MAFG	ENSBTAG00000014614	ACTA2	0.95187	POS
ENSBTAG00000000040	MAFG	ENSBTAG00000015022	KIF2A	0.9514	POS
ENSBTAG00000000040	MAFG	ENSBTAG00000015083	FBXO9	0.97935	POS
ENSBTAG00000000040	MAFG	ENSBTAG00000015478	SRD5A1	0.9616	POS
ENSBTAG00000000040	MAFG	ENSBTAG00000015519	GFM2	-0.95168	NEG
ENSBTAG00000000040	MAFG	ENSBTAG00000015591	SQSTM1	0.95494	POS
ENSBTAG00000000040	MAFG	ENSBTAG00000015969	STK40	0.96588	POS
ENSBTAG00000000040	MAFG	ENSBTAG00000016107	PCYT1B	0.95951	POS
ENSBTAG00000000040	MAFG	ENSBTAG00000016373	IFT56	-0.97896	NEG
ENSBTAG00000000040	MAFG	ENSBTAG00000016951	WDFY1	0.97391	POS
ENSBTAG00000000040	MAFG	ENSBTAG00000017245	COPG2	0.96588	POS
ENSBTAG00000000040	MAFG	ENSBTAG00000017666	ABCC5	-0.96428	NEG
ENSBTAG00000000040	MAFG	ENSBTAG00000017845	BAG1	0.95183	POS
ENSBTAG00000000040	MAFG	ENSBTAG00000018207	M6PR	-0.99356	NEG
ENSBTAG00000000040	MAFG	ENSBTAG00000018942	SSX2IP	0.99369	POS
ENSBTAG00000000040	MAFG	ENSBTAG00000019552	PGRMC1	0.95266	POS
ENSBTAG00000000040	MAFG	ENSBTAG00000019956	CMPK1	0.9745	POS
ENSBTAG00000000040	MAFG	ENSBTAG00000020729	DHRS7	0.95931	POS
ENSBTAG00000000040	MAFG	ENSBTAG00000021499	PSAP	0.96257	POS
ENSBTAG00000000040	MAFG	ENSBTAG00000021920	SEMA4C	0.9749	POS
ENSBTAG00000000040	MAFG	ENSBTAG00000023259	OSBPL1A	0.9917	POS
ENSBTAG00000000040	MAFG	ENSBTAG00000026148		-0.96149	NEG
ENSBTAG00000000040	MAFG	ENSBTAG00000027059	ARPIN	-0.98628	NEG
ENSBTAG00000000040	MAFG	ENSBTAG00000027626	GOLGA7	0.97005	POS
ENSBTAG00000000040	MAFG	ENSBTAG00000032964	ARK2N	0.97659	POS
ENSBTAG00000000040	MAFG	ENSBTAG00000034430	CFAP96	-0.96749	NEG
ENSBTAG00000000040	MAFG	ENSBTAG00000034867	TMEM38B	-0.98239	NEG
ENSBTAG00000000040	MAFG	ENSBTAG00000038375	STOM	0.98529	POS
ENSBTAG00000000040	MAFG	ENSBTAG00000038650	MS4A7	0.98444	POS
ENSBTAG00000000040	MAFG	ENSBTAG00000039682	MTUS1	0.96271	POS
ENSBTAG00000000040	MAFG	ENSBTAG00000040063		-0.95548	NEG
ENSBTAG00000000040	MAFG	ENSBTAG00000040607	SLA2	0.95462	POS
ENSBTAG00000000040	MAFG	ENSBTAG00000042417	SNORA53	-0.95194	NEG
ENSBTAG00000000040	MAFG	ENSBTAG00000046140	NPDC1	0.95759	POS
ENSBTAG00000000040	MAFG	ENSBTAG00000046172		0.95478	POS
ENSBTAG00000000040	MAFG	ENSBTAG00000048790		0.97068	POS
ENSBTAG00000000040	MAFG	ENSBTAG00000051519		-0.99638	NEG
ENSBTAG00000000040	MAFG	ENSBTAG00000053156	ISCA1	0.96351	POS
ENSBTAG00000000040	MAFG	ENSBTAG00000055211		0.96713	POS
ENSBTAG00000000042	PYCR1	ENSBTAG00000013879	DGKH	0.97308	POS
ENSBTAG00000000042	PYCR1	ENSBTAG00000035643		0.96301	POS
ENSBTAG00000000052	PKNOX2	ENSBTAG00000019262	TOP2A	-0.99618	NEG
ENSBTAG00000000052	PKNOX2	ENSBTAG00000049609		-0.9746	NEG
ENSBTAG00000000054	SNAPC4	ENSBTAG00000001120	CORO6	0.96923	POS
ENSBTAG00000000054	SNAPC4	ENSBTAG00000002699	KIT	-0.97107	NEG
ENSBTAG00000000054	SNAPC4	ENSBTAG00000003759	PCNX3	0.98394	POS
ENSBTAG00000000054	SNAPC4	ENSBTAG00000003989		0.96261	POS
ENSBTAG00000000054	SNAPC4	ENSBTAG00000004126	MLF1	-0.97475	NEG
ENSBTAG00000000054	SNAPC4	ENSBTAG00000004378	IL23A	-0.99072	NEG
ENSBTAG00000000054	SNAPC4	ENSBTAG00000004383	FNBP1L	-0.96655	NEG
ENSBTAG00000000054	SNAPC4	ENSBTAG00000004549	UPRT	-0.97513	NEG
ENSBTAG00000000054	SNAPC4	ENSBTAG00000005376	FBXO30	-0.95157	NEG
ENSBTAG00000000054	SNAPC4	ENSBTAG00000005469	CCAR2	0.95815	POS
ENSBTAG00000000054	SNAPC4	ENSBTAG00000006588	CBY1	0.99119	POS
ENSBTAG00000000054	SNAPC4	ENSBTAG00000007096	GAS8	-0.96818	NEG
ENSBTAG00000000054	SNAPC4	ENSBTAG00000007776	BRPF1	0.95431	POS
ENSBTAG00000000054	SNAPC4	ENSBTAG00000007807	HSPA2	-0.97578	NEG
ENSBTAG00000000054	SNAPC4	ENSBTAG00000007836	PPA1	-0.95021	NEG
ENSBTAG00000000054	SNAPC4	ENSBTAG00000007897	POMC	0.97254	POS
ENSBTAG00000000054	SNAPC4	ENSBTAG00000007963	KIDINS220	-0.95985	NEG
ENSBTAG00000000054	SNAPC4	ENSBTAG00000008465	ACCS	0.95943	POS
ENSBTAG00000000054	SNAPC4	ENSBTAG00000008908	GZF1	-0.97416	NEG
ENSBTAG00000000054	SNAPC4	ENSBTAG00000008991	EIF4ENIF1	-0.96991	NEG
ENSBTAG00000000054	SNAPC4	ENSBTAG00000009541	SUCLG2	-0.97253	NEG
ENSBTAG00000000054	SNAPC4	ENSBTAG00000011064	ADCK5	0.97537	POS
ENSBTAG00000000054	SNAPC4	ENSBTAG00000011889	NOC4L	0.97174	POS
ENSBTAG00000000054	SNAPC4	ENSBTAG00000011959	GPR19	0.97027	POS
ENSBTAG00000000054	SNAPC4	ENSBTAG00000012349	LAX1	-0.95073	NEG
ENSBTAG00000000054	SNAPC4	ENSBTAG00000012534	BEND3	-0.96695	NEG
ENSBTAG00000000054	SNAPC4	ENSBTAG00000013475	TRAF3	0.96721	POS
ENSBTAG00000000054	SNAPC4	ENSBTAG00000014324	ANTXR2	-0.9707	NEG
ENSBTAG00000000054	SNAPC4	ENSBTAG00000014393	CLK2	0.97647	POS
ENSBTAG00000000054	SNAPC4	ENSBTAG00000015171	CDK20	0.96452	POS
ENSBTAG00000000054	SNAPC4	ENSBTAG00000015319	C14H8orf76	0.99299	POS
ENSBTAG00000000054	SNAPC4	ENSBTAG00000016128	GGA3	0.95126	POS
ENSBTAG00000000054	SNAPC4	ENSBTAG00000017442	CDO1	0.97219	POS
ENSBTAG00000000054	SNAPC4	ENSBTAG00000017527	CRYBG1	-0.95079	NEG
ENSBTAG00000000054	SNAPC4	ENSBTAG00000019073	TRAF7	0.95011	POS
ENSBTAG00000000054	SNAPC4	ENSBTAG00000019215	THOC1	0.9519	POS
ENSBTAG00000000054	SNAPC4	ENSBTAG00000020015	DFFB	0.95811	POS
ENSBTAG00000000054	SNAPC4	ENSBTAG00000020931	CHN2	-0.99415	NEG
ENSBTAG00000000054	SNAPC4	ENSBTAG00000020947	RNF103	-0.97175	NEG
ENSBTAG00000000054	SNAPC4	ENSBTAG00000021302	CHAD	-0.95876	NEG
ENSBTAG00000000054	SNAPC4	ENSBTAG00000021543	MDFIC	-0.9533	NEG
ENSBTAG00000000054	SNAPC4	ENSBTAG00000032137	PNPLA6	0.96409	POS
ENSBTAG00000000054	SNAPC4	ENSBTAG00000043301	SNORD58	0.95414	POS
ENSBTAG00000000054	SNAPC4	ENSBTAG00000047135	GORASP1	0.95437	POS
ENSBTAG00000000054	SNAPC4	ENSBTAG00000049630		0.96007	POS
ENSBTAG00000000054	SNAPC4	ENSBTAG00000052525	CHCHD5	0.98383	POS
ENSBTAG00000000054	SNAPC4	ENSBTAG00000054370		0.95335	POS
ENSBTAG00000000067	SDF2L1	ENSBTAG00000001139	ACHE	-0.95334	NEG
ENSBTAG00000000067	SDF2L1	ENSBTAG00000044741	SNORD97	-0.97437	NEG
ENSBTAG00000000072	TFB2M	ENSBTAG00000005443	MIER1	0.96335	POS
ENSBTAG00000000072	TFB2M	ENSBTAG00000009420	SCML2	0.96959	POS
ENSBTAG00000000072	TFB2M	ENSBTAG00000019979	CMPK2	-0.9744	NEG
ENSBTAG00000000072	TFB2M	ENSBTAG00000051588		0.95678	POS
ENSBTAG00000000072	TFB2M	ENSBTAG00000052192	SPATA33	-0.95422	NEG
ENSBTAG00000000077	ADSL	ENSBTAG00000002651	PKP2	0.96166	POS
ENSBTAG00000000077	ADSL	ENSBTAG00000011635	CENPN	0.98969	POS
ENSBTAG00000000078	GLIPR2	ENSBTAG00000002580	MYH14	-0.95045	NEG
ENSBTAG00000000078	GLIPR2	ENSBTAG00000038178	ZNF25	-0.9531	NEG
ENSBTAG00000000079	CCSAP	ENSBTAG00000000868	ZFP1	0.99269	POS
ENSBTAG00000000079	CCSAP	ENSBTAG00000013757	CTCF	-0.97598	NEG
ENSBTAG00000000079	CCSAP	ENSBTAG00000018710	TTF1	0.95337	POS
ENSBTAG00000000079	CCSAP	ENSBTAG00000039728		-0.95404	NEG
ENSBTAG00000000081	CERT1	ENSBTAG00000016319	CYB5D2	-0.95667	NEG
ENSBTAG00000000081	CERT1	ENSBTAG00000038889	RILP	0.97233	POS
ENSBTAG00000000081	CERT1	ENSBTAG00000052147		0.95451	POS
ENSBTAG00000000087	HSD17B12	ENSBTAG00000001818	MEF2B	0.97296	POS
ENSBTAG00000000087	HSD17B12	ENSBTAG00000002362	APOLD1	0.97364	POS
ENSBTAG00000000087	HSD17B12	ENSBTAG00000002690	BLZF1	0.96894	POS
ENSBTAG00000000087	HSD17B12	ENSBTAG00000008306	MKRN1	0.96391	POS
ENSBTAG00000000087	HSD17B12	ENSBTAG00000008448	MEIS1	0.95859	POS
ENSBTAG00000000087	HSD17B12	ENSBTAG00000010821	ACER2	0.98119	POS
ENSBTAG00000000087	HSD17B12	ENSBTAG00000013203	GP5	0.96032	POS
ENSBTAG00000000087	HSD17B12	ENSBTAG00000019202	EAF1	0.95757	POS
ENSBTAG00000000087	HSD17B12	ENSBTAG00000019552	PGRMC1	0.97503	POS
ENSBTAG00000000087	HSD17B12	ENSBTAG00000020729	DHRS7	0.96699	POS
ENSBTAG00000000087	HSD17B12	ENSBTAG00000021920	SEMA4C	0.98632	POS
ENSBTAG00000000087	HSD17B12	ENSBTAG00000023259	OSBPL1A	0.98956	POS
ENSBTAG00000000087	HSD17B12	ENSBTAG00000038375	STOM	0.98855	POS
ENSBTAG00000000087	HSD17B12	ENSBTAG00000053661		0.97748	POS
ENSBTAG00000000090	SEC31B	ENSBTAG00000005478	PATZ1	0.95393	POS
ENSBTAG00000000090	SEC31B	ENSBTAG00000046307	CEBPD	-0.96823	NEG
ENSBTAG00000000092	HIF1AN	ENSBTAG00000011828	ARID3B	0.96636	POS
ENSBTAG00000000094	ATPAF1	ENSBTAG00000000098	SETDB1	0.97647	POS
ENSBTAG00000000094	ATPAF1	ENSBTAG00000004139	BACH1	0.97153	POS
ENSBTAG00000000094	ATPAF1	ENSBTAG00000009812	CXCL5	-0.97806	NEG
ENSBTAG00000000094	ATPAF1	ENSBTAG00000012777	SRF	-0.97045	NEG
ENSBTAG00000000094	ATPAF1	ENSBTAG00000019979	CMPK2	-0.96059	NEG
ENSBTAG00000000094	ATPAF1	ENSBTAG00000054635	ZNF33B	0.99202	POS
ENSBTAG00000000095	CD274	ENSBTAG00000005791	UROS	-0.95806	NEG
ENSBTAG00000000097	EFCAB14	ENSBTAG00000006404	CENPT	-0.95859	NEG
ENSBTAG00000000097	EFCAB14	ENSBTAG00000021115	ZNF692	-0.96551	NEG
ENSBTAG00000000097	EFCAB14	ENSBTAG00000030246	ENTPD8	-0.98587	NEG
ENSBTAG00000000098	SETDB1	ENSBTAG00000000321	TBL2	0.96601	POS
ENSBTAG00000000098	SETDB1	ENSBTAG00000000536	ZNF395	-0.97199	NEG
ENSBTAG00000000098	SETDB1	ENSBTAG00000000640	SELENOS	-0.98265	NEG
ENSBTAG00000000098	SETDB1	ENSBTAG00000000820	GNG11	-0.95285	NEG
ENSBTAG00000000098	SETDB1	ENSBTAG00000001112	SMOX	-0.95297	NEG
ENSBTAG00000000098	SETDB1	ENSBTAG00000001124	GALC	0.95494	POS
ENSBTAG00000000098	SETDB1	ENSBTAG00000001420	ABHD12	-0.95151	NEG
ENSBTAG00000000098	SETDB1	ENSBTAG00000001567	LRRK1	0.98086	POS
ENSBTAG00000000098	SETDB1	ENSBTAG00000001659	VPS4A	-0.9648	NEG
ENSBTAG00000000098	SETDB1	ENSBTAG00000001796	CATSPERD	0.95375	POS
ENSBTAG00000000098	SETDB1	ENSBTAG00000002015	RPS6KA6	0.97559	POS
ENSBTAG00000000098	SETDB1	ENSBTAG00000002236	TRPC4AP	0.98143	POS
ENSBTAG00000000098	SETDB1	ENSBTAG00000002238	ARL2	-0.98603	NEG
ENSBTAG00000000098	SETDB1	ENSBTAG00000002458	NUP155	0.96067	POS
ENSBTAG00000000098	SETDB1	ENSBTAG00000002475	RAB11B	-0.99469	NEG
ENSBTAG00000000098	SETDB1	ENSBTAG00000002555	PDZK1IP1	-0.95115	NEG
ENSBTAG00000000098	SETDB1	ENSBTAG00000002745	APEX1	-0.95381	NEG
ENSBTAG00000000098	SETDB1	ENSBTAG00000002845	CDH10	0.97274	POS
ENSBTAG00000000098	SETDB1	ENSBTAG00000002999	ANAPC15	-0.9769	NEG
ENSBTAG00000000098	SETDB1	ENSBTAG00000003444	SYDE2	-0.96881	NEG
ENSBTAG00000000098	SETDB1	ENSBTAG00000003508	CFAP69	0.95996	POS
ENSBTAG00000000098	SETDB1	ENSBTAG00000003576	POLL	-0.97249	NEG
ENSBTAG00000000098	SETDB1	ENSBTAG00000003614	AP4B1	0.96472	POS
ENSBTAG00000000098	SETDB1	ENSBTAG00000003815	EDEM2	-0.9635	NEG
ENSBTAG00000000098	SETDB1	ENSBTAG00000003882	EMC3	-0.97757	NEG
ENSBTAG00000000098	SETDB1	ENSBTAG00000004008	FAM199X	0.96847	POS
ENSBTAG00000000098	SETDB1	ENSBTAG00000004080	TIAL1	0.97893	POS
ENSBTAG00000000098	SETDB1	ENSBTAG00000004349	DAZAP2	-0.97319	NEG
ENSBTAG00000000098	SETDB1	ENSBTAG00000004705	ILDR1	-0.95186	NEG
ENSBTAG00000000098	SETDB1	ENSBTAG00000005031	DOC2A	-0.96697	NEG
ENSBTAG00000000098	SETDB1	ENSBTAG00000005039	ARAF	-0.96277	NEG
ENSBTAG00000000098	SETDB1	ENSBTAG00000005042	SYN1	-0.98821	NEG
ENSBTAG00000000098	SETDB1	ENSBTAG00000005263	KLHL2	0.96222	POS
ENSBTAG00000000098	SETDB1	ENSBTAG00000005426	PSMC1	-0.95782	NEG
ENSBTAG00000000098	SETDB1	ENSBTAG00000005496	RP2	0.95145	POS
ENSBTAG00000000098	SETDB1	ENSBTAG00000005586	GATM	-0.96205	NEG
ENSBTAG00000000098	SETDB1	ENSBTAG00000005678	AACS	0.98142	POS
ENSBTAG00000000098	SETDB1	ENSBTAG00000005753	PARP6	0.95029	POS
ENSBTAG00000000098	SETDB1	ENSBTAG00000005843	REXO2	-0.98849	NEG
ENSBTAG00000000098	SETDB1	ENSBTAG00000006033	NDUFA1	-0.98562	NEG
ENSBTAG00000000098	SETDB1	ENSBTAG00000006050	BOLA1	-0.98155	NEG
ENSBTAG00000000098	SETDB1	ENSBTAG00000006107	SLF1	0.97012	POS
ENSBTAG00000000098	SETDB1	ENSBTAG00000006134	DYNLRB1	-0.96304	NEG
ENSBTAG00000000098	SETDB1	ENSBTAG00000006135	MAP1LC3A	-0.96947	NEG
ENSBTAG00000000098	SETDB1	ENSBTAG00000006288	VSTM4	-0.95803	NEG
ENSBTAG00000000098	SETDB1	ENSBTAG00000006305	AK1	-0.96287	NEG
ENSBTAG00000000098	SETDB1	ENSBTAG00000006307	HSD17B11	-0.95061	NEG
ENSBTAG00000000098	SETDB1	ENSBTAG00000006342	ATP5IF1	-0.95384	NEG
ENSBTAG00000000098	SETDB1	ENSBTAG00000006354	HP	0.97378	POS
ENSBTAG00000000098	SETDB1	ENSBTAG00000006372	KLHL42	0.96739	POS
ENSBTAG00000000098	SETDB1	ENSBTAG00000006543	EIF3CL	-0.96073	NEG
ENSBTAG00000000098	SETDB1	ENSBTAG00000006797	MARCHF3	-0.97249	NEG
ENSBTAG00000000098	SETDB1	ENSBTAG00000006969	TUBB	-0.95903	NEG
ENSBTAG00000000098	SETDB1	ENSBTAG00000007321	SREK1	0.97814	POS
ENSBTAG00000000098	SETDB1	ENSBTAG00000007572	ATP6V1F	-0.9601	NEG
ENSBTAG00000000098	SETDB1	ENSBTAG00000007658	CTNNBL1	-0.97623	NEG
ENSBTAG00000000098	SETDB1	ENSBTAG00000007732	ARPP21	-0.98986	NEG
ENSBTAG00000000098	SETDB1	ENSBTAG00000007797	IGBP1	-0.97285	NEG
ENSBTAG00000000098	SETDB1	ENSBTAG00000007904	KRT72	-0.969	NEG
ENSBTAG00000000098	SETDB1	ENSBTAG00000008111	ESYT3	-0.96884	NEG
ENSBTAG00000000098	SETDB1	ENSBTAG00000008411	PLEKHO2	-0.95848	NEG
ENSBTAG00000000098	SETDB1	ENSBTAG00000008634	WBP2	-0.95632	NEG
ENSBTAG00000000098	SETDB1	ENSBTAG00000008713	DCAF4	0.95826	POS
ENSBTAG00000000098	SETDB1	ENSBTAG00000008833	APOM	-0.97671	NEG
ENSBTAG00000000098	SETDB1	ENSBTAG00000008909	PNPT1	0.99087	POS
ENSBTAG00000000098	SETDB1	ENSBTAG00000009035	CENPE	0.95257	POS
ENSBTAG00000000098	SETDB1	ENSBTAG00000009065	MAP3K5	-0.96777	NEG
ENSBTAG00000000098	SETDB1	ENSBTAG00000009214	ETS2	0.98208	POS
ENSBTAG00000000098	SETDB1	ENSBTAG00000009228	SRP68	-0.95975	NEG
ENSBTAG00000000098	SETDB1	ENSBTAG00000009389	HNRNPH1	0.9588	POS
ENSBTAG00000000098	SETDB1	ENSBTAG00000009508		-0.9712	NEG
ENSBTAG00000000098	SETDB1	ENSBTAG00000009581	UBXN11	-0.9776	NEG
ENSBTAG00000000098	SETDB1	ENSBTAG00000009812	CXCL5	-0.98083	NEG
ENSBTAG00000000098	SETDB1	ENSBTAG00000009987	ITGB3	-0.97789	NEG
ENSBTAG00000000098	SETDB1	ENSBTAG00000010157	TOMM22	-0.96613	NEG
ENSBTAG00000000098	SETDB1	ENSBTAG00000010576	MAP2K3	-0.97905	NEG
ENSBTAG00000000098	SETDB1	ENSBTAG00000010659	CUX1	-0.98174	NEG
ENSBTAG00000000098	SETDB1	ENSBTAG00000010667	PIK3IP1	-0.96036	NEG
ENSBTAG00000000098	SETDB1	ENSBTAG00000010910	COPS9	-0.96398	NEG
ENSBTAG00000000098	SETDB1	ENSBTAG00000010987	NFKBIZ	0.95459	POS
ENSBTAG00000000098	SETDB1	ENSBTAG00000010995	CINP	-0.99161	NEG
ENSBTAG00000000098	SETDB1	ENSBTAG00000011145	NDUFA4	-0.99613	NEG
ENSBTAG00000000098	SETDB1	ENSBTAG00000012242	MAF1	-0.96428	NEG
ENSBTAG00000000098	SETDB1	ENSBTAG00000012277	SRRD	-0.96946	NEG
ENSBTAG00000000098	SETDB1	ENSBTAG00000012322	INKA1	-0.95719	NEG
ENSBTAG00000000098	SETDB1	ENSBTAG00000012408	RAB27A	-0.97122	NEG
ENSBTAG00000000098	SETDB1	ENSBTAG00000012454	SLC35A3	0.95138	POS
ENSBTAG00000000098	SETDB1	ENSBTAG00000012654	CHCHD1	-0.95273	NEG
ENSBTAG00000000098	SETDB1	ENSBTAG00000012664	NDST2	0.96679	POS
ENSBTAG00000000098	SETDB1	ENSBTAG00000012898	RPS27L	-0.9527	NEG
ENSBTAG00000000098	SETDB1	ENSBTAG00000013169	LCMT1	-0.97308	NEG
ENSBTAG00000000098	SETDB1	ENSBTAG00000013613	SMIM7	-0.97645	NEG
ENSBTAG00000000098	SETDB1	ENSBTAG00000013615	CHORDC1	0.96423	POS
ENSBTAG00000000098	SETDB1	ENSBTAG00000013953	CALD1	-0.95744	NEG
ENSBTAG00000000098	SETDB1	ENSBTAG00000013956	BCL2L13	-0.97287	NEG
ENSBTAG00000000098	SETDB1	ENSBTAG00000014027	TRIM36	0.96849	POS
ENSBTAG00000000098	SETDB1	ENSBTAG00000014124	MLLT3	-0.96247	NEG
ENSBTAG00000000098	SETDB1	ENSBTAG00000014261	TARS1	0.97271	POS
ENSBTAG00000000098	SETDB1	ENSBTAG00000014316	HNRNPH3	0.96112	POS
ENSBTAG00000000098	SETDB1	ENSBTAG00000014372	SMARCD3	-0.98123	NEG
ENSBTAG00000000098	SETDB1	ENSBTAG00000014463	CAMK2D	0.95842	POS
ENSBTAG00000000098	SETDB1	ENSBTAG00000014479	TUBGCP4	0.95711	POS
ENSBTAG00000000098	SETDB1	ENSBTAG00000014549	GNL3	0.95349	POS
ENSBTAG00000000098	SETDB1	ENSBTAG00000014724	EIF4A2	0.96438	POS
ENSBTAG00000000098	SETDB1	ENSBTAG00000014872	CAPNS1	-0.97457	NEG
ENSBTAG00000000098	SETDB1	ENSBTAG00000014906	VCAN	0.97059	POS
ENSBTAG00000000098	SETDB1	ENSBTAG00000015169	UBXN4	0.99015	POS
ENSBTAG00000000098	SETDB1	ENSBTAG00000015277	PCF11	0.96073	POS
ENSBTAG00000000098	SETDB1	ENSBTAG00000015707	TREML2	-0.96891	NEG
ENSBTAG00000000098	SETDB1	ENSBTAG00000015710	CD3E	-0.95774	NEG
ENSBTAG00000000098	SETDB1	ENSBTAG00000015806	OAZ2	-0.97526	NEG
ENSBTAG00000000098	SETDB1	ENSBTAG00000015893	EPN3	-0.97676	NEG
ENSBTAG00000000098	SETDB1	ENSBTAG00000015955	ERGIC1	-0.95156	NEG
ENSBTAG00000000098	SETDB1	ENSBTAG00000016076	TRAK1	0.95928	POS
ENSBTAG00000000098	SETDB1	ENSBTAG00000016133	MRPS7	-0.97222	NEG
ENSBTAG00000000098	SETDB1	ENSBTAG00000016208	TGM2	-0.9524	NEG
ENSBTAG00000000098	SETDB1	ENSBTAG00000016315	COTL1	-0.96951	NEG
ENSBTAG00000000098	SETDB1	ENSBTAG00000016547	CEP57	0.96727	POS
ENSBTAG00000000098	SETDB1	ENSBTAG00000016637	WBP4	0.97842	POS
ENSBTAG00000000098	SETDB1	ENSBTAG00000016648	BSG	-0.95307	NEG
ENSBTAG00000000098	SETDB1	ENSBTAG00000016733	NOL9	0.97299	POS
ENSBTAG00000000098	SETDB1	ENSBTAG00000016828	TAPBP	-0.96993	NEG
ENSBTAG00000000098	SETDB1	ENSBTAG00000016933	IL27RA	-0.97668	NEG
ENSBTAG00000000098	SETDB1	ENSBTAG00000017246	UBB	-0.95744	NEG
ENSBTAG00000000098	SETDB1	ENSBTAG00000017339	RUNX1T1	0.95832	POS
ENSBTAG00000000098	SETDB1	ENSBTAG00000017386	C3H1orf50	-0.95419	NEG
ENSBTAG00000000098	SETDB1	ENSBTAG00000017451	TSPAN17	-0.9591	NEG
ENSBTAG00000000098	SETDB1	ENSBTAG00000017593	TREM1	0.96402	POS
ENSBTAG00000000098	SETDB1	ENSBTAG00000017871		-0.98649	NEG
ENSBTAG00000000098	SETDB1	ENSBTAG00000017999	TNRC6A	0.95407	POS
ENSBTAG00000000098	SETDB1	ENSBTAG00000018157	IFT172	0.95297	POS
ENSBTAG00000000098	SETDB1	ENSBTAG00000018513	FHL1	-0.95363	NEG
ENSBTAG00000000098	SETDB1	ENSBTAG00000018522	OAZ1	-0.96991	NEG
ENSBTAG00000000098	SETDB1	ENSBTAG00000019508	SEC61A2	0.95476	POS
ENSBTAG00000000098	SETDB1	ENSBTAG00000019537	MARCHF8	-0.97884	NEG
ENSBTAG00000000098	SETDB1	ENSBTAG00000019723	PEX12	-0.96657	NEG
ENSBTAG00000000098	SETDB1	ENSBTAG00000019787	PAFAH1B3	-0.98762	NEG
ENSBTAG00000000098	SETDB1	ENSBTAG00000019927	CYB5R1	-0.96292	NEG
ENSBTAG00000000098	SETDB1	ENSBTAG00000019937	WDR3	0.96298	POS
ENSBTAG00000000098	SETDB1	ENSBTAG00000020831	CHD1L	0.95121	POS
ENSBTAG00000000098	SETDB1	ENSBTAG00000020850	MUL1	-0.9694	NEG
ENSBTAG00000000098	SETDB1	ENSBTAG00000020895	LOXL4	0.95167	POS
ENSBTAG00000000098	SETDB1	ENSBTAG00000020938	TWF1	0.96705	POS
ENSBTAG00000000098	SETDB1	ENSBTAG00000021202	ACOT7	-0.97581	NEG
ENSBTAG00000000098	SETDB1	ENSBTAG00000021286	SLC37A1	-0.96039	NEG
ENSBTAG00000000098	SETDB1	ENSBTAG00000021395	PSME1	-0.98264	NEG
ENSBTAG00000000098	SETDB1	ENSBTAG00000021416	PRXL2A	-0.99535	NEG
ENSBTAG00000000098	SETDB1	ENSBTAG00000021896	NUP214	-0.95137	NEG
ENSBTAG00000000098	SETDB1	ENSBTAG00000022520	BRCA1	0.96358	POS
ENSBTAG00000000098	SETDB1	ENSBTAG00000023744	YPEL5	-0.96518	NEG
ENSBTAG00000000098	SETDB1	ENSBTAG00000023976	ARHGAP25	-0.97736	NEG
ENSBTAG00000000098	SETDB1	ENSBTAG00000024974	HEXIM2	-0.96483	NEG
ENSBTAG00000000098	SETDB1	ENSBTAG00000025191	SKP1	-0.98351	NEG
ENSBTAG00000000098	SETDB1	ENSBTAG00000025313	DYNLL2	-0.97834	NEG
ENSBTAG00000000098	SETDB1	ENSBTAG00000026199	ACTB	-0.96109	NEG
ENSBTAG00000000098	SETDB1	ENSBTAG00000027316	UBE2V1	-0.98483	NEG
ENSBTAG00000000098	SETDB1	ENSBTAG00000027446	RSU1	-0.95566	NEG
ENSBTAG00000000098	SETDB1	ENSBTAG00000027728	NUDT12	0.96023	POS
ENSBTAG00000000098	SETDB1	ENSBTAG00000030169	SUMO2	-0.96347	NEG
ENSBTAG00000000098	SETDB1	ENSBTAG00000030282	FAM200C	0.96497	POS
ENSBTAG00000000098	SETDB1	ENSBTAG00000030333	AOC3	-0.97295	NEG
ENSBTAG00000000098	SETDB1	ENSBTAG00000030940	GIMAP7	-0.96441	NEG
ENSBTAG00000000098	SETDB1	ENSBTAG00000032234	STK24	-0.98445	NEG
ENSBTAG00000000098	SETDB1	ENSBTAG00000032360		-0.95603	NEG
ENSBTAG00000000098	SETDB1	ENSBTAG00000032774	ADIRF	-0.98023	NEG
ENSBTAG00000000098	SETDB1	ENSBTAG00000033010	TTC27	-0.97443	NEG
ENSBTAG00000000098	SETDB1	ENSBTAG00000033041	YIPF4	0.98573	POS
ENSBTAG00000000098	SETDB1	ENSBTAG00000033331	CHMP1A	-0.95265	NEG
ENSBTAG00000000098	SETDB1	ENSBTAG00000033446	TATDN1	0.9597	POS
ENSBTAG00000000098	SETDB1	ENSBTAG00000033801	VRK2	0.95223	POS
ENSBTAG00000000098	SETDB1	ENSBTAG00000038154	HSH2D	-0.96677	NEG
ENSBTAG00000000098	SETDB1	ENSBTAG00000038186		-0.96112	NEG
ENSBTAG00000000098	SETDB1	ENSBTAG00000038640	HIGD1A	0.98886	POS
ENSBTAG00000000098	SETDB1	ENSBTAG00000039635	CCDC97	-0.97284	NEG
ENSBTAG00000000098	SETDB1	ENSBTAG00000044003	TEX10	0.95653	POS
ENSBTAG00000000098	SETDB1	ENSBTAG00000044190	TMEM67	0.97453	POS
ENSBTAG00000000098	SETDB1	ENSBTAG00000046486		-0.98342	NEG
ENSBTAG00000000098	SETDB1	ENSBTAG00000046499		-0.9818	NEG
ENSBTAG00000000098	SETDB1	ENSBTAG00000047169	STEEP1	-0.95864	NEG
ENSBTAG00000000098	SETDB1	ENSBTAG00000048152	TUBG1	-0.96297	NEG
ENSBTAG00000000098	SETDB1	ENSBTAG00000048788		0.96276	POS
ENSBTAG00000000098	SETDB1	ENSBTAG00000049452	UBL5	-0.97391	NEG
ENSBTAG00000000098	SETDB1	ENSBTAG00000050597		-0.95695	NEG
ENSBTAG00000000098	SETDB1	ENSBTAG00000051381	RNF227	-0.9596	NEG
ENSBTAG00000000098	SETDB1	ENSBTAG00000051809	STMP1	-0.98545	NEG
ENSBTAG00000000098	SETDB1	ENSBTAG00000054045		-0.97704	NEG
ENSBTAG00000000098	SETDB1	ENSBTAG00000054263		-0.95885	NEG
ENSBTAG00000000098	SETDB1	ENSBTAG00000054306		-0.98482	NEG
ENSBTAG00000000098	SETDB1	ENSBTAG00000054578	COMMD6	-0.9831	NEG
ENSBTAG00000000098	SETDB1	ENSBTAG00000054594		0.97461	POS
ENSBTAG00000000098	SETDB1	ENSBTAG00000055252	UBE2E1	-0.98608	NEG
ENSBTAG00000000099	CERS2	ENSBTAG00000010766	OIP5	-0.96335	NEG
ENSBTAG00000000105	RIT1	ENSBTAG00000003212	NNAT	0.95601	POS
ENSBTAG00000000105	RIT1	ENSBTAG00000003650	NR4A2	-0.96498	NEG
ENSBTAG00000000105	RIT1	ENSBTAG00000006882	IQGAP3	-0.98586	NEG
ENSBTAG00000000105	RIT1	ENSBTAG00000021553	PTPN14	0.96919	POS
ENSBTAG00000000108	KHDC4	ENSBTAG00000005443	MIER1	0.96848	POS
ENSBTAG00000000108	KHDC4	ENSBTAG00000019979	CMPK2	-0.98323	NEG
ENSBTAG00000000108	KHDC4	ENSBTAG00000049782		-0.95902	NEG
ENSBTAG00000000108	KHDC4	ENSBTAG00000052192	SPATA33	-0.95869	NEG
ENSBTAG00000000113	ARHGEF2	ENSBTAG00000015050	HCN2	-0.99364	NEG
ENSBTAG00000000113	ARHGEF2	ENSBTAG00000047626	CCDC188	0.95097	POS
ENSBTAG00000000113	ARHGEF2	ENSBTAG00000055140	CLEC2B	-0.98892	NEG
ENSBTAG00000000115	VPS54	ENSBTAG00000016319	CYB5D2	-0.97168	NEG
ENSBTAG00000000125	AFG2A	ENSBTAG00000003968	UBP1	0.96878	POS
ENSBTAG00000000125	AFG2A	ENSBTAG00000011234	FOXO3	0.97297	POS
ENSBTAG00000000130	TNFSF13	ENSBTAG00000046307	CEBPD	0.9785	POS
ENSBTAG00000000133	CD68	ENSBTAG00000007109	ASB2	-0.95951	NEG
ENSBTAG00000000133	CD68	ENSBTAG00000007159	ESR1	-0.95172	NEG
ENSBTAG00000000133	CD68	ENSBTAG00000011234	FOXO3	-0.95771	NEG
ENSBTAG00000000133	CD68	ENSBTAG00000020356	GON4L	-0.97721	NEG
ENSBTAG00000000139	KMT5A	ENSBTAG00000001543	BRI3BP	0.97979	POS
ENSBTAG00000000139	KMT5A	ENSBTAG00000012972	CYP2U1	-0.961	NEG
ENSBTAG00000000144		ENSBTAG00000019020	TAX1BP1	0.97237	POS
ENSBTAG00000000144		ENSBTAG00000019961	ATP4B	-0.97055	NEG
ENSBTAG00000000146	FARP1	ENSBTAG00000000585	LY6G6C	0.95619	POS
ENSBTAG00000000146	FARP1	ENSBTAG00000000620	MCMDC2	-0.96922	NEG
ENSBTAG00000000146	FARP1	ENSBTAG00000003454	RGS20	0.96283	POS
ENSBTAG00000000146	FARP1	ENSBTAG00000004965	NUP133	-0.95944	NEG
ENSBTAG00000000146	FARP1	ENSBTAG00000004999	RESF1	-0.96461	NEG
ENSBTAG00000000146	FARP1	ENSBTAG00000005089	RHBDD2	0.97363	POS
ENSBTAG00000000146	FARP1	ENSBTAG00000005347	GPN3	-0.9847	NEG
ENSBTAG00000000146	FARP1	ENSBTAG00000005634		0.95377	POS
ENSBTAG00000000146	FARP1	ENSBTAG00000005826	PTAR1	-0.97457	NEG
ENSBTAG00000000146	FARP1	ENSBTAG00000005870	FANCL	-0.95619	NEG
ENSBTAG00000000146	FARP1	ENSBTAG00000006069	CAPS	0.96247	POS
ENSBTAG00000000146	FARP1	ENSBTAG00000006291	CYLD	-0.9528	NEG
ENSBTAG00000000146	FARP1	ENSBTAG00000006395		0.966	POS
ENSBTAG00000000146	FARP1	ENSBTAG00000006470	TTBK2	-0.95847	NEG
ENSBTAG00000000146	FARP1	ENSBTAG00000006672	SYNCRIP	-0.95458	NEG
ENSBTAG00000000146	FARP1	ENSBTAG00000006828	RAPGEF3	0.98845	POS
ENSBTAG00000000146	FARP1	ENSBTAG00000007203	STT3A	-0.9602	NEG
ENSBTAG00000000146	FARP1	ENSBTAG00000007530	TRIM10	0.97373	POS
ENSBTAG00000000146	FARP1	ENSBTAG00000009487	TMEM223	0.97997	POS
ENSBTAG00000000146	FARP1	ENSBTAG00000009905	NFYA	-0.95753	NEG
ENSBTAG00000000146	FARP1	ENSBTAG00000010297	DHRS11	0.98083	POS
ENSBTAG00000000146	FARP1	ENSBTAG00000010534	MPRIP	-0.97494	NEG
ENSBTAG00000000146	FARP1	ENSBTAG00000011198	PPP1CC	-0.96484	NEG
ENSBTAG00000000146	FARP1	ENSBTAG00000011732	PGAP3	0.95736	POS
ENSBTAG00000000146	FARP1	ENSBTAG00000011765	GABARAPL1	0.95394	POS
ENSBTAG00000000146	FARP1	ENSBTAG00000011950	EMC1	-0.96598	NEG
ENSBTAG00000000146	FARP1	ENSBTAG00000012059	MVD	0.95214	POS
ENSBTAG00000000146	FARP1	ENSBTAG00000013057	CBLB	-0.97497	NEG
ENSBTAG00000000146	FARP1	ENSBTAG00000013387	CHMP4B	0.95011	POS
ENSBTAG00000000146	FARP1	ENSBTAG00000013666	SLC25A29	0.97749	POS
ENSBTAG00000000146	FARP1	ENSBTAG00000014448	VKORC1L1	-0.96127	NEG
ENSBTAG00000000146	FARP1	ENSBTAG00000015386	REL	-0.97278	NEG
ENSBTAG00000000146	FARP1	ENSBTAG00000016260	LRRK2	-0.95102	NEG
ENSBTAG00000000146	FARP1	ENSBTAG00000016963	ADAMTS6	-0.97683	NEG
ENSBTAG00000000146	FARP1	ENSBTAG00000016997		-0.97952	NEG
ENSBTAG00000000146	FARP1	ENSBTAG00000017137	CDC37L1	-0.95437	NEG
ENSBTAG00000000146	FARP1	ENSBTAG00000018035	TGFBR1	-0.97571	NEG
ENSBTAG00000000146	FARP1	ENSBTAG00000018246	RAB39A	-0.97134	NEG
ENSBTAG00000000146	FARP1	ENSBTAG00000018329	EXOSC7	0.96326	POS
ENSBTAG00000000146	FARP1	ENSBTAG00000018622	PCBP4	0.98741	POS
ENSBTAG00000000146	FARP1	ENSBTAG00000018761	SLC35F6	-0.96388	NEG
ENSBTAG00000000146	FARP1	ENSBTAG00000018883	DCTN3	0.96433	POS
ENSBTAG00000000146	FARP1	ENSBTAG00000019027	SLC30A7	-0.9776	NEG
ENSBTAG00000000146	FARP1	ENSBTAG00000019967	RASA3	0.95017	POS
ENSBTAG00000000146	FARP1	ENSBTAG00000032719	TFRC	-0.95085	NEG
ENSBTAG00000000146	FARP1	ENSBTAG00000033032	FAM50A	0.97632	POS
ENSBTAG00000000146	FARP1	ENSBTAG00000035030	TMED7	-0.96347	NEG
ENSBTAG00000000146	FARP1	ENSBTAG00000035230	TOR1AIP2	-0.96722	NEG
ENSBTAG00000000146	FARP1	ENSBTAG00000040088	SLC9B2	-0.98121	NEG
ENSBTAG00000000146	FARP1	ENSBTAG00000047450	SFR1	-0.9565	NEG
ENSBTAG00000000146	FARP1	ENSBTAG00000051386	AP3S1	0.96338	POS
ENSBTAG00000000146	FARP1	ENSBTAG00000052124		-0.98178	NEG
ENSBTAG00000000146	FARP1	ENSBTAG00000052803		0.96198	POS
ENSBTAG00000000146	FARP1	ENSBTAG00000053497		0.95587	POS
ENSBTAG00000000146	FARP1	ENSBTAG00000053745		-0.95537	NEG
ENSBTAG00000000146	FARP1	ENSBTAG00000055104		-0.97382	NEG
ENSBTAG00000000152	RANBP2	ENSBTAG00000006531	DIP2C	0.96597	POS
ENSBTAG00000000152	RANBP2	ENSBTAG00000016442	MAP4K3	0.95877	POS
ENSBTAG00000000153	LRFN3	ENSBTAG00000001818	MEF2B	0.97928	POS
ENSBTAG00000000153	LRFN3	ENSBTAG00000002690	BLZF1	0.97911	POS
ENSBTAG00000000153	LRFN3	ENSBTAG00000004895	AFAP1L2	0.99098	POS
ENSBTAG00000000153	LRFN3	ENSBTAG00000009803	SNCB	0.95191	POS
ENSBTAG00000000153	LRFN3	ENSBTAG00000010821	ACER2	0.98379	POS
ENSBTAG00000000153	LRFN3	ENSBTAG00000011828	ARID3B	0.95893	POS
ENSBTAG00000000153	LRFN3	ENSBTAG00000015308	SMARCE1	0.9635	POS
ENSBTAG00000000153	LRFN3	ENSBTAG00000019202	EAF1	0.98698	POS
ENSBTAG00000000153	LRFN3	ENSBTAG00000023744	YPEL5	0.96828	POS
ENSBTAG00000000153	LRFN3	ENSBTAG00000053661		0.9771	POS
ENSBTAG00000000160	CBS	ENSBTAG00000011108	USP54	-0.96664	NEG
ENSBTAG00000000160	CBS	ENSBTAG00000038141	ADGRG1	0.97996	POS
ENSBTAG00000000163	DDIT4	ENSBTAG00000005195	ZNF200	0.97702	POS
ENSBTAG00000000163	DDIT4	ENSBTAG00000005478	PATZ1	0.9795	POS
ENSBTAG00000000163	DDIT4	ENSBTAG00000031523		-0.95857	NEG
ENSBTAG00000000175	N4BP2	ENSBTAG00000016319	CYB5D2	-0.97708	NEG
ENSBTAG00000000176	SP3	ENSBTAG00000005951	HIC2	0.97477	POS
ENSBTAG00000000176	SP3	ENSBTAG00000016319	CYB5D2	-0.96154	NEG
ENSBTAG00000000181	SUSD3	ENSBTAG00000002917	PRKAG2	0.96775	POS
ENSBTAG00000000181	SUSD3	ENSBTAG00000003801	MBD1	-0.96133	NEG
ENSBTAG00000000181	SUSD3	ENSBTAG00000005029		0.9664	POS
ENSBTAG00000000181	SUSD3	ENSBTAG00000005031	DOC2A	0.97352	POS
ENSBTAG00000000181	SUSD3	ENSBTAG00000007651	TARS3	0.95075	POS
ENSBTAG00000000181	SUSD3	ENSBTAG00000009214	ETS2	-0.95292	NEG
ENSBTAG00000000181	SUSD3	ENSBTAG00000024974	HEXIM2	0.98925	POS
ENSBTAG00000000181	SUSD3	ENSBTAG00000040063		-0.95719	NEG
ENSBTAG00000000181	SUSD3	ENSBTAG00000045507	ZNF469	-0.95208	NEG
ENSBTAG00000000181	SUSD3	ENSBTAG00000046499		0.96708	POS
ENSBTAG00000000181	SUSD3	ENSBTAG00000054085	SELENOP	0.95001	POS
ENSBTAG00000000181	SUSD3	ENSBTAG00000054525		0.96459	POS
ENSBTAG00000000182	SPINT2	ENSBTAG00000002362	APOLD1	0.97049	POS
ENSBTAG00000000182	SPINT2	ENSBTAG00000002788	RAB27B	0.95564	POS
ENSBTAG00000000182	SPINT2	ENSBTAG00000002917	PRKAG2	0.97168	POS
ENSBTAG00000000182	SPINT2	ENSBTAG00000005029		0.95784	POS
ENSBTAG00000000182	SPINT2	ENSBTAG00000005031	DOC2A	0.96429	POS
ENSBTAG00000000182	SPINT2	ENSBTAG00000008448	MEIS1	0.97318	POS
ENSBTAG00000000182	SPINT2	ENSBTAG00000019552	PGRMC1	0.98012	POS
ENSBTAG00000000182	SPINT2	ENSBTAG00000020729	DHRS7	0.96374	POS
ENSBTAG00000000182	SPINT2	ENSBTAG00000021920	SEMA4C	0.95657	POS
ENSBTAG00000000182	SPINT2	ENSBTAG00000032021	RALB	0.9554	POS
ENSBTAG00000000182	SPINT2	ENSBTAG00000037457	MBD2	0.96111	POS
ENSBTAG00000000184	EIF2AK3	ENSBTAG00000003617	ALKBH4	-0.97132	NEG
ENSBTAG00000000191	SLC25A20	ENSBTAG00000005078	UCHL1	0.95378	POS
ENSBTAG00000000191	SLC25A20	ENSBTAG00000009803	SNCB	0.95888	POS
ENSBTAG00000000191	SLC25A20	ENSBTAG00000010113	ZBTB24	-0.97635	NEG
ENSBTAG00000000191	SLC25A20	ENSBTAG00000015308	SMARCE1	0.9512	POS
ENSBTAG00000000191	SLC25A20	ENSBTAG00000020100		-0.96585	NEG
ENSBTAG00000000191	SLC25A20	ENSBTAG00000020148	TEK	-0.978	NEG
ENSBTAG00000000191	SLC25A20	ENSBTAG00000031523		-0.96091	NEG
ENSBTAG00000000195		ENSBTAG00000001616	ZNF592	-0.969	NEG
ENSBTAG00000000195		ENSBTAG00000021566	PAX2	-0.96456	NEG
ENSBTAG00000000195		ENSBTAG00000024379	LRRC17	0.95055	POS
ENSBTAG00000000195		ENSBTAG00000052632	TGIF2	-0.95913	NEG
ENSBTAG00000000199	PDP1	ENSBTAG00000005078	UCHL1	-0.9814	NEG
ENSBTAG00000000199	PDP1	ENSBTAG00000015308	SMARCE1	-0.95254	NEG
ENSBTAG00000000199	PDP1	ENSBTAG00000020100		0.95334	POS
ENSBTAG00000000201	LTN1	ENSBTAG00000005951	HIC2	0.96045	POS
ENSBTAG00000000201	LTN1	ENSBTAG00000016319	CYB5D2	-0.9835	NEG
ENSBTAG00000000202	SLC25A19	ENSBTAG00000011439	EPB42	-0.98072	NEG
ENSBTAG00000000205	MMD	ENSBTAG00000002362	APOLD1	0.97599	POS
ENSBTAG00000000205	MMD	ENSBTAG00000006434	SYNPO2	0.95915	POS
ENSBTAG00000000205	MMD	ENSBTAG00000006551	ESCO2	-0.9621	NEG
ENSBTAG00000000205	MMD	ENSBTAG00000007020	ZNF502	-0.95723	NEG
ENSBTAG00000000205	MMD	ENSBTAG00000008448	MEIS1	0.9757	POS
ENSBTAG00000000205	MMD	ENSBTAG00000012159	CNBP	0.95427	POS
ENSBTAG00000000205	MMD	ENSBTAG00000013294	DYRK3	0.95485	POS
ENSBTAG00000000205	MMD	ENSBTAG00000017105	FSTL4	0.96947	POS
ENSBTAG00000000205	MMD	ENSBTAG00000019552	PGRMC1	0.9885	POS
ENSBTAG00000000205	MMD	ENSBTAG00000020729	DHRS7	0.9887	POS
ENSBTAG00000000205	MMD	ENSBTAG00000021435	MAFF	0.96764	POS
ENSBTAG00000000205	MMD	ENSBTAG00000021920	SEMA4C	0.99198	POS
ENSBTAG00000000205	MMD	ENSBTAG00000023259	OSBPL1A	0.9704	POS
ENSBTAG00000000205	MMD	ENSBTAG00000032021	RALB	0.95778	POS
ENSBTAG00000000205	MMD	ENSBTAG00000037457	MBD2	0.97991	POS
ENSBTAG00000000205	MMD	ENSBTAG00000038375	STOM	0.96945	POS
ENSBTAG00000000205	MMD	ENSBTAG00000048873		0.97052	POS
ENSBTAG00000000205	MMD	ENSBTAG00000053661		0.95433	POS
ENSBTAG00000000212	NADK	ENSBTAG00000017685	JUP	-0.98334	NEG
ENSBTAG00000000212	NADK	ENSBTAG00000049411	DHRSX	-0.95308	NEG
ENSBTAG00000000221	RBM34	ENSBTAG00000004139	BACH1	0.98656	POS
ENSBTAG00000000221	RBM34	ENSBTAG00000012777	SRF	-0.95589	NEG
ENSBTAG00000000221	RBM34	ENSBTAG00000017994	MAX	-0.96491	NEG
ENSBTAG00000000221	RBM34	ENSBTAG00000053029	ZNF26	0.95095	POS
ENSBTAG00000000221	RBM34	ENSBTAG00000053928	GPR25	-0.97281	NEG
ENSBTAG00000000221	RBM34	ENSBTAG00000054635	ZNF33B	0.98658	POS
ENSBTAG00000000222	ARID4B	ENSBTAG00000016442	MAP4K3	0.98328	POS
ENSBTAG00000000222	ARID4B	ENSBTAG00000031579	SGO2	0.96546	POS
ENSBTAG00000000223	PPM1B	ENSBTAG00000010766	OIP5	0.96037	POS
ENSBTAG00000000223	PPM1B	ENSBTAG00000044741	SNORD97	0.95162	POS
ENSBTAG00000000224	TSPAN15	ENSBTAG00000000737	DMXL2	-0.95767	NEG
ENSBTAG00000000225	POLB	ENSBTAG00000014861	SLC20A2	0.97013	POS
ENSBTAG00000000231	BMPR1A	ENSBTAG00000049995		0.96474	POS
ENSBTAG00000000236	YWHAZ	ENSBTAG00000003968	UBP1	0.96978	POS
ENSBTAG00000000238	PSD2	ENSBTAG00000000868	ZFP1	0.97176	POS
ENSBTAG00000000238	PSD2	ENSBTAG00000009035	CENPE	0.96152	POS
ENSBTAG00000000238	PSD2	ENSBTAG00000013757	CTCF	-0.95596	NEG
ENSBTAG00000000238	PSD2	ENSBTAG00000018710	TTF1	0.97795	POS
ENSBTAG00000000238	PSD2	ENSBTAG00000020080	MYBPC2	0.96074	POS
ENSBTAG00000000241	STAU1	ENSBTAG00000017446	E2F8	-0.95475	NEG
ENSBTAG00000000243	HEBP2	ENSBTAG00000005195	ZNF200	0.98196	POS
ENSBTAG00000000243	HEBP2	ENSBTAG00000005478	PATZ1	0.97891	POS
ENSBTAG00000000245	NHSL1	ENSBTAG00000007718	TGIF1	-0.95522	NEG
ENSBTAG00000000246	ME3	ENSBTAG00000003456		-0.95564	NEG
ENSBTAG00000000246	ME3	ENSBTAG00000008306	MKRN1	0.9513	POS
ENSBTAG00000000246	ME3	ENSBTAG00000013879	DGKH	0.96195	POS
ENSBTAG00000000251	ALAD	ENSBTAG00000001616	ZNF592	0.98609	POS
ENSBTAG00000000251	ALAD	ENSBTAG00000009035	CENPE	-0.99316	NEG
ENSBTAG00000000251	ALAD	ENSBTAG00000009214	ETS2	-0.95118	NEG
ENSBTAG00000000251	ALAD	ENSBTAG00000017329	GMNN	-0.97376	NEG
ENSBTAG00000000251	ALAD	ENSBTAG00000024379	LRRC17	-0.98132	NEG
ENSBTAG00000000251	ALAD	ENSBTAG00000053998		-0.96552	NEG
ENSBTAG00000000252	POLE3	ENSBTAG00000004386	SOCS1	0.95535	POS
ENSBTAG00000000252	POLE3	ENSBTAG00000019015	IFITM3	0.99234	POS
ENSBTAG00000000253	PTPRF	ENSBTAG00000018410	EBPL	0.96958	POS
ENSBTAG00000000266	NAB1	ENSBTAG00000050995		0.96787	POS
ENSBTAG00000000267	SMG6	ENSBTAG00000000737	DMXL2	-0.95506	NEG
ENSBTAG00000000269		ENSBTAG00000021673	NDC80	-0.98047	NEG
ENSBTAG00000000271	MNS1	ENSBTAG00000009218	ANLN	0.96093	POS
ENSBTAG00000000271	MNS1	ENSBTAG00000009252	KLRA1	0.96205	POS
ENSBTAG00000000274	YKT6	ENSBTAG00000001543	BRI3BP	-0.95188	NEG
ENSBTAG00000000274	YKT6	ENSBTAG00000035643		-0.96094	NEG
ENSBTAG00000000274	YKT6	ENSBTAG00000043394		0.95255	POS
ENSBTAG00000000275	PARP11	ENSBTAG00000001616	ZNF592	0.96675	POS
ENSBTAG00000000275	PARP11	ENSBTAG00000005195	ZNF200	0.95632	POS
ENSBTAG00000000275	PARP11	ENSBTAG00000005478	PATZ1	0.98006	POS
ENSBTAG00000000275	PARP11	ENSBTAG00000009035	CENPE	-0.96925	NEG
ENSBTAG00000000275	PARP11	ENSBTAG00000017329	GMNN	-0.9692	NEG
ENSBTAG00000000275	PARP11	ENSBTAG00000021681	PRR11	-0.96453	NEG
ENSBTAG00000000275	PARP11	ENSBTAG00000024379	LRRC17	-0.96032	NEG
ENSBTAG00000000277	IL18	ENSBTAG00000008449	DNAH14	-0.97141	NEG
ENSBTAG00000000281	MND1	ENSBTAG00000010590	FAM118A	0.96218	POS
ENSBTAG00000000281	MND1	ENSBTAG00000052355	WC1-12	-0.9793	NEG
ENSBTAG00000000283	CSF1	ENSBTAG00000038139	CERCAM	0.95948	POS
ENSBTAG00000000287	GNPDA2	ENSBTAG00000020561	KLHL15	0.98585	POS
ENSBTAG00000000288	UPF2	ENSBTAG00000002580	MYH14	0.95458	POS
ENSBTAG00000000288	UPF2	ENSBTAG00000051410	TAS1R3	-0.97542	NEG
ENSBTAG00000000290	ATP11B	ENSBTAG00000005791	UROS	-0.95162	NEG
ENSBTAG00000000290	ATP11B	ENSBTAG00000054394	ANK1	0.95859	POS
ENSBTAG00000000292	TCIRG1	ENSBTAG00000003264	NR1H2	0.97839	POS
ENSBTAG00000000292	TCIRG1	ENSBTAG00000011982	BATF3	0.97025	POS
ENSBTAG00000000292	TCIRG1	ENSBTAG00000048526	L3MBTL1	0.95613	POS
ENSBTAG00000000295	CLHC1	ENSBTAG00000008306	MKRN1	0.95999	POS
ENSBTAG00000000295	CLHC1	ENSBTAG00000015308	SMARCE1	0.95092	POS
ENSBTAG00000000295	CLHC1	ENSBTAG00000019202	EAF1	0.96332	POS
ENSBTAG00000000295	CLHC1	ENSBTAG00000046520	TCFL5	-0.96373	NEG
ENSBTAG00000000297	ZNF330	ENSBTAG00000020100		0.96655	POS
ENSBTAG00000000297	ZNF330	ENSBTAG00000020356	GON4L	-0.9526	NEG
ENSBTAG00000000312	GRINA	ENSBTAG00000016442	MAP4K3	-0.96311	NEG
ENSBTAG00000000312	GRINA	ENSBTAG00000038889	RILP	-0.96815	NEG
ENSBTAG00000000313	NUDT13	ENSBTAG00000008545	ATF3	0.97357	POS
ENSBTAG00000000315	ECD	ENSBTAG00000000868	ZFP1	-0.96806	NEG
ENSBTAG00000000315	ECD	ENSBTAG00000013757	CTCF	0.95649	POS
ENSBTAG00000000315	ECD	ENSBTAG00000019093	AMY2B	-0.97482	NEG
ENSBTAG00000000315	ECD	ENSBTAG00000039728		0.95732	POS
ENSBTAG00000000315	ECD	ENSBTAG00000042836	SNORA48	-0.96247	NEG
ENSBTAG00000000320	UBAP1	ENSBTAG00000003801	MBD1	-0.955	NEG
ENSBTAG00000000320	UBAP1	ENSBTAG00000005029		0.95213	POS
ENSBTAG00000000320	UBAP1	ENSBTAG00000007651	TARS3	0.96182	POS
ENSBTAG00000000320	UBAP1	ENSBTAG00000024974	HEXIM2	0.9729	POS
ENSBTAG00000000320	UBAP1	ENSBTAG00000040063		-0.95091	NEG
ENSBTAG00000000320	UBAP1	ENSBTAG00000045507	ZNF469	-0.95867	NEG
ENSBTAG00000000320	UBAP1	ENSBTAG00000054525		0.98302	POS
ENSBTAG00000000321	TBL2	ENSBTAG00000004139	BACH1	0.95744	POS
ENSBTAG00000000321	TBL2	ENSBTAG00000009812	CXCL5	-0.9565	NEG
ENSBTAG00000000321	TBL2	ENSBTAG00000046499		-0.95588	NEG
ENSBTAG00000000321	TBL2	ENSBTAG00000054635	ZNF33B	0.97236	POS
ENSBTAG00000000336		ENSBTAG00000001385	ZSCAN2	-0.97322	NEG
ENSBTAG00000000340	ADNP	ENSBTAG00000022807		0.95913	POS
ENSBTAG00000000340	ADNP	ENSBTAG00000047572	ZNF789	-0.96326	NEG
ENSBTAG00000000340	ADNP	ENSBTAG00000049014		0.9613	POS
ENSBTAG00000000341	ISOC1	ENSBTAG00000020441	HMG20A	-0.97093	NEG
ENSBTAG00000000342	PLOD3	ENSBTAG00000007718	TGIF1	0.96049	POS
ENSBTAG00000000343	ZNHIT1	ENSBTAG00000016319	CYB5D2	0.97533	POS
ENSBTAG00000000343	ZNHIT1	ENSBTAG00000019121	IFT122	0.9687	POS
ENSBTAG00000000343	ZNHIT1	ENSBTAG00000052147		-0.97528	NEG
ENSBTAG00000000345	CLDN15	ENSBTAG00000001523	YES1	0.96903	POS
ENSBTAG00000000345	CLDN15	ENSBTAG00000015752	SP110	0.95691	POS
ENSBTAG00000000356	CCDC137	ENSBTAG00000012777	SRF	0.97236	POS
ENSBTAG00000000356	CCDC137	ENSBTAG00000053928	GPR25	0.97728	POS
ENSBTAG00000000356	CCDC137	ENSBTAG00000054635	ZNF33B	-0.97427	NEG
ENSBTAG00000000357	PRAG1	ENSBTAG00000049411	DHRSX	-0.98355	NEG
ENSBTAG00000000362	SPG11	ENSBTAG00000003617	ALKBH4	-0.9509	NEG
ENSBTAG00000000363	BDP1	ENSBTAG00000054394	ANK1	0.97381	POS
ENSBTAG00000000375	SSRP1	ENSBTAG00000055140	CLEC2B	-0.9567	NEG
ENSBTAG00000000376	P2RX3	ENSBTAG00000003447		-0.95731	NEG
ENSBTAG00000000379	GOLT1B	ENSBTAG00000003617	ALKBH4	-0.96969	NEG
ENSBTAG00000000379	GOLT1B	ENSBTAG00000008573	ZFP36	-0.96221	NEG
ENSBTAG00000000381		ENSBTAG00000005443	MIER1	-0.98471	NEG
ENSBTAG00000000381		ENSBTAG00000049782		0.9856	POS
ENSBTAG00000000382	MED27	ENSBTAG00000000868	ZFP1	-0.95462	NEG
ENSBTAG00000000382	MED27	ENSBTAG00000009035	CENPE	-0.96606	NEG
ENSBTAG00000000382	MED27	ENSBTAG00000009214	ETS2	-0.97433	NEG
ENSBTAG00000000382	MED27	ENSBTAG00000018710	TTF1	-0.95949	NEG
ENSBTAG00000000382	MED27	ENSBTAG00000046499		0.95933	POS
ENSBTAG00000000382	MED27	ENSBTAG00000053998		-0.9686	NEG
ENSBTAG00000000387	NICN1	ENSBTAG00000009209	BEND5	-0.95098	NEG
ENSBTAG00000000387	NICN1	ENSBTAG00000009733	FBP1	0.96535	POS
ENSBTAG00000000393	SSPN	ENSBTAG00000015752	SP110	-0.95112	NEG
ENSBTAG00000000396	PIM1	ENSBTAG00000003650	NR4A2	-0.95605	NEG
ENSBTAG00000000396	PIM1	ENSBTAG00000008306	MKRN1	0.95699	POS
ENSBTAG00000000396	PIM1	ENSBTAG00000046520	TCFL5	-0.97818	NEG
ENSBTAG00000000397	CNPY1	ENSBTAG00000030711	LYPD8	-0.95136	NEG
ENSBTAG00000000404	NAXE	ENSBTAG00000003617	ALKBH4	0.96733	POS
ENSBTAG00000000404	NAXE	ENSBTAG00000020561	KLHL15	-0.97009	NEG
ENSBTAG00000000405	VKORC1	ENSBTAG00000001163	MACROH2A2	-0.96664	NEG
ENSBTAG00000000405	VKORC1	ENSBTAG00000002788	RAB27B	-0.98193	NEG
ENSBTAG00000000405	VKORC1	ENSBTAG00000005031	DOC2A	-0.95814	NEG
ENSBTAG00000000405	VKORC1	ENSBTAG00000009214	ETS2	0.97371	POS
ENSBTAG00000000405	VKORC1	ENSBTAG00000024974	HEXIM2	-0.97528	NEG
ENSBTAG00000000406	GPATCH4	ENSBTAG00000050995		-0.97668	NEG
ENSBTAG00000000406	GPATCH4	ENSBTAG00000051588		-0.96846	NEG
ENSBTAG00000000411	HGS	ENSBTAG00000006404	CENPT	0.96435	POS
ENSBTAG00000000411	HGS	ENSBTAG00000030246	ENTPD8	0.97268	POS
ENSBTAG00000000417	MRPL12	ENSBTAG00000038889	RILP	-0.95647	NEG
ENSBTAG00000000421	EEA1	ENSBTAG00000031579	SGO2	0.952	POS
ENSBTAG00000000421	EEA1	ENSBTAG00000051588		0.98192	POS
ENSBTAG00000000422	TSHZ1	ENSBTAG00000003414		0.95131	POS
ENSBTAG00000000422	TSHZ1	ENSBTAG00000030711	LYPD8	-0.9658	NEG
ENSBTAG00000000423	RBM4B	ENSBTAG00000007799	MTFR2	-0.96458	NEG
ENSBTAG00000000423	RBM4B	ENSBTAG00000039728		0.9566	POS
ENSBTAG00000000428	BAK1	ENSBTAG00000049498		-0.96038	NEG
ENSBTAG00000000429	DGCR2	ENSBTAG00000008573	ZFP36	0.97387	POS
ENSBTAG00000000429	DGCR2	ENSBTAG00000010590	FAM118A	0.95068	POS
ENSBTAG00000000447	FRA10AC1	ENSBTAG00000008499	TROAP	-0.96618	NEG
ENSBTAG00000000448	BDH1	ENSBTAG00000008573	ZFP36	0.9678	POS
ENSBTAG00000000455	CREBZF	ENSBTAG00000046142	PRKAR1B	-0.95202	NEG
ENSBTAG00000000458	DYNC1LI2	ENSBTAG00000010590	FAM118A	-0.97873	NEG
ENSBTAG00000000458	DYNC1LI2	ENSBTAG00000038889	RILP	0.97726	POS
ENSBTAG00000000460	SYTL2	ENSBTAG00000001385	ZSCAN2	-0.97948	NEG
ENSBTAG00000000462	CCDC102A	ENSBTAG00000030246	ENTPD8	0.95382	POS
ENSBTAG00000000469	PPP2CA	ENSBTAG00000013757	CTCF	0.96281	POS
ENSBTAG00000000472	ZNF570	ENSBTAG00000001616	ZNF592	-0.98205	NEG
ENSBTAG00000000472	ZNF570	ENSBTAG00000009035	CENPE	0.97336	POS
ENSBTAG00000000472	ZNF570	ENSBTAG00000017329	GMNN	0.96791	POS
ENSBTAG00000000472	ZNF570	ENSBTAG00000024379	LRRC17	0.98982	POS
ENSBTAG00000000475	IMMP1L	ENSBTAG00000004139	BACH1	0.98341	POS
ENSBTAG00000000475	IMMP1L	ENSBTAG00000019979	CMPK2	-0.9611	NEG
ENSBTAG00000000475	IMMP1L	ENSBTAG00000051588		0.97091	POS
ENSBTAG00000000475	IMMP1L	ENSBTAG00000053029	ZNF26	0.97433	POS
ENSBTAG00000000475	IMMP1L	ENSBTAG00000054635	ZNF33B	0.97529	POS
ENSBTAG00000000477	TLR5	ENSBTAG00000005195	ZNF200	-0.9785	NEG
ENSBTAG00000000477	TLR5	ENSBTAG00000007237	BUB1B	0.95897	POS
ENSBTAG00000000480	IFRD2	ENSBTAG00000055140	CLEC2B	-0.95387	NEG
ENSBTAG00000000489	WDR54	ENSBTAG00000007833	PIAS2	-0.97553	NEG
ENSBTAG00000000490	RTKN	ENSBTAG00000054117		0.95175	POS
ENSBTAG00000000494	PDE4D	ENSBTAG00000009252	KLRA1	0.95882	POS
ENSBTAG00000000494	PDE4D	ENSBTAG00000050995		0.96173	POS
ENSBTAG00000000495	HAVCR2	ENSBTAG00000000737	DMXL2	0.95242	POS
ENSBTAG00000000495	HAVCR2	ENSBTAG00000050517	bta-mir-11999	0.99248	POS
ENSBTAG00000000496	SLC12A8	ENSBTAG00000031551	PRSS53	0.95802	POS
ENSBTAG00000000496	SLC12A8	ENSBTAG00000047029		-0.98838	NEG
ENSBTAG00000000497	AKR1A1	ENSBTAG00000031579	SGO2	-0.95059	NEG
ENSBTAG00000000500	PINX1	ENSBTAG00000050995		-0.97956	NEG
ENSBTAG00000000504	GTF2B	ENSBTAG00000011003	IKZF3	-0.97177	NEG
ENSBTAG00000000504	GTF2B	ENSBTAG00000012498	PAX5	-0.96265	NEG
ENSBTAG00000000504	GTF2B	ENSBTAG00000021862	SLC27A3	0.95621	POS
ENSBTAG00000000510	ATG101	ENSBTAG00000049014		-0.95236	NEG
ENSBTAG00000000511	CNST	ENSBTAG00000003894	NDRG4	-0.95312	NEG
ENSBTAG00000000511	CNST	ENSBTAG00000004948	LRATD1	-0.98204	NEG
ENSBTAG00000000511	CNST	ENSBTAG00000053719		0.98267	POS
ENSBTAG00000000512	SNTA1	ENSBTAG00000025822	CALML4	0.97215	POS
ENSBTAG00000000524	CSTB	ENSBTAG00000005791	UROS	0.96513	POS
ENSBTAG00000000524	CSTB	ENSBTAG00000019121	IFT122	0.96474	POS
ENSBTAG00000000526	TOPBP1	ENSBTAG00000020704	RAMP3	-0.9651	NEG
ENSBTAG00000000527	ZFAND3	ENSBTAG00000002690	BLZF1	0.96156	POS
ENSBTAG00000000527	ZFAND3	ENSBTAG00000004895	AFAP1L2	0.97646	POS
ENSBTAG00000000527	ZFAND3	ENSBTAG00000007904	KRT72	0.98716	POS
ENSBTAG00000000527	ZFAND3	ENSBTAG00000009803	SNCB	0.97708	POS
ENSBTAG00000000527	ZFAND3	ENSBTAG00000010113	ZBTB24	-0.98512	NEG
ENSBTAG00000000527	ZFAND3	ENSBTAG00000015308	SMARCE1	0.99264	POS
ENSBTAG00000000527	ZFAND3	ENSBTAG00000019202	EAF1	0.95686	POS
ENSBTAG00000000527	ZFAND3	ENSBTAG00000019979	CMPK2	0.9516	POS
ENSBTAG00000000527	ZFAND3	ENSBTAG00000020148	TEK	-0.98077	NEG
ENSBTAG00000000527	ZFAND3	ENSBTAG00000031523		-0.96892	NEG
ENSBTAG00000000527	ZFAND3	ENSBTAG00000048873		0.95146	POS
ENSBTAG00000000527	ZFAND3	ENSBTAG00000053661		0.95889	POS
ENSBTAG00000000528	MANBAL	ENSBTAG00000000868	ZFP1	-0.96164	NEG
ENSBTAG00000000528	MANBAL	ENSBTAG00000019093	AMY2B	-0.96858	NEG
ENSBTAG00000000532		ENSBTAG00000006541	ATP2A1	0.97947	POS
ENSBTAG00000000533	ZNF684	ENSBTAG00000006170	ZNF76	0.95136	POS
ENSBTAG00000000533	ZNF684	ENSBTAG00000019961	ATP4B	0.95842	POS
ENSBTAG00000000536	ZNF395	ENSBTAG00000018710	TTF1	-0.96937	NEG
ENSBTAG00000000536	ZNF395	ENSBTAG00000023744	YPEL5	0.95037	POS
ENSBTAG00000000536	ZNF395	ENSBTAG00000046499		0.97653	POS
ENSBTAG00000000539	LRRC28	ENSBTAG00000003456		-0.96017	NEG
ENSBTAG00000000539	LRRC28	ENSBTAG00000006434	SYNPO2	0.98582	POS
ENSBTAG00000000539	LRRC28	ENSBTAG00000007181	KIFC3	0.98962	POS
ENSBTAG00000000539	LRRC28	ENSBTAG00000008306	MKRN1	0.96613	POS
ENSBTAG00000000539	LRRC28	ENSBTAG00000008893	ANO10	0.95614	POS
ENSBTAG00000000539	LRRC28	ENSBTAG00000009663	YBX3	0.98546	POS
ENSBTAG00000000539	LRRC28	ENSBTAG00000010756	ST7	0.99029	POS
ENSBTAG00000000539	LRRC28	ENSBTAG00000010913		0.97994	POS
ENSBTAG00000000539	LRRC28	ENSBTAG00000013294	DYRK3	0.96251	POS
ENSBTAG00000000539	LRRC28	ENSBTAG00000019329	LYL1	0.98961	POS
ENSBTAG00000000539	LRRC28	ENSBTAG00000019349	SLC6A4	0.95488	POS
ENSBTAG00000000539	LRRC28	ENSBTAG00000020148	TEK	-0.96018	NEG
ENSBTAG00000000539	LRRC28	ENSBTAG00000020704	RAMP3	0.97272	POS
ENSBTAG00000000539	LRRC28	ENSBTAG00000024803	ENDOD1	0.96721	POS
ENSBTAG00000000539	LRRC28	ENSBTAG00000033278	F2RL3	0.98557	POS
ENSBTAG00000000539	LRRC28	ENSBTAG00000044194	ZDHHC2	0.98091	POS
ENSBTAG00000000539	LRRC28	ENSBTAG00000045877	TSC22D3	0.96429	POS
ENSBTAG00000000539	LRRC28	ENSBTAG00000046520	TCFL5	-0.96291	NEG
ENSBTAG00000000539	LRRC28	ENSBTAG00000048873		0.95928	POS
ENSBTAG00000000539	LRRC28	ENSBTAG00000052192	SPATA33	0.96629	POS
ENSBTAG00000000542	CFAP36	ENSBTAG00000006064	BRME1	-0.95278	NEG
ENSBTAG00000000545	PPP4R3B	ENSBTAG00000003617	ALKBH4	-0.95922	NEG
ENSBTAG00000000545	PPP4R3B	ENSBTAG00000008573	ZFP36	-0.97188	NEG
ENSBTAG00000000550	ATP5F1D	ENSBTAG00000031579	SGO2	-0.96782	NEG
ENSBTAG00000000555	ACO1	ENSBTAG00000008306	MKRN1	-0.95068	NEG
ENSBTAG00000000555	ACO1	ENSBTAG00000009663	YBX3	-0.95596	NEG
ENSBTAG00000000555	ACO1	ENSBTAG00000046520	TCFL5	0.95138	POS
ENSBTAG00000000559	PLTP	ENSBTAG00000007718	TGIF1	-0.9608	NEG
ENSBTAG00000000559	PLTP	ENSBTAG00000018057		0.95175	POS
ENSBTAG00000000559	PLTP	ENSBTAG00000023891	RBM20	0.98091	POS
ENSBTAG00000000560		ENSBTAG00000006170	ZNF76	-0.95348	NEG
ENSBTAG00000000561	OCLN	ENSBTAG00000001223	CAAP1	0.95171	POS
ENSBTAG00000000561	OCLN	ENSBTAG00000001721	GYG1	0.9931	POS
ENSBTAG00000000561	OCLN	ENSBTAG00000003819	STK36	0.9639	POS
ENSBTAG00000000561	OCLN	ENSBTAG00000003941	AP1AR	-0.95442	NEG
ENSBTAG00000000561	OCLN	ENSBTAG00000004556	SLC2A3	0.96795	POS
ENSBTAG00000000561	OCLN	ENSBTAG00000005932	FAM184B	-0.96254	NEG
ENSBTAG00000000561	OCLN	ENSBTAG00000006193	IRAK2	0.98248	POS
ENSBTAG00000000561	OCLN	ENSBTAG00000006771	FRY	0.95918	POS
ENSBTAG00000000561	OCLN	ENSBTAG00000008339	DHX8	0.95198	POS
ENSBTAG00000000561	OCLN	ENSBTAG00000009433	BGLAP	0.98156	POS
ENSBTAG00000000561	OCLN	ENSBTAG00000009715	PDCD11	-0.95132	NEG
ENSBTAG00000000561	OCLN	ENSBTAG00000011935	RASSF6	0.95937	POS
ENSBTAG00000000561	OCLN	ENSBTAG00000012508	OSGIN1	0.96282	POS
ENSBTAG00000000561	OCLN	ENSBTAG00000012844	LRSAM1	0.98495	POS
ENSBTAG00000000561	OCLN	ENSBTAG00000013363	CAP1	0.96265	POS
ENSBTAG00000000561	OCLN	ENSBTAG00000014355	MYCBPAP	-0.96051	NEG
ENSBTAG00000000561	OCLN	ENSBTAG00000015316	NPM1	-0.9815	NEG
ENSBTAG00000000561	OCLN	ENSBTAG00000016984	PTPN9	0.9713	POS
ENSBTAG00000000561	OCLN	ENSBTAG00000020242		0.95326	POS
ENSBTAG00000000561	OCLN	ENSBTAG00000021503		0.96016	POS
ENSBTAG00000000561	OCLN	ENSBTAG00000024470	SH2D2A	0.96942	POS
ENSBTAG00000000561	OCLN	ENSBTAG00000025308	STON2	0.95997	POS
ENSBTAG00000000561	OCLN	ENSBTAG00000031500	SHMT2	-0.95945	NEG
ENSBTAG00000000561	OCLN	ENSBTAG00000043315	SNORA61	-0.98323	NEG
ENSBTAG00000000561	OCLN	ENSBTAG00000051936	NMNAT3	0.95385	POS
ENSBTAG00000000561	OCLN	ENSBTAG00000052204		0.95421	POS
ENSBTAG00000000561	OCLN	ENSBTAG00000054239	KIF1B	0.95457	POS
ENSBTAG00000000561	OCLN	ENSBTAG00000055254		0.96331	POS
ENSBTAG00000000561	OCLN	ENSBTAG00000055257	RAP2B	0.98393	POS
ENSBTAG00000000565	RFX7	ENSBTAG00000006531	DIP2C	0.99151	POS
ENSBTAG00000000566	CCDC14	ENSBTAG00000046670	MLX	0.96307	POS
ENSBTAG00000000569	HES1	ENSBTAG00000008573	ZFP36	0.96164	POS
ENSBTAG00000000569	HES1	ENSBTAG00000011003	IKZF3	-0.95381	NEG
ENSBTAG00000000569	HES1	ENSBTAG00000021115	ZNF692	0.95935	POS
ENSBTAG00000000578	ABHD16A	ENSBTAG00000007470	TRIM58	0.95523	POS
ENSBTAG00000000578	ABHD16A	ENSBTAG00000009420	SCML2	-0.98253	NEG
ENSBTAG00000000578	ABHD16A	ENSBTAG00000015044	CARD10	0.95319	POS
ENSBTAG00000000578	ABHD16A	ENSBTAG00000019036	ARHGAP28	0.96323	POS
ENSBTAG00000000578	ABHD16A	ENSBTAG00000019329	LYL1	0.98801	POS
ENSBTAG00000000578	ABHD16A	ENSBTAG00000019349	SLC6A4	0.95123	POS
ENSBTAG00000000578	ABHD16A	ENSBTAG00000020704	RAMP3	0.98427	POS
ENSBTAG00000000578	ABHD16A	ENSBTAG00000024803	ENDOD1	0.95053	POS
ENSBTAG00000000578	ABHD16A	ENSBTAG00000033278	F2RL3	0.98525	POS
ENSBTAG00000000578	ABHD16A	ENSBTAG00000045877	TSC22D3	0.95396	POS
ENSBTAG00000000578	ABHD16A	ENSBTAG00000052192	SPATA33	0.97624	POS
ENSBTAG00000000580	LY6G6F	ENSBTAG00000003456		-0.95431	NEG
ENSBTAG00000000580	LY6G6F	ENSBTAG00000006434	SYNPO2	0.96868	POS
ENSBTAG00000000580	LY6G6F	ENSBTAG00000007181	KIFC3	0.97259	POS
ENSBTAG00000000580	LY6G6F	ENSBTAG00000008306	MKRN1	0.95128	POS
ENSBTAG00000000580	LY6G6F	ENSBTAG00000008893	ANO10	0.95336	POS
ENSBTAG00000000580	LY6G6F	ENSBTAG00000009663	YBX3	0.99204	POS
ENSBTAG00000000580	LY6G6F	ENSBTAG00000010756	ST7	0.97243	POS
ENSBTAG00000000580	LY6G6F	ENSBTAG00000010913		0.98417	POS
ENSBTAG00000000580	LY6G6F	ENSBTAG00000013294	DYRK3	0.9651	POS
ENSBTAG00000000580	LY6G6F	ENSBTAG00000016504	AGAP1	0.96659	POS
ENSBTAG00000000580	LY6G6F	ENSBTAG00000019329	LYL1	0.96409	POS
ENSBTAG00000000580	LY6G6F	ENSBTAG00000024803	ENDOD1	0.9661	POS
ENSBTAG00000000580	LY6G6F	ENSBTAG00000033278	F2RL3	0.95307	POS
ENSBTAG00000000580	LY6G6F	ENSBTAG00000038375	STOM	0.95371	POS
ENSBTAG00000000580	LY6G6F	ENSBTAG00000044194	ZDHHC2	0.96656	POS
ENSBTAG00000000581	DOCK10	ENSBTAG00000008573	ZFP36	-0.95067	NEG
ENSBTAG00000000582	LY6G6E	ENSBTAG00000009663	YBX3	0.98713	POS
ENSBTAG00000000582	LY6G6E	ENSBTAG00000019329	LYL1	0.95612	POS
ENSBTAG00000000582	LY6G6E	ENSBTAG00000033278	F2RL3	0.95777	POS
ENSBTAG00000000585	LY6G6C	ENSBTAG00000005443	MIER1	-0.97673	NEG
ENSBTAG00000000586	CPLANE1	ENSBTAG00000022807		0.97609	POS
ENSBTAG00000000586	CPLANE1	ENSBTAG00000045507	ZNF469	0.95779	POS
ENSBTAG00000000593	ST8SIA1	ENSBTAG00000003968	UBP1	0.98397	POS
ENSBTAG00000000599	CCNI	ENSBTAG00000001465	P2RY1	0.96791	POS
ENSBTAG00000000599	CCNI	ENSBTAG00000002788	RAB27B	0.96097	POS
ENSBTAG00000000599	CCNI	ENSBTAG00000006551	ESCO2	-0.95891	NEG
ENSBTAG00000000599	CCNI	ENSBTAG00000007020	ZNF502	-0.99736	NEG
ENSBTAG00000000599	CCNI	ENSBTAG00000012159	CNBP	0.97493	POS
ENSBTAG00000000599	CCNI	ENSBTAG00000017105	FSTL4	0.97069	POS
ENSBTAG00000000599	CCNI	ENSBTAG00000021435	MAFF	0.96098	POS
ENSBTAG00000000599	CCNI	ENSBTAG00000032021	RALB	0.95328	POS
ENSBTAG00000000599	CCNI	ENSBTAG00000037457	MBD2	0.97371	POS
ENSBTAG00000000602	RXRB	ENSBTAG00000008499	TROAP	0.98236	POS
ENSBTAG00000000602	RXRB	ENSBTAG00000047680	IRF7	0.99662	POS
ENSBTAG00000000605	ATP5PF	ENSBTAG00000053998		-0.97328	NEG
ENSBTAG00000000607	ABCF2	ENSBTAG00000039728		0.95992	POS
ENSBTAG00000000608	PRCC	ENSBTAG00000022807		-0.96932	NEG
ENSBTAG00000000616	GPR161	ENSBTAG00000007109	ASB2	-0.95133	NEG
ENSBTAG00000000616	GPR161	ENSBTAG00000051056		0.95684	POS
ENSBTAG00000000621	CATSPERG	ENSBTAG00000004948	LRATD1	0.98872	POS
ENSBTAG00000000621	CATSPERG	ENSBTAG00000012498	PAX5	-0.97821	NEG
ENSBTAG00000000621	CATSPERG	ENSBTAG00000053719		-0.95043	NEG
ENSBTAG00000000622	RPS17	ENSBTAG00000009218	ANLN	-0.95695	NEG
ENSBTAG00000000629	MMS22L	ENSBTAG00000019093	AMY2B	0.97183	POS
ENSBTAG00000000629	MMS22L	ENSBTAG00000049995		0.9754	POS
ENSBTAG00000000632		ENSBTAG00000008185	RTN2	-0.95958	NEG
ENSBTAG00000000640	SELENOS	ENSBTAG00000007470	TRIM58	0.96491	POS
ENSBTAG00000000640	SELENOS	ENSBTAG00000009214	ETS2	-0.96804	NEG
ENSBTAG00000000640	SELENOS	ENSBTAG00000009812	CXCL5	0.96038	POS
ENSBTAG00000000640	SELENOS	ENSBTAG00000015893	EPN3	0.95258	POS
ENSBTAG00000000640	SELENOS	ENSBTAG00000024974	HEXIM2	0.97301	POS
ENSBTAG00000000640	SELENOS	ENSBTAG00000049782		0.96028	POS
ENSBTAG00000000640	SELENOS	ENSBTAG00000054635	ZNF33B	-0.95837	NEG
ENSBTAG00000000641	SKAP1	ENSBTAG00000009812	CXCL5	0.95013	POS
ENSBTAG00000000641	SKAP1	ENSBTAG00000011828	ARID3B	0.95419	POS
ENSBTAG00000000641	SKAP1	ENSBTAG00000012777	SRF	0.99519	POS
ENSBTAG00000000641	SKAP1	ENSBTAG00000019255	NFE2L2	-0.96141	NEG
ENSBTAG00000000641	SKAP1	ENSBTAG00000053928	GPR25	0.95339	POS
ENSBTAG00000000641	SKAP1	ENSBTAG00000054635	ZNF33B	-0.95415	NEG
ENSBTAG00000000646	ANAPC4	ENSBTAG00000005078	UCHL1	-0.95076	NEG
ENSBTAG00000000646	ANAPC4	ENSBTAG00000046142	PRKAR1B	-0.96931	NEG
ENSBTAG00000000653	PPP1R16B	ENSBTAG00000006404	CENPT	-0.98382	NEG
ENSBTAG00000000653	PPP1R16B	ENSBTAG00000021115	ZNF692	-0.9565	NEG
ENSBTAG00000000658	WDR97	ENSBTAG00000014995	THAP8	0.96451	POS
ENSBTAG00000000662	TCF20	ENSBTAG00000004948	LRATD1	-0.96626	NEG
ENSBTAG00000000662	TCF20	ENSBTAG00000016455	CACHD1	0.956	POS
ENSBTAG00000000662	TCF20	ENSBTAG00000053719		0.95492	POS
ENSBTAG00000000666	GHDC	ENSBTAG00000006404	CENPT	0.97344	POS
ENSBTAG00000000666	GHDC	ENSBTAG00000010590	FAM118A	0.95436	POS
ENSBTAG00000000666	GHDC	ENSBTAG00000021115	ZNF692	0.95218	POS
ENSBTAG00000000670	RRP9	ENSBTAG00000019015	IFITM3	0.97201	POS
ENSBTAG00000000671	PARP3	ENSBTAG00000010155		0.96295	POS
ENSBTAG00000000671	PARP3	ENSBTAG00000011828	ARID3B	-0.95082	NEG
ENSBTAG00000000675	PGS1	ENSBTAG00000011234	FOXO3	-0.97108	NEG
ENSBTAG00000000676	DOP1A	ENSBTAG00000008499	TROAP	-0.95108	NEG
ENSBTAG00000000676	DOP1A	ENSBTAG00000047680	IRF7	-0.97894	NEG
ENSBTAG00000000679	PGM3	ENSBTAG00000004895	AFAP1L2	-0.96217	NEG
ENSBTAG00000000679	PGM3	ENSBTAG00000011828	ARID3B	-0.98043	NEG
ENSBTAG00000000679	PGM3	ENSBTAG00000019255	NFE2L2	0.96713	POS
ENSBTAG00000000684	ARHGEF10L	ENSBTAG00000010788	PPM1E	0.95469	POS
ENSBTAG00000000686	NANP	ENSBTAG00000001616	ZNF592	0.95787	POS
ENSBTAG00000000686	NANP	ENSBTAG00000013640	KLRG1	0.98148	POS
ENSBTAG00000000686	NANP	ENSBTAG00000024379	LRRC17	-0.96034	NEG
ENSBTAG00000000686	NANP	ENSBTAG00000034998	SIMC1	0.95093	POS
ENSBTAG00000000686	NANP	ENSBTAG00000053998		-0.97483	NEG
ENSBTAG00000000694	TAF10	ENSBTAG00000005951	HIC2	-0.95693	NEG
ENSBTAG00000000694	TAF10	ENSBTAG00000016319	CYB5D2	0.98877	POS
ENSBTAG00000000694	TAF10	ENSBTAG00000052147		-0.95466	NEG
ENSBTAG00000000695	UBAP2	ENSBTAG00000016592		-0.95893	NEG
ENSBTAG00000000695	UBAP2	ENSBTAG00000052306		-0.95207	NEG
ENSBTAG00000000696	ILK	ENSBTAG00000000699	AOPEP	0.95491	POS
ENSBTAG00000000696	ILK	ENSBTAG00000000770	PGM2L1	-0.97721	NEG
ENSBTAG00000000696	ILK	ENSBTAG00000001104	CMTM4	0.95102	POS
ENSBTAG00000000696	ILK	ENSBTAG00000001112	SMOX	0.99312	POS
ENSBTAG00000000696	ILK	ENSBTAG00000001153	TLE2	0.98861	POS
ENSBTAG00000000696	ILK	ENSBTAG00000001163	MACROH2A2	0.98497	POS
ENSBTAG00000000696	ILK	ENSBTAG00000001338	CCR3	0.98877	POS
ENSBTAG00000000696	ILK	ENSBTAG00000001420	ABHD12	0.99317	POS
ENSBTAG00000000696	ILK	ENSBTAG00000001474	NRGN	0.96626	POS
ENSBTAG00000000696	ILK	ENSBTAG00000001505	GRK4	0.95263	POS
ENSBTAG00000000696	ILK	ENSBTAG00000001533	HACE1	-0.97268	NEG
ENSBTAG00000000696	ILK	ENSBTAG00000001576	TMEM140	0.97998	POS
ENSBTAG00000000696	ILK	ENSBTAG00000001659	VPS4A	0.96303	POS
ENSBTAG00000000696	ILK	ENSBTAG00000001662	EHD3	0.97244	POS
ENSBTAG00000000696	ILK	ENSBTAG00000001700	CDC42	0.95282	POS
ENSBTAG00000000696	ILK	ENSBTAG00000001839	OCIAD2	0.97452	POS
ENSBTAG00000000696	ILK	ENSBTAG00000002143	DTWD2	-0.97114	NEG
ENSBTAG00000000696	ILK	ENSBTAG00000002296	STING1	-0.95086	NEG
ENSBTAG00000000696	ILK	ENSBTAG00000002361	TMCC2	0.97832	POS
ENSBTAG00000000696	ILK	ENSBTAG00000002555	PDZK1IP1	0.98894	POS
ENSBTAG00000000696	ILK	ENSBTAG00000002626	ARHGAP6	0.9542	POS
ENSBTAG00000000696	ILK	ENSBTAG00000002647	RGS10	0.95539	POS
ENSBTAG00000000696	ILK	ENSBTAG00000002788	RAB27B	0.96812	POS
ENSBTAG00000000696	ILK	ENSBTAG00000002917	PRKAG2	0.98892	POS
ENSBTAG00000000696	ILK	ENSBTAG00000002999	ANAPC15	0.98322	POS
ENSBTAG00000000696	ILK	ENSBTAG00000003077	DPF2	0.98763	POS
ENSBTAG00000000696	ILK	ENSBTAG00000003450	ATP6V1H	0.96652	POS
ENSBTAG00000000696	ILK	ENSBTAG00000003576	POLL	0.95659	POS
ENSBTAG00000000696	ILK	ENSBTAG00000003781	MPL	0.95519	POS
ENSBTAG00000000696	ILK	ENSBTAG00000003806	ECM1	0.96513	POS
ENSBTAG00000000696	ILK	ENSBTAG00000003882	EMC3	0.97393	POS
ENSBTAG00000000696	ILK	ENSBTAG00000003928	ATG16L1	-0.95321	NEG
ENSBTAG00000000696	ILK	ENSBTAG00000003960	CCP110	-0.9528	NEG
ENSBTAG00000000696	ILK	ENSBTAG00000004024	UBE2Q2	0.97086	POS
ENSBTAG00000000696	ILK	ENSBTAG00000004256	ODC1	0.96006	POS
ENSBTAG00000000696	ILK	ENSBTAG00000004279	RHOA	0.9776	POS
ENSBTAG00000000696	ILK	ENSBTAG00000004349	DAZAP2	0.98554	POS
ENSBTAG00000000696	ILK	ENSBTAG00000004438	XPNPEP1	0.95501	POS
ENSBTAG00000000696	ILK	ENSBTAG00000004625	PYGB	0.95621	POS
ENSBTAG00000000696	ILK	ENSBTAG00000004705	ILDR1	0.97176	POS
ENSBTAG00000000696	ILK	ENSBTAG00000004767	SYK	-0.97999	NEG
ENSBTAG00000000696	ILK	ENSBTAG00000004799	DENND2A	0.95932	POS
ENSBTAG00000000696	ILK	ENSBTAG00000005029		0.96771	POS
ENSBTAG00000000696	ILK	ENSBTAG00000005031	DOC2A	0.97662	POS
ENSBTAG00000000696	ILK	ENSBTAG00000005249	RNF14	0.96088	POS
ENSBTAG00000000696	ILK	ENSBTAG00000005359	TGFB2	0.95422	POS
ENSBTAG00000000696	ILK	ENSBTAG00000005470	BIN3	0.95514	POS
ENSBTAG00000000696	ILK	ENSBTAG00000005574	CLU	0.96067	POS
ENSBTAG00000000696	ILK	ENSBTAG00000006033	NDUFA1	0.96259	POS
ENSBTAG00000000696	ILK	ENSBTAG00000006189	ACTG1	0.96585	POS
ENSBTAG00000000696	ILK	ENSBTAG00000006200	SLC25A17	0.96744	POS
ENSBTAG00000000696	ILK	ENSBTAG00000006288	VSTM4	0.95671	POS
ENSBTAG00000000696	ILK	ENSBTAG00000006305	AK1	0.98332	POS
ENSBTAG00000000696	ILK	ENSBTAG00000006434	SYNPO2	0.97589	POS
ENSBTAG00000000696	ILK	ENSBTAG00000006526	BCL2L1	0.95876	POS
ENSBTAG00000000696	ILK	ENSBTAG00000006551	ESCO2	-0.96499	NEG
ENSBTAG00000000696	ILK	ENSBTAG00000007013	TOM1L1	0.98175	POS
ENSBTAG00000000696	ILK	ENSBTAG00000007115	GSR	0.9756	POS
ENSBTAG00000000696	ILK	ENSBTAG00000007169	P2RX1	0.956	POS
ENSBTAG00000000696	ILK	ENSBTAG00000007181	KIFC3	0.96675	POS
ENSBTAG00000000696	ILK	ENSBTAG00000007206	STRIP2	0.97657	POS
ENSBTAG00000000696	ILK	ENSBTAG00000007315	LARS2	-0.95105	NEG
ENSBTAG00000000696	ILK	ENSBTAG00000007520	MAPRE2	0.98631	POS
ENSBTAG00000000696	ILK	ENSBTAG00000007658	CTNNBL1	0.96838	POS
ENSBTAG00000000696	ILK	ENSBTAG00000007890	SEC14L5	0.95637	POS
ENSBTAG00000000696	ILK	ENSBTAG00000008165	ITGA2B	0.97525	POS
ENSBTAG00000000696	ILK	ENSBTAG00000008172	EGLN3	0.98883	POS
ENSBTAG00000000696	ILK	ENSBTAG00000008291	PROCR	0.95894	POS
ENSBTAG00000000696	ILK	ENSBTAG00000008303	FKBP1A	0.96986	POS
ENSBTAG00000000696	ILK	ENSBTAG00000008310	TMEM9B	0.95206	POS
ENSBTAG00000000696	ILK	ENSBTAG00000008353	CDKN1A	0.97555	POS
ENSBTAG00000000696	ILK	ENSBTAG00000008416	ABHD5	0.98276	POS
ENSBTAG00000000696	ILK	ENSBTAG00000008448	MEIS1	0.97959	POS
ENSBTAG00000000696	ILK	ENSBTAG00000008507	SPHK1	0.95928	POS
ENSBTAG00000000696	ILK	ENSBTAG00000008884	MAPRE3	0.98394	POS
ENSBTAG00000000696	ILK	ENSBTAG00000008895	BPGM	0.96422	POS
ENSBTAG00000000696	ILK	ENSBTAG00000009359		0.9598	POS
ENSBTAG00000000696	ILK	ENSBTAG00000009987	ITGB3	0.96162	POS
ENSBTAG00000000696	ILK	ENSBTAG00000010136	CMAS	0.97502	POS
ENSBTAG00000000696	ILK	ENSBTAG00000010146	PLXNB3	0.97919	POS
ENSBTAG00000000696	ILK	ENSBTAG00000010293	PARD3B	0.99569	POS
ENSBTAG00000000696	ILK	ENSBTAG00000010498	SLC40A1	0.96564	POS
ENSBTAG00000000696	ILK	ENSBTAG00000010731	CDKN2D	0.95625	POS
ENSBTAG00000000696	ILK	ENSBTAG00000010756	ST7	0.97635	POS
ENSBTAG00000000696	ILK	ENSBTAG00000010899	TIMP2	0.95409	POS
ENSBTAG00000000696	ILK	ENSBTAG00000010913		0.97842	POS
ENSBTAG00000000696	ILK	ENSBTAG00000010971	LIMS1	0.9594	POS
ENSBTAG00000000696	ILK	ENSBTAG00000011184	FTH1	0.98591	POS
ENSBTAG00000000696	ILK	ENSBTAG00000011494	PYGL	0.98714	POS
ENSBTAG00000000696	ILK	ENSBTAG00000011578	CD44	0.95504	POS
ENSBTAG00000000696	ILK	ENSBTAG00000012159	CNBP	0.97936	POS
ENSBTAG00000000696	ILK	ENSBTAG00000012229		0.95764	POS
ENSBTAG00000000696	ILK	ENSBTAG00000012265	VWF	0.97054	POS
ENSBTAG00000000696	ILK	ENSBTAG00000012408	RAB27A	0.95242	POS
ENSBTAG00000000696	ILK	ENSBTAG00000013046	MPP1	0.97418	POS
ENSBTAG00000000696	ILK	ENSBTAG00000013099	ALDOC	0.97288	POS
ENSBTAG00000000696	ILK	ENSBTAG00000013294	DYRK3	0.96712	POS
ENSBTAG00000000696	ILK	ENSBTAG00000013303	ACSS2	0.98833	POS
ENSBTAG00000000696	ILK	ENSBTAG00000013496	CPM	-0.97987	NEG
ENSBTAG00000000696	ILK	ENSBTAG00000013525	MPIG6B	0.95211	POS
ENSBTAG00000000696	ILK	ENSBTAG00000014068	VDAC3	0.97488	POS
ENSBTAG00000000696	ILK	ENSBTAG00000014191	QSOX1	0.99446	POS
ENSBTAG00000000696	ILK	ENSBTAG00000014319	DNM3	0.96727	POS
ENSBTAG00000000696	ILK	ENSBTAG00000014567	MYLK	0.98395	POS
ENSBTAG00000000696	ILK	ENSBTAG00000014576	GUCY1A1	0.98159	POS
ENSBTAG00000000696	ILK	ENSBTAG00000014872	CAPNS1	0.95686	POS
ENSBTAG00000000696	ILK	ENSBTAG00000015044	CARD10	0.97359	POS
ENSBTAG00000000696	ILK	ENSBTAG00000015107	SLC16A1	-0.97569	NEG
ENSBTAG00000000696	ILK	ENSBTAG00000015434	DSTN	0.978	POS
ENSBTAG00000000696	ILK	ENSBTAG00000015511	FADS3	0.97698	POS
ENSBTAG00000000696	ILK	ENSBTAG00000015743	GMPR	0.96399	POS
ENSBTAG00000000696	ILK	ENSBTAG00000015767	RNF10	0.9738	POS
ENSBTAG00000000696	ILK	ENSBTAG00000015806	OAZ2	0.95345	POS
ENSBTAG00000000696	ILK	ENSBTAG00000015893	EPN3	0.96065	POS
ENSBTAG00000000696	ILK	ENSBTAG00000016024	MYL12A	0.96064	POS
ENSBTAG00000000696	ILK	ENSBTAG00000016076	TRAK1	-0.97933	NEG
ENSBTAG00000000696	ILK	ENSBTAG00000016098		0.95449	POS
ENSBTAG00000000696	ILK	ENSBTAG00000016107	PCYT1B	0.95186	POS
ENSBTAG00000000696	ILK	ENSBTAG00000016133	MRPS7	0.95776	POS
ENSBTAG00000000696	ILK	ENSBTAG00000016208	TGM2	0.98248	POS
ENSBTAG00000000696	ILK	ENSBTAG00000016264	FKBP8	0.95775	POS
ENSBTAG00000000696	ILK	ENSBTAG00000016315	COTL1	0.95652	POS
ENSBTAG00000000696	ILK	ENSBTAG00000016731	TMEM42	0.95175	POS
ENSBTAG00000000696	ILK	ENSBTAG00000016851	RPS6KB1	-0.97444	NEG
ENSBTAG00000000696	ILK	ENSBTAG00000017260	PDE3A	0.96854	POS
ENSBTAG00000000696	ILK	ENSBTAG00000017574	LMNA	0.95893	POS
ENSBTAG00000000696	ILK	ENSBTAG00000017846	F11R	0.96537	POS
ENSBTAG00000000696	ILK	ENSBTAG00000017970	ZYX	0.97917	POS
ENSBTAG00000000696	ILK	ENSBTAG00000018045	SLC12A4	-0.95311	NEG
ENSBTAG00000000696	ILK	ENSBTAG00000018130	MAP2	0.98531	POS
ENSBTAG00000000696	ILK	ENSBTAG00000018513	FHL1	0.99297	POS
ENSBTAG00000000696	ILK	ENSBTAG00000018785	TUBB1	0.9787	POS
ENSBTAG00000000696	ILK	ENSBTAG00000018809	RANGRF	0.96039	POS
ENSBTAG00000000696	ILK	ENSBTAG00000018941	CPXM2	0.96893	POS
ENSBTAG00000000696	ILK	ENSBTAG00000019036	ARHGAP28	0.95083	POS
ENSBTAG00000000696	ILK	ENSBTAG00000019349	SLC6A4	0.99435	POS
ENSBTAG00000000696	ILK	ENSBTAG00000019781	CLASP1	0.97159	POS
ENSBTAG00000000696	ILK	ENSBTAG00000019927	CYB5R1	0.96303	POS
ENSBTAG00000000696	ILK	ENSBTAG00000020318	DBNDD1	0.95645	POS
ENSBTAG00000000696	ILK	ENSBTAG00000020457	TGFB1	0.95826	POS
ENSBTAG00000000696	ILK	ENSBTAG00000020658	LNX1	0.99154	POS
ENSBTAG00000000696	ILK	ENSBTAG00000020729	DHRS7	0.97223	POS
ENSBTAG00000000696	ILK	ENSBTAG00000020755	SELP	0.98169	POS
ENSBTAG00000000696	ILK	ENSBTAG00000020783	MAPK14	0.97631	POS
ENSBTAG00000000696	ILK	ENSBTAG00000020898	CHST12	0.98669	POS
ENSBTAG00000000696	ILK	ENSBTAG00000020963	RASSF1	0.95185	POS
ENSBTAG00000000696	ILK	ENSBTAG00000021029	PRR5L	0.97242	POS
ENSBTAG00000000696	ILK	ENSBTAG00000021036	MARCHF2	0.99258	POS
ENSBTAG00000000696	ILK	ENSBTAG00000021202	ACOT7	0.97988	POS
ENSBTAG00000000696	ILK	ENSBTAG00000021341	BTBD1	-0.97632	NEG
ENSBTAG00000000696	ILK	ENSBTAG00000021395	PSME1	0.96777	POS
ENSBTAG00000000696	ILK	ENSBTAG00000021978	PARVB	0.959	POS
ENSBTAG00000000696	ILK	ENSBTAG00000024561	H3-3A	0.95826	POS
ENSBTAG00000000696	ILK	ENSBTAG00000024803	ENDOD1	0.99324	POS
ENSBTAG00000000696	ILK	ENSBTAG00000025191	SKP1	0.96074	POS
ENSBTAG00000000696	ILK	ENSBTAG00000026114		0.96509	POS
ENSBTAG00000000696	ILK	ENSBTAG00000026199	ACTB	0.96483	POS
ENSBTAG00000000696	ILK	ENSBTAG00000030973	TUBA1D	0.9633	POS
ENSBTAG00000000696	ILK	ENSBTAG00000030974	TUBA4A	0.97854	POS
ENSBTAG00000000696	ILK	ENSBTAG00000031178	SLC9A9	0.95508	POS
ENSBTAG00000000696	ILK	ENSBTAG00000031435	SELENOT	0.97253	POS
ENSBTAG00000000696	ILK	ENSBTAG00000032021	RALB	0.96095	POS
ENSBTAG00000000696	ILK	ENSBTAG00000032360		0.99406	POS
ENSBTAG00000000696	ILK	ENSBTAG00000033010	TTC27	0.9534	POS
ENSBTAG00000000696	ILK	ENSBTAG00000033331	CHMP1A	0.96099	POS
ENSBTAG00000000696	ILK	ENSBTAG00000033727	RBPMS	0.97428	POS
ENSBTAG00000000696	ILK	ENSBTAG00000035081	SERINC2	0.98795	POS
ENSBTAG00000000696	ILK	ENSBTAG00000037457	MBD2	0.97717	POS
ENSBTAG00000000696	ILK	ENSBTAG00000038079	C16H1orf21	0.98753	POS
ENSBTAG00000000696	ILK	ENSBTAG00000038186		0.96666	POS
ENSBTAG00000000696	ILK	ENSBTAG00000039161	ALDH3A2	0.95415	POS
ENSBTAG00000000696	ILK	ENSBTAG00000039888	MAGED2	0.97228	POS
ENSBTAG00000000696	ILK	ENSBTAG00000040063		-0.96491	NEG
ENSBTAG00000000696	ILK	ENSBTAG00000044129	ST6GALNAC6	0.98387	POS
ENSBTAG00000000696	ILK	ENSBTAG00000044194	ZDHHC2	0.98369	POS
ENSBTAG00000000696	ILK	ENSBTAG00000045547	AMIGO3	-0.97629	NEG
ENSBTAG00000000696	ILK	ENSBTAG00000045877	TSC22D3	0.97447	POS
ENSBTAG00000000696	ILK	ENSBTAG00000046014	GPR146	0.99669	POS
ENSBTAG00000000696	ILK	ENSBTAG00000046172		0.95465	POS
ENSBTAG00000000696	ILK	ENSBTAG00000046569		0.95458	POS
ENSBTAG00000000696	ILK	ENSBTAG00000047169	STEEP1	0.99076	POS
ENSBTAG00000000696	ILK	ENSBTAG00000047175		0.99344	POS
ENSBTAG00000000696	ILK	ENSBTAG00000047591	C23H6orf141	0.96043	POS
ENSBTAG00000000696	ILK	ENSBTAG00000048577		0.95656	POS
ENSBTAG00000000696	ILK	ENSBTAG00000050155		0.99495	POS
ENSBTAG00000000696	ILK	ENSBTAG00000050158		0.99837	POS
ENSBTAG00000000696	ILK	ENSBTAG00000052192	SPATA33	0.96686	POS
ENSBTAG00000000696	ILK	ENSBTAG00000052317		0.95077	POS
ENSBTAG00000000696	ILK	ENSBTAG00000052518		0.97065	POS
ENSBTAG00000000696	ILK	ENSBTAG00000052941		0.97223	POS
ENSBTAG00000000696	ILK	ENSBTAG00000053050	SAMD9	-0.95592	NEG
ENSBTAG00000000696	ILK	ENSBTAG00000053999		0.98077	POS
ENSBTAG00000000696	ILK	ENSBTAG00000054578	COMMD6	0.9547	POS
ENSBTAG00000000696	ILK	ENSBTAG00000055296	LGALSL	0.9847	POS
ENSBTAG00000000697	RRP8	ENSBTAG00000003617	ALKBH4	-0.97419	NEG
ENSBTAG00000000697	RRP8	ENSBTAG00000008573	ZFP36	-0.97965	NEG
ENSBTAG00000000697	RRP8	ENSBTAG00000047680	IRF7	-0.95472	NEG
ENSBTAG00000000698	MYO18B	ENSBTAG00000001616	ZNF592	-0.96385	NEG
ENSBTAG00000000698	MYO18B	ENSBTAG00000005195	ZNF200	-0.95762	NEG
ENSBTAG00000000698	MYO18B	ENSBTAG00000021681	PRR11	0.96136	POS
ENSBTAG00000000698	MYO18B	ENSBTAG00000024379	LRRC17	0.95607	POS
ENSBTAG00000000699	AOPEP	ENSBTAG00000001465	P2RY1	0.95409	POS
ENSBTAG00000000699	AOPEP	ENSBTAG00000002362	APOLD1	0.98693	POS
ENSBTAG00000000699	AOPEP	ENSBTAG00000002788	RAB27B	0.9537	POS
ENSBTAG00000000699	AOPEP	ENSBTAG00000002917	PRKAG2	0.96936	POS
ENSBTAG00000000699	AOPEP	ENSBTAG00000007020	ZNF502	-0.96547	NEG
ENSBTAG00000000699	AOPEP	ENSBTAG00000008448	MEIS1	0.98618	POS
ENSBTAG00000000699	AOPEP	ENSBTAG00000012159	CNBP	0.97036	POS
ENSBTAG00000000699	AOPEP	ENSBTAG00000013294	DYRK3	0.95444	POS
ENSBTAG00000000699	AOPEP	ENSBTAG00000017105	FSTL4	0.9551	POS
ENSBTAG00000000699	AOPEP	ENSBTAG00000019552	PGRMC1	0.98394	POS
ENSBTAG00000000699	AOPEP	ENSBTAG00000020729	DHRS7	0.98943	POS
ENSBTAG00000000699	AOPEP	ENSBTAG00000021920	SEMA4C	0.98293	POS
ENSBTAG00000000699	AOPEP	ENSBTAG00000023259	OSBPL1A	0.95783	POS
ENSBTAG00000000699	AOPEP	ENSBTAG00000024803	ENDOD1	0.95691	POS
ENSBTAG00000000699	AOPEP	ENSBTAG00000032021	RALB	0.987	POS
ENSBTAG00000000699	AOPEP	ENSBTAG00000037457	MBD2	0.99117	POS
ENSBTAG00000000699	AOPEP	ENSBTAG00000038375	STOM	0.95219	POS
ENSBTAG00000000710	PIP5K1C	ENSBTAG00000006551	ESCO2	-0.9553	NEG
ENSBTAG00000000710	PIP5K1C	ENSBTAG00000007020	ZNF502	-0.95394	NEG
ENSBTAG00000000710	PIP5K1C	ENSBTAG00000017105	FSTL4	0.99416	POS
ENSBTAG00000000710	PIP5K1C	ENSBTAG00000019552	PGRMC1	0.96631	POS
ENSBTAG00000000710	PIP5K1C	ENSBTAG00000048873		0.95566	POS
ENSBTAG00000000711	NDRG1	ENSBTAG00000005478	PATZ1	-0.98162	NEG
ENSBTAG00000000713	AGFG2	ENSBTAG00000034998	SIMC1	0.96119	POS
ENSBTAG00000000715		ENSBTAG00000006064	BRME1	0.95714	POS
ENSBTAG00000000715		ENSBTAG00000019255	NFE2L2	-0.98638	NEG
ENSBTAG00000000715		ENSBTAG00000019303	MAFK	0.979	POS
ENSBTAG00000000717	PLPP2	ENSBTAG00000021789	ZNF574	0.95509	POS
ENSBTAG00000000717	PLPP2	ENSBTAG00000038178	ZNF25	-0.95132	NEG
ENSBTAG00000000725	USP42	ENSBTAG00000054241		0.96647	POS
ENSBTAG00000000727	RNF169	ENSBTAG00000006541	ATP2A1	-0.99419	NEG
ENSBTAG00000000727	RNF169	ENSBTAG00000011003	IKZF3	0.96534	POS
ENSBTAG00000000735	BCL2A1	ENSBTAG00000003801	MBD1	-0.97833	NEG
ENSBTAG00000000735	BCL2A1	ENSBTAG00000045507	ZNF469	-0.97258	NEG
ENSBTAG00000000736	LRP8	ENSBTAG00000018571	IL1RL1	0.96824	POS
ENSBTAG00000000737	DMXL2	ENSBTAG00000000829	SHPK	-0.97434	NEG
ENSBTAG00000000737	DMXL2	ENSBTAG00000001099	PIANP	-0.98535	NEG
ENSBTAG00000000737	DMXL2	ENSBTAG00000001273	NLRP3	0.96213	POS
ENSBTAG00000000737	DMXL2	ENSBTAG00000001522	MTERF3	0.99946	POS
ENSBTAG00000000737	DMXL2	ENSBTAG00000002171	FAM135A	0.95727	POS
ENSBTAG00000000737	DMXL2	ENSBTAG00000002524	MRI1	-0.97384	NEG
ENSBTAG00000000737	DMXL2	ENSBTAG00000003397	CTBP2	0.95047	POS
ENSBTAG00000000737	DMXL2	ENSBTAG00000003501	SACM1L	0.98246	POS
ENSBTAG00000000737	DMXL2	ENSBTAG00000004495	UBA5	0.98767	POS
ENSBTAG00000000737	DMXL2	ENSBTAG00000004541	LPAR5	-0.97302	NEG
ENSBTAG00000000737	DMXL2	ENSBTAG00000004600	OTUD5	-0.95465	NEG
ENSBTAG00000000737	DMXL2	ENSBTAG00000005278	WEE1	0.95654	POS
ENSBTAG00000000737	DMXL2	ENSBTAG00000006161	MET	0.98455	POS
ENSBTAG00000000737	DMXL2	ENSBTAG00000006393	FECH	0.97054	POS
ENSBTAG00000000737	DMXL2	ENSBTAG00000006549	CALHM6	0.95334	POS
ENSBTAG00000000737	DMXL2	ENSBTAG00000007084	MAP3K14	-0.97093	NEG
ENSBTAG00000000737	DMXL2	ENSBTAG00000007230	FANCF	-0.9678	NEG
ENSBTAG00000000737	DMXL2	ENSBTAG00000007280		0.97052	POS
ENSBTAG00000000737	DMXL2	ENSBTAG00000008683	LDHA	0.9572	POS
ENSBTAG00000000737	DMXL2	ENSBTAG00000009293	EVL	-0.96108	NEG
ENSBTAG00000000737	DMXL2	ENSBTAG00000009514	PPWD1	0.97112	POS
ENSBTAG00000000737	DMXL2	ENSBTAG00000009806	INVS	-0.9831	NEG
ENSBTAG00000000737	DMXL2	ENSBTAG00000009975	PBX4	0.96084	POS
ENSBTAG00000000737	DMXL2	ENSBTAG00000009995	CPEB4	0.97077	POS
ENSBTAG00000000737	DMXL2	ENSBTAG00000010291	RBAK	0.95289	POS
ENSBTAG00000000737	DMXL2	ENSBTAG00000010403	FAAP24	-0.9937	NEG
ENSBTAG00000000737	DMXL2	ENSBTAG00000010490	PEX5	-0.97423	NEG
ENSBTAG00000000737	DMXL2	ENSBTAG00000010735	HIGD2A	-0.96487	NEG
ENSBTAG00000000737	DMXL2	ENSBTAG00000011103	SLC8B1	0.95766	POS
ENSBTAG00000000737	DMXL2	ENSBTAG00000011656	PRPF6	-0.96941	NEG
ENSBTAG00000000737	DMXL2	ENSBTAG00000011850	ALG5	0.96687	POS
ENSBTAG00000000737	DMXL2	ENSBTAG00000012052	PADI4	0.96193	POS
ENSBTAG00000000737	DMXL2	ENSBTAG00000012385	NFX1	-0.97592	NEG
ENSBTAG00000000737	DMXL2	ENSBTAG00000012495	SF3B4	-0.95223	NEG
ENSBTAG00000000737	DMXL2	ENSBTAG00000012544	IFNGR1	0.98008	POS
ENSBTAG00000000737	DMXL2	ENSBTAG00000012621	RTN4RL2	-0.95069	NEG
ENSBTAG00000000737	DMXL2	ENSBTAG00000012779	CYRIA	0.97218	POS
ENSBTAG00000000737	DMXL2	ENSBTAG00000012824	INTU	0.95201	POS
ENSBTAG00000000737	DMXL2	ENSBTAG00000012907	ODF2L	0.96109	POS
ENSBTAG00000000737	DMXL2	ENSBTAG00000014069	PDK4	0.96801	POS
ENSBTAG00000000737	DMXL2	ENSBTAG00000014129	RAB5B	-0.9529	NEG
ENSBTAG00000000737	DMXL2	ENSBTAG00000014512	WDR19	0.96401	POS
ENSBTAG00000000737	DMXL2	ENSBTAG00000015010	TBC1D23	0.95837	POS
ENSBTAG00000000737	DMXL2	ENSBTAG00000015019	STN1	-0.95827	NEG
ENSBTAG00000000737	DMXL2	ENSBTAG00000015075	HSCB	-0.97153	NEG
ENSBTAG00000000737	DMXL2	ENSBTAG00000015124	ARGLU1	0.95778	POS
ENSBTAG00000000737	DMXL2	ENSBTAG00000015156	NDUFB1	-0.96881	NEG
ENSBTAG00000000737	DMXL2	ENSBTAG00000015329	MINDY1	0.96613	POS
ENSBTAG00000000737	DMXL2	ENSBTAG00000015582	HMOX1	0.97226	POS
ENSBTAG00000000737	DMXL2	ENSBTAG00000016307	CDC7	0.96715	POS
ENSBTAG00000000737	DMXL2	ENSBTAG00000016495	LINS1	0.9762	POS
ENSBTAG00000000737	DMXL2	ENSBTAG00000016615	ABHD6	0.98549	POS
ENSBTAG00000000737	DMXL2	ENSBTAG00000017135	CTSS	0.96389	POS
ENSBTAG00000000737	DMXL2	ENSBTAG00000017256	CD2	-0.96405	NEG
ENSBTAG00000000737	DMXL2	ENSBTAG00000017545	FCHO2	0.95677	POS
ENSBTAG00000000737	DMXL2	ENSBTAG00000017739	TNK1	-0.95463	NEG
ENSBTAG00000000737	DMXL2	ENSBTAG00000017994	MAX	-0.96626	NEG
ENSBTAG00000000737	DMXL2	ENSBTAG00000018255	ACTN1	-0.97645	NEG
ENSBTAG00000000737	DMXL2	ENSBTAG00000019198	LRRC42	-0.96934	NEG
ENSBTAG00000000737	DMXL2	ENSBTAG00000019589	CFAP410	-0.95652	NEG
ENSBTAG00000000737	DMXL2	ENSBTAG00000019746	CCDC66	0.95459	POS
ENSBTAG00000000737	DMXL2	ENSBTAG00000020004	ZNF800	0.95908	POS
ENSBTAG00000000737	DMXL2	ENSBTAG00000020130	CLCN3	-0.96232	NEG
ENSBTAG00000000737	DMXL2	ENSBTAG00000020560	CLPTM1	-0.96605	NEG
ENSBTAG00000000737	DMXL2	ENSBTAG00000020655	BSDC1	0.95958	POS
ENSBTAG00000000737	DMXL2	ENSBTAG00000020799	EXOC6B	0.96123	POS
ENSBTAG00000000737	DMXL2	ENSBTAG00000020801	CYRIB	0.9538	POS
ENSBTAG00000000737	DMXL2	ENSBTAG00000020954	TRIM7	0.97372	POS
ENSBTAG00000000737	DMXL2	ENSBTAG00000021633	TDG	0.95651	POS
ENSBTAG00000000737	DMXL2	ENSBTAG00000021808	CACNB3	0.95818	POS
ENSBTAG00000000737	DMXL2	ENSBTAG00000021986	MAPK1IP1L	0.95379	POS
ENSBTAG00000000737	DMXL2	ENSBTAG00000022067	FAM216A	0.95309	POS
ENSBTAG00000000737	DMXL2	ENSBTAG00000022275		-0.97584	NEG
ENSBTAG00000000737	DMXL2	ENSBTAG00000022656	KCTD6	0.9929	POS
ENSBTAG00000000737	DMXL2	ENSBTAG00000027159	ZBTB8OS	0.96789	POS
ENSBTAG00000000737	DMXL2	ENSBTAG00000030334	AOC2	0.98447	POS
ENSBTAG00000000737	DMXL2	ENSBTAG00000031697	KLHDC1	0.95795	POS
ENSBTAG00000000737	DMXL2	ENSBTAG00000033248	CDH3	0.95587	POS
ENSBTAG00000000737	DMXL2	ENSBTAG00000033322	SRP9	0.96271	POS
ENSBTAG00000000737	DMXL2	ENSBTAG00000033334	SPATA2L	-0.95135	NEG
ENSBTAG00000000737	DMXL2	ENSBTAG00000034609		-0.98055	NEG
ENSBTAG00000000737	DMXL2	ENSBTAG00000035662	CAMK4	-0.95503	NEG
ENSBTAG00000000737	DMXL2	ENSBTAG00000039738	TMIGD3	0.98268	POS
ENSBTAG00000000737	DMXL2	ENSBTAG00000040098		-0.96998	NEG
ENSBTAG00000000737	DMXL2	ENSBTAG00000042117	SNORD19	0.97019	POS
ENSBTAG00000000737	DMXL2	ENSBTAG00000043981	SBF2	0.98836	POS
ENSBTAG00000000737	DMXL2	ENSBTAG00000045767	LAT2	0.95354	POS
ENSBTAG00000000737	DMXL2	ENSBTAG00000047293	NRIP1	0.96253	POS
ENSBTAG00000000737	DMXL2	ENSBTAG00000048090	UBE2G2	-0.97291	NEG
ENSBTAG00000000737	DMXL2	ENSBTAG00000049822	DNAL4	-0.995	NEG
ENSBTAG00000000737	DMXL2	ENSBTAG00000050244	ZNF177	0.96312	POS
ENSBTAG00000000737	DMXL2	ENSBTAG00000050310		0.98193	POS
ENSBTAG00000000737	DMXL2	ENSBTAG00000050726	CD300H	0.97118	POS
ENSBTAG00000000737	DMXL2	ENSBTAG00000051176		0.97274	POS
ENSBTAG00000000737	DMXL2	ENSBTAG00000053703		0.97129	POS
ENSBTAG00000000737	DMXL2	ENSBTAG00000053755	TMA7	-0.96335	NEG
ENSBTAG00000000737	DMXL2	ENSBTAG00000053928	GPR25	-0.95454	NEG
ENSBTAG00000000737	DMXL2	ENSBTAG00000054299		0.96671	POS
ENSBTAG00000000738	DAPK1	ENSBTAG00000004139	BACH1	0.97985	POS
ENSBTAG00000000738	DAPK1	ENSBTAG00000053029	ZNF26	0.98961	POS
ENSBTAG00000000744	DCTN6	ENSBTAG00000003650	NR4A2	0.95332	POS
ENSBTAG00000000744	DCTN6	ENSBTAG00000013294	DYRK3	-0.95844	NEG
ENSBTAG00000000744	DCTN6	ENSBTAG00000021435	MAFF	-0.97231	NEG
ENSBTAG00000000744	DCTN6	ENSBTAG00000021920	SEMA4C	-0.95258	NEG
ENSBTAG00000000744	DCTN6	ENSBTAG00000023259	OSBPL1A	-0.96207	NEG
ENSBTAG00000000744	DCTN6	ENSBTAG00000025257	CCL4	-0.97147	NEG
ENSBTAG00000000744	DCTN6	ENSBTAG00000038375	STOM	-0.96508	NEG
ENSBTAG00000000744	DCTN6	ENSBTAG00000046520	TCFL5	0.97791	POS
ENSBTAG00000000746	KAT2B	ENSBTAG00000004139	BACH1	0.97858	POS
ENSBTAG00000000746	KAT2B	ENSBTAG00000053029	ZNF26	0.99415	POS
ENSBTAG00000000746	KAT2B	ENSBTAG00000053928	GPR25	-0.98883	NEG
ENSBTAG00000000746	KAT2B	ENSBTAG00000054635	ZNF33B	0.96204	POS
ENSBTAG00000000748	GAR1	ENSBTAG00000006882	IQGAP3	0.95972	POS
ENSBTAG00000000754	PPP2R5A	ENSBTAG00000019093	AMY2B	-0.95255	NEG
ENSBTAG00000000754	PPP2R5A	ENSBTAG00000039728		0.96225	POS
ENSBTAG00000000755	ZFR2	ENSBTAG00000008449	DNAH14	0.96247	POS
ENSBTAG00000000759	NENF	ENSBTAG00000050995		-0.95223	NEG
ENSBTAG00000000759	NENF	ENSBTAG00000051588		-0.98291	NEG
ENSBTAG00000000759	NENF	ENSBTAG00000053029	ZNF26	-0.95392	NEG
ENSBTAG00000000764	GIPC1	ENSBTAG00000007470	TRIM58	0.96722	POS
ENSBTAG00000000764	GIPC1	ENSBTAG00000008893	ANO10	0.98179	POS
ENSBTAG00000000764	GIPC1	ENSBTAG00000008931	CREG1	0.98215	POS
ENSBTAG00000000764	GIPC1	ENSBTAG00000040063		-0.96724	NEG
ENSBTAG00000000764	GIPC1	ENSBTAG00000054525		0.99724	POS
ENSBTAG00000000767	DCP2	ENSBTAG00000011108	USP54	0.95875	POS
ENSBTAG00000000770	PGM2L1	ENSBTAG00000002917	PRKAG2	-0.96813	NEG
ENSBTAG00000000770	PGM2L1	ENSBTAG00000005029		-0.98908	NEG
ENSBTAG00000000770	PGM2L1	ENSBTAG00000012159	CNBP	-0.95046	NEG
ENSBTAG00000000770	PGM2L1	ENSBTAG00000019036	ARHGAP28	-0.9656	NEG
ENSBTAG00000000770	PGM2L1	ENSBTAG00000019349	SLC6A4	-0.95813	NEG
ENSBTAG00000000770	PGM2L1	ENSBTAG00000024803	ENDOD1	-0.96302	NEG
ENSBTAG00000000770	PGM2L1	ENSBTAG00000024974	HEXIM2	-0.95194	NEG
ENSBTAG00000000770	PGM2L1	ENSBTAG00000044194	ZDHHC2	-0.95327	NEG
ENSBTAG00000000770	PGM2L1	ENSBTAG00000054525		-0.95782	NEG
ENSBTAG00000000771	DNAJB6	ENSBTAG00000008449	DNAH14	0.9536	POS
ENSBTAG00000000778	HSP90AB1	ENSBTAG00000008573	ZFP36	0.96363	POS
ENSBTAG00000000781	HIP1	ENSBTAG00000021681	PRR11	0.98031	POS
ENSBTAG00000000785	PASK	ENSBTAG00000005951	HIC2	-0.95691	NEG
ENSBTAG00000000789	PPP1R7	ENSBTAG00000005951	HIC2	-0.95276	NEG
ENSBTAG00000000797	MRPL9	ENSBTAG00000016319	CYB5D2	0.9532	POS
ENSBTAG00000000797	MRPL9	ENSBTAG00000038889	RILP	-0.97494	NEG
ENSBTAG00000000799	ICA1	ENSBTAG00000003414		-0.96581	NEG
ENSBTAG00000000799	ICA1	ENSBTAG00000020441	HMG20A	-0.957	NEG
ENSBTAG00000000801		ENSBTAG00000002331	DLGAP5	0.96976	POS
ENSBTAG00000000803	ZNF667	ENSBTAG00000046670	MLX	0.9627	POS
ENSBTAG00000000804	MOB3B	ENSBTAG00000014995	THAP8	-0.99062	NEG
ENSBTAG00000000807	TMED3	ENSBTAG00000006531	DIP2C	-0.95863	NEG
ENSBTAG00000000807	TMED3	ENSBTAG00000016442	MAP4K3	-0.96901	NEG
ENSBTAG00000000807	TMED3	ENSBTAG00000031579	SGO2	-0.95171	NEG
ENSBTAG00000000808	COX14	ENSBTAG00000031579	SGO2	-0.97107	NEG
ENSBTAG00000000810	COPE	ENSBTAG00000016319	CYB5D2	0.96791	POS
ENSBTAG00000000810	COPE	ENSBTAG00000052147		-0.97129	NEG
ENSBTAG00000000811	DDX49	ENSBTAG00000010590	FAM118A	0.98601	POS
ENSBTAG00000000811	DDX49	ENSBTAG00000052355	WC1-12	-0.97623	NEG
ENSBTAG00000000812	CD300A	ENSBTAG00000010113	ZBTB24	0.95854	POS
ENSBTAG00000000812	CD300A	ENSBTAG00000011828	ARID3B	-0.95439	NEG
ENSBTAG00000000812	CD300A	ENSBTAG00000012777	SRF	-0.98123	NEG
ENSBTAG00000000812	CD300A	ENSBTAG00000019255	NFE2L2	0.96847	POS
ENSBTAG00000000812	CD300A	ENSBTAG00000020100		0.95958	POS
ENSBTAG00000000812	CD300A	ENSBTAG00000053928	GPR25	-0.96993	NEG
ENSBTAG00000000813	HOMER3	ENSBTAG00000046307	CEBPD	0.96571	POS
ENSBTAG00000000815	EPHA2	ENSBTAG00000002224	UHRF1	-0.96942	NEG
ENSBTAG00000000817	SYNJ2	ENSBTAG00000018571	IL1RL1	0.96412	POS
ENSBTAG00000000819	RFX3	ENSBTAG00000017994	MAX	-0.95271	NEG
ENSBTAG00000000819	RFX3	ENSBTAG00000022807		0.96619	POS
ENSBTAG00000000820	GNG11	ENSBTAG00000004139	BACH1	-0.98807	NEG
ENSBTAG00000000820	GNG11	ENSBTAG00000051588		-0.95799	NEG
ENSBTAG00000000820	GNG11	ENSBTAG00000053029	ZNF26	-0.97237	NEG
ENSBTAG00000000820	GNG11	ENSBTAG00000054635	ZNF33B	-0.97119	NEG
ENSBTAG00000000824	TSEN54	ENSBTAG00000003617	ALKBH4	0.95321	POS
ENSBTAG00000000824	TSEN54	ENSBTAG00000008573	ZFP36	0.98798	POS
ENSBTAG00000000824	TSEN54	ENSBTAG00000047680	IRF7	0.96986	POS
ENSBTAG00000000825	MRPS26	ENSBTAG00000031579	SGO2	-0.96586	NEG
ENSBTAG00000000825	MRPS26	ENSBTAG00000054635	ZNF33B	-0.95732	NEG
ENSBTAG00000000829	SHPK	ENSBTAG00000004139	BACH1	-0.96948	NEG
ENSBTAG00000000829	SHPK	ENSBTAG00000017994	MAX	0.97174	POS
ENSBTAG00000000829	SHPK	ENSBTAG00000053928	GPR25	0.98552	POS
ENSBTAG00000000829	SHPK	ENSBTAG00000054635	ZNF33B	-0.97265	NEG
ENSBTAG00000000831	CTNS	ENSBTAG00000006434	SYNPO2	0.96396	POS
ENSBTAG00000000831	CTNS	ENSBTAG00000006551	ESCO2	-0.96653	NEG
ENSBTAG00000000831	CTNS	ENSBTAG00000007181	KIFC3	0.96178	POS
ENSBTAG00000000831	CTNS	ENSBTAG00000010756	ST7	0.96338	POS
ENSBTAG00000000831	CTNS	ENSBTAG00000015308	SMARCE1	0.96013	POS
ENSBTAG00000000831	CTNS	ENSBTAG00000020148	TEK	-0.99457	NEG
ENSBTAG00000000831	CTNS	ENSBTAG00000031523		-0.96874	NEG
ENSBTAG00000000831	CTNS	ENSBTAG00000045877	TSC22D3	0.9718	POS
ENSBTAG00000000831	CTNS	ENSBTAG00000046520	TCFL5	-0.95939	NEG
ENSBTAG00000000831	CTNS	ENSBTAG00000048873		0.98389	POS
ENSBTAG00000000843	NDRG2	ENSBTAG00000046307	CEBPD	0.9553	POS
ENSBTAG00000000848	SNRNP200	ENSBTAG00000007109	ASB2	0.97175	POS
ENSBTAG00000000848	SNRNP200	ENSBTAG00000011234	FOXO3	0.96751	POS
ENSBTAG00000000848	SNRNP200	ENSBTAG00000020356	GON4L	0.96335	POS
ENSBTAG00000000854	SEC16B	ENSBTAG00000049318		0.95235	POS
ENSBTAG00000000854	SEC16B	ENSBTAG00000054887	ZNF471	0.974	POS
ENSBTAG00000000855	NXN	ENSBTAG00000017685	JUP	0.97031	POS
ENSBTAG00000000855	NXN	ENSBTAG00000049411	DHRSX	0.98205	POS
ENSBTAG00000000857	SLC52A2	ENSBTAG00000047680	IRF7	0.97006	POS
ENSBTAG00000000868	ZFP1	ENSBTAG00000001308		0.97028	POS
ENSBTAG00000000868	ZFP1	ENSBTAG00000001796	CATSPERD	0.95068	POS
ENSBTAG00000000868	ZFP1	ENSBTAG00000005244	RASL11A	-0.97892	NEG
ENSBTAG00000000868	ZFP1	ENSBTAG00000005285	MRPS33	-0.97871	NEG
ENSBTAG00000000868	ZFP1	ENSBTAG00000005587	SKIC2	0.96192	POS
ENSBTAG00000000868	ZFP1	ENSBTAG00000005854	COPS8	-0.96533	NEG
ENSBTAG00000000868	ZFP1	ENSBTAG00000006118	RSRC2	0.9705	POS
ENSBTAG00000000868	ZFP1	ENSBTAG00000006595	DNAAF8	-0.97998	NEG
ENSBTAG00000000868	ZFP1	ENSBTAG00000007308	EDC3	-0.95085	NEG
ENSBTAG00000000868	ZFP1	ENSBTAG00000008122	GNG5	-0.96375	NEG
ENSBTAG00000000868	ZFP1	ENSBTAG00000008190	SUMF2	0.96226	POS
ENSBTAG00000000868	ZFP1	ENSBTAG00000009246	DPY30	-0.96955	NEG
ENSBTAG00000000868	ZFP1	ENSBTAG00000010298	GTF2A2	-0.98588	NEG
ENSBTAG00000000868	ZFP1	ENSBTAG00000011102	TPCN1	0.97731	POS
ENSBTAG00000000868	ZFP1	ENSBTAG00000011291	DLG3	-0.98228	NEG
ENSBTAG00000000868	ZFP1	ENSBTAG00000012194	DENND2C	0.97694	POS
ENSBTAG00000000868	ZFP1	ENSBTAG00000013757	CTCF	-0.96061	NEG
ENSBTAG00000000868	ZFP1	ENSBTAG00000015263	CPSF7	0.971	POS
ENSBTAG00000000868	ZFP1	ENSBTAG00000016168	APLP2	-0.95921	NEG
ENSBTAG00000000868	ZFP1	ENSBTAG00000016920	EOMES	-0.9743	NEG
ENSBTAG00000000868	ZFP1	ENSBTAG00000017388	SVBP	-0.9663	NEG
ENSBTAG00000000868	ZFP1	ENSBTAG00000017566	TUFT1	0.97008	POS
ENSBTAG00000000868	ZFP1	ENSBTAG00000018431	NAV2	-0.98643	NEG
ENSBTAG00000000868	ZFP1	ENSBTAG00000018604	SEMA4G	-0.95213	NEG
ENSBTAG00000000868	ZFP1	ENSBTAG00000018710	TTF1	0.95764	POS
ENSBTAG00000000868	ZFP1	ENSBTAG00000021026	PJA1	-0.95005	NEG
ENSBTAG00000000868	ZFP1	ENSBTAG00000021263	CYP4V2	0.99436	POS
ENSBTAG00000000868	ZFP1	ENSBTAG00000023218	UBE2V2	-0.96668	NEG
ENSBTAG00000000868	ZFP1	ENSBTAG00000023415	LIN7B	-0.96742	NEG
ENSBTAG00000000868	ZFP1	ENSBTAG00000030864	FAM228B	0.95025	POS
ENSBTAG00000000868	ZFP1	ENSBTAG00000032288	GCK	0.95993	POS
ENSBTAG00000000868	ZFP1	ENSBTAG00000036154	TARP	-0.98652	NEG
ENSBTAG00000000868	ZFP1	ENSBTAG00000038251	NAA16	0.95248	POS
ENSBTAG00000000868	ZFP1	ENSBTAG00000039316		0.95425	POS
ENSBTAG00000000868	ZFP1	ENSBTAG00000043302	SNORD31	-0.97768	NEG
ENSBTAG00000000868	ZFP1	ENSBTAG00000044032	KDM2A	0.97909	POS
ENSBTAG00000000868	ZFP1	ENSBTAG00000046152	MGAM	0.99164	POS
ENSBTAG00000000868	ZFP1	ENSBTAG00000047027		-0.98548	NEG
ENSBTAG00000000868	ZFP1	ENSBTAG00000048140	DNAAF5	0.97374	POS
ENSBTAG00000000868	ZFP1	ENSBTAG00000049010	RNF150	-0.97744	NEG
ENSBTAG00000000868	ZFP1	ENSBTAG00000050457		0.95068	POS
ENSBTAG00000000868	ZFP1	ENSBTAG00000050597		-0.95558	NEG
ENSBTAG00000000868	ZFP1	ENSBTAG00000050789		-0.96898	NEG
ENSBTAG00000000868	ZFP1	ENSBTAG00000051151		-0.96651	NEG
ENSBTAG00000000868	ZFP1	ENSBTAG00000053474		-0.97398	NEG
ENSBTAG00000000868	ZFP1	ENSBTAG00000053996	ZNF853	-0.96884	NEG
ENSBTAG00000000869	OBI1	ENSBTAG00000011635	CENPN	0.96504	POS
ENSBTAG00000000873	SLC13A3	ENSBTAG00000004802	CEP170B	0.98373	POS
ENSBTAG00000000873	SLC13A3	ENSBTAG00000005751	CDAN1	0.95736	POS
ENSBTAG00000000873	SLC13A3	ENSBTAG00000008685	TRAPPC12	0.96602	POS
ENSBTAG00000000873	SLC13A3	ENSBTAG00000009584	PPP6R3	-0.95734	NEG
ENSBTAG00000000873	SLC13A3	ENSBTAG00000009736	CDC42BPG	0.97489	POS
ENSBTAG00000000873	SLC13A3	ENSBTAG00000010787	RFC3	-0.98666	NEG
ENSBTAG00000000873	SLC13A3	ENSBTAG00000011431	GBA2	0.95534	POS
ENSBTAG00000000873	SLC13A3	ENSBTAG00000012260	MTRF1	-0.9681	NEG
ENSBTAG00000000873	SLC13A3	ENSBTAG00000016362	POU6F1	0.96244	POS
ENSBTAG00000000873	SLC13A3	ENSBTAG00000016967	RARS2	0.9777	POS
ENSBTAG00000000873	SLC13A3	ENSBTAG00000018048	MED15	0.95727	POS
ENSBTAG00000000873	SLC13A3	ENSBTAG00000018239	DNAJC27	-0.95852	NEG
ENSBTAG00000000873	SLC13A3	ENSBTAG00000019454	ANGEL1	0.97764	POS
ENSBTAG00000000873	SLC13A3	ENSBTAG00000025931	NEU3	-0.95431	NEG
ENSBTAG00000000873	SLC13A3	ENSBTAG00000030710	ITGB3BP	-0.95956	NEG
ENSBTAG00000000873	SLC13A3	ENSBTAG00000039732	BLOC1S5	-0.95122	NEG
ENSBTAG00000000873	SLC13A3	ENSBTAG00000048379	AGAP3	0.99446	POS
ENSBTAG00000000873	SLC13A3	ENSBTAG00000049932	LILRA4	0.97417	POS
ENSBTAG00000000874	CAST	ENSBTAG00000019015	IFITM3	-0.97712	NEG
ENSBTAG00000000875	CEP131	ENSBTAG00000049842		0.95141	POS
ENSBTAG00000000877	ETFBKMT	ENSBTAG00000016442	MAP4K3	0.95924	POS
ENSBTAG00000000878	RB1CC1	ENSBTAG00000050995		0.95065	POS
ENSBTAG00000000880	GINM1	ENSBTAG00000019255	NFE2L2	0.96213	POS
ENSBTAG00000000880	GINM1	ENSBTAG00000020100		0.97662	POS
ENSBTAG00000000894	PGK1	ENSBTAG00000003212	NNAT	-0.95424	NEG
ENSBTAG00000000894	PGK1	ENSBTAG00000007159	ESR1	-0.95553	NEG
ENSBTAG00000000894	PGK1	ENSBTAG00000021553	PTPN14	-0.96567	NEG
ENSBTAG00000000894	PGK1	ENSBTAG00000031523		0.95644	POS
ENSBTAG00000000895	TAF9B	ENSBTAG00000010590	FAM118A	-0.96862	NEG
ENSBTAG00000000897	IQGAP2	ENSBTAG00000010450	WIZ	-0.98388	NEG
ENSBTAG00000000897	IQGAP2	ENSBTAG00000027557	ZNF408	-0.98961	NEG
ENSBTAG00000000900	LRRC8C	ENSBTAG00000003617	ALKBH4	-0.96071	NEG
ENSBTAG00000000900	LRRC8C	ENSBTAG00000008573	ZFP36	-0.97517	NEG
ENSBTAG00000000900	LRRC8C	ENSBTAG00000047680	IRF7	-0.96682	NEG
ENSBTAG00000000902	OGT	ENSBTAG00000004139	BACH1	0.96982	POS
ENSBTAG00000000902	OGT	ENSBTAG00000012777	SRF	-0.98362	NEG
ENSBTAG00000000902	OGT	ENSBTAG00000053928	GPR25	-0.98632	NEG
ENSBTAG00000000902	OGT	ENSBTAG00000054635	ZNF33B	0.98623	POS
ENSBTAG00000000911	UBE2H	ENSBTAG00000021115	ZNF692	-0.95757	NEG
ENSBTAG00000000917	BMP1	ENSBTAG00000003212	NNAT	-0.97927	NEG
ENSBTAG00000000917	BMP1	ENSBTAG00000003650	NR4A2	0.96955	POS
ENSBTAG00000000917	BMP1	ENSBTAG00000007159	ESR1	-0.9768	NEG
ENSBTAG00000000917	BMP1	ENSBTAG00000020327	ZNF410	-0.9679	NEG
ENSBTAG00000000917	BMP1	ENSBTAG00000021553	PTPN14	-0.97018	NEG
ENSBTAG00000000917	BMP1	ENSBTAG00000031523		0.95937	POS
ENSBTAG00000000917	BMP1	ENSBTAG00000046520	TCFL5	0.98607	POS
ENSBTAG00000000917	BMP1	ENSBTAG00000048873		-0.96303	NEG
ENSBTAG00000000928	SPECC1	ENSBTAG00000050517	bta-mir-11999	0.97611	POS
ENSBTAG00000000933	CCDC183	ENSBTAG00000010590	FAM118A	-0.95635	NEG
ENSBTAG00000000933	CCDC183	ENSBTAG00000052355	WC1-12	0.99083	POS
ENSBTAG00000000937	ITPRID2	ENSBTAG00000021566	PAX2	-0.99179	NEG
ENSBTAG00000000937	ITPRID2	ENSBTAG00000025146		0.96522	POS
ENSBTAG00000000939	KIF16B	ENSBTAG00000049995		0.96587	POS
ENSBTAG00000000941	PLEKHB2	ENSBTAG00000012972	CYP2U1	0.9556	POS
ENSBTAG00000000943	ZNF286A	ENSBTAG00000021673	NDC80	-0.9582	NEG
ENSBTAG00000000944	LPCAT1	ENSBTAG00000038139	CERCAM	-0.98109	NEG
ENSBTAG00000000945	ATP2C2	ENSBTAG00000003968	UBP1	-0.96228	NEG
ENSBTAG00000000945	ATP2C2	ENSBTAG00000016525	ITGA1	-0.97126	NEG
ENSBTAG00000000945	ATP2C2	ENSBTAG00000020745	HIVEP3	-0.98782	NEG
ENSBTAG00000000948	RAB2A	ENSBTAG00000002362	APOLD1	0.98311	POS
ENSBTAG00000000948	RAB2A	ENSBTAG00000008448	MEIS1	0.95555	POS
ENSBTAG00000000948	RAB2A	ENSBTAG00000008545	ATF3	-0.95703	NEG
ENSBTAG00000000948	RAB2A	ENSBTAG00000013203	GP5	0.98919	POS
ENSBTAG00000000948	RAB2A	ENSBTAG00000020729	DHRS7	0.95623	POS
ENSBTAG00000000948	RAB2A	ENSBTAG00000021920	SEMA4C	0.97002	POS
ENSBTAG00000000948	RAB2A	ENSBTAG00000023259	OSBPL1A	0.98992	POS
ENSBTAG00000000948	RAB2A	ENSBTAG00000038375	STOM	0.9826	POS
ENSBTAG00000000948	RAB2A	ENSBTAG00000038650	MS4A7	0.98327	POS
ENSBTAG00000000948	RAB2A	ENSBTAG00000040063		-0.95087	NEG
ENSBTAG00000000948	RAB2A	ENSBTAG00000054976	MCTP1	0.95379	POS
ENSBTAG00000000949	DNAJC9	ENSBTAG00000008185	RTN2	-0.95975	NEG
ENSBTAG00000000950	MRPS16	ENSBTAG00000018571	IL1RL1	-0.95077	NEG
ENSBTAG00000000951	JAKMIP3	ENSBTAG00000016455	CACHD1	0.95358	POS
ENSBTAG00000000951	JAKMIP3	ENSBTAG00000053719		0.96229	POS
ENSBTAG00000000955	RBM41	ENSBTAG00000027557	ZNF408	-0.96717	NEG
ENSBTAG00000000957	CDKN2AIP	ENSBTAG00000035643		-0.95487	NEG
ENSBTAG00000000957	CDKN2AIP	ENSBTAG00000043394		0.96325	POS
ENSBTAG00000000958	ZSWIM3	ENSBTAG00000051410	TAS1R3	-0.95056	NEG
ENSBTAG00000000961	NEURL2	ENSBTAG00000002362	APOLD1	0.95521	POS
ENSBTAG00000000961	NEURL2	ENSBTAG00000017685	JUP	0.95938	POS
ENSBTAG00000000962	STAP1	ENSBTAG00000016726	KIF15	0.97468	POS
ENSBTAG00000000967	DET1	ENSBTAG00000003617	ALKBH4	0.95436	POS
ENSBTAG00000000967	DET1	ENSBTAG00000008573	ZFP36	0.97316	POS
ENSBTAG00000000974	IARS1	ENSBTAG00000016319	CYB5D2	-0.95526	NEG
ENSBTAG00000000977	CADM1	ENSBTAG00000008810	GPBP1L1	0.96529	POS
ENSBTAG00000000983	ABCC8	ENSBTAG00000033961	RNF217	0.95799	POS
ENSBTAG00000000985	RAB10	ENSBTAG00000011003	IKZF3	0.97557	POS
ENSBTAG00000000988	BRCA2	ENSBTAG00000016319	CYB5D2	-0.96791	NEG
ENSBTAG00000000988	BRCA2	ENSBTAG00000021566	PAX2	-0.95095	NEG
ENSBTAG00000000988	BRCA2	ENSBTAG00000025146		0.95432	POS
ENSBTAG00000000988	BRCA2	ENSBTAG00000052147		0.99006	POS
ENSBTAG00000000995	TENT5A	ENSBTAG00000011828	ARID3B	-0.96625	NEG
ENSBTAG00000000995	TENT5A	ENSBTAG00000046307	CEBPD	0.97352	POS
ENSBTAG00000001002	TCF7	ENSBTAG00000003447		0.95461	POS
ENSBTAG00000001002	TCF7	ENSBTAG00000006064	BRME1	0.9622	POS
ENSBTAG00000001002	TCF7	ENSBTAG00000011828	ARID3B	0.96715	POS
ENSBTAG00000001002	TCF7	ENSBTAG00000019255	NFE2L2	-0.98566	NEG
ENSBTAG00000001002	TCF7	ENSBTAG00000020100		-0.95108	NEG
ENSBTAG00000001005	ZNF280B	ENSBTAG00000001644	MDN1	0.9773	POS
ENSBTAG00000001005	ZNF280B	ENSBTAG00000001904	ZNF276	-0.96558	NEG
ENSBTAG00000001005	ZNF280B	ENSBTAG00000003394	RNF215	-0.95768	NEG
ENSBTAG00000001005	ZNF280B	ENSBTAG00000003601	ZMAT1	-0.9969	NEG
ENSBTAG00000001005	ZNF280B	ENSBTAG00000004383	FNBP1L	0.97267	POS
ENSBTAG00000001005	ZNF280B	ENSBTAG00000004977	QTRT2	-0.98674	NEG
ENSBTAG00000001005	ZNF280B	ENSBTAG00000005469	CCAR2	-0.97639	NEG
ENSBTAG00000001005	ZNF280B	ENSBTAG00000005961	CDC42SE2	0.97191	POS
ENSBTAG00000001005	ZNF280B	ENSBTAG00000006590	NUDT16L1	-0.97515	NEG
ENSBTAG00000001005	ZNF280B	ENSBTAG00000007450	C2	-0.95386	NEG
ENSBTAG00000001005	ZNF280B	ENSBTAG00000007761	ZBTB5	0.96853	POS
ENSBTAG00000001005	ZNF280B	ENSBTAG00000007807	HSPA2	0.95671	POS
ENSBTAG00000001005	ZNF280B	ENSBTAG00000008810	GPBP1L1	0.98009	POS
ENSBTAG00000001005	ZNF280B	ENSBTAG00000008991	EIF4ENIF1	0.96994	POS
ENSBTAG00000001005	ZNF280B	ENSBTAG00000009223	SFN	-0.99051	NEG
ENSBTAG00000001005	ZNF280B	ENSBTAG00000009861	FRS3	-0.97577	NEG
ENSBTAG00000001005	ZNF280B	ENSBTAG00000010155		-0.96505	NEG
ENSBTAG00000001005	ZNF280B	ENSBTAG00000011027	PTGR1	0.9541	POS
ENSBTAG00000001005	ZNF280B	ENSBTAG00000011352	TBC1D30	-0.95503	NEG
ENSBTAG00000001005	ZNF280B	ENSBTAG00000011514	MRPL44	0.96444	POS
ENSBTAG00000001005	ZNF280B	ENSBTAG00000011698	TYK2	-0.96766	NEG
ENSBTAG00000001005	ZNF280B	ENSBTAG00000011715	RECQL5	-0.96741	NEG
ENSBTAG00000001005	ZNF280B	ENSBTAG00000011982	BATF3	-0.97235	NEG
ENSBTAG00000001005	ZNF280B	ENSBTAG00000013996	SH3BP2	-0.97745	NEG
ENSBTAG00000001005	ZNF280B	ENSBTAG00000014981	OTUB2	0.96868	POS
ENSBTAG00000001005	ZNF280B	ENSBTAG00000015000	VCP	0.95677	POS
ENSBTAG00000001005	ZNF280B	ENSBTAG00000016362	POU6F1	-0.95593	NEG
ENSBTAG00000001005	ZNF280B	ENSBTAG00000017033	LSR	-0.96355	NEG
ENSBTAG00000001005	ZNF280B	ENSBTAG00000017219	DDX51	-0.95215	NEG
ENSBTAG00000001005	ZNF280B	ENSBTAG00000018048	MED15	-0.95265	NEG
ENSBTAG00000001005	ZNF280B	ENSBTAG00000018925	EXOSC3	0.96957	POS
ENSBTAG00000001005	ZNF280B	ENSBTAG00000020316	AP2B1	0.95812	POS
ENSBTAG00000001005	ZNF280B	ENSBTAG00000021302	CHAD	0.9912	POS
ENSBTAG00000001005	ZNF280B	ENSBTAG00000021359		0.96511	POS
ENSBTAG00000001005	ZNF280B	ENSBTAG00000022147	EPS8L2	-0.95752	NEG
ENSBTAG00000001005	ZNF280B	ENSBTAG00000026234	STK3	0.97762	POS
ENSBTAG00000001005	ZNF280B	ENSBTAG00000039933	LRRC3C	0.9733	POS
ENSBTAG00000001005	ZNF280B	ENSBTAG00000043167	SNORA52	-0.96892	NEG
ENSBTAG00000001005	ZNF280B	ENSBTAG00000044106	SPIDR	0.96259	POS
ENSBTAG00000001005	ZNF280B	ENSBTAG00000049416	RAB20	-0.98191	NEG
ENSBTAG00000001005	ZNF280B	ENSBTAG00000050420		-0.97189	NEG
ENSBTAG00000001005	ZNF280B	ENSBTAG00000054370		-0.99183	NEG
ENSBTAG00000001008	PRF1	ENSBTAG00000001139	ACHE	-0.96416	NEG
ENSBTAG00000001009	HCLS1	ENSBTAG00000010113	ZBTB24	-0.95005	NEG
ENSBTAG00000001009	HCLS1	ENSBTAG00000020100		-0.97008	NEG
ENSBTAG00000001009	HCLS1	ENSBTAG00000053029	ZNF26	-0.97154	NEG
ENSBTAG00000001009	HCLS1	ENSBTAG00000053928	GPR25	0.96312	POS
ENSBTAG00000001013	SLC30A5	ENSBTAG00000005443	MIER1	0.96659	POS
ENSBTAG00000001013	SLC30A5	ENSBTAG00000009420	SCML2	0.95411	POS
ENSBTAG00000001014	MAPK7	ENSBTAG00000006531	DIP2C	-0.96341	NEG
ENSBTAG00000001016	NAA35	ENSBTAG00000031579	SGO2	0.98135	POS
ENSBTAG00000001017	SLK	ENSBTAG00000019121	IFT122	-0.97648	NEG
ENSBTAG00000001017	SLK	ENSBTAG00000034998	SIMC1	-0.95492	NEG
ENSBTAG00000001024	ARID1A	ENSBTAG00000046142	PRKAR1B	0.9546	POS
ENSBTAG00000001027	SERPINH1	ENSBTAG00000003264	NR1H2	-0.95198	NEG
ENSBTAG00000001027	SERPINH1	ENSBTAG00000008810	GPBP1L1	0.9731	POS
ENSBTAG00000001027	SERPINH1	ENSBTAG00000011439	EPB42	0.97005	POS
ENSBTAG00000001029	RASGRP2	ENSBTAG00000054394	ANK1	-0.98452	NEG
ENSBTAG00000001032	PYGM	ENSBTAG00000020080	MYBPC2	-0.98056	NEG
ENSBTAG00000001032	PYGM	ENSBTAG00000023744	YPEL5	0.95598	POS
ENSBTAG00000001034	IL18R1	ENSBTAG00000020561	KLHL15	0.95883	POS
ENSBTAG00000001035	SF1	ENSBTAG00000004386	SOCS1	0.95376	POS
ENSBTAG00000001035	SF1	ENSBTAG00000015050	HCN2	-0.96373	NEG
ENSBTAG00000001035	SF1	ENSBTAG00000055140	CLEC2B	-0.95185	NEG
ENSBTAG00000001036	HIBADH	ENSBTAG00000001163	MACROH2A2	0.98245	POS
ENSBTAG00000001036	HIBADH	ENSBTAG00000002788	RAB27B	0.96897	POS
ENSBTAG00000001036	HIBADH	ENSBTAG00000006551	ESCO2	-0.95158	NEG
ENSBTAG00000001036	HIBADH	ENSBTAG00000009214	ETS2	-0.97184	NEG
ENSBTAG00000001036	HIBADH	ENSBTAG00000012159	CNBP	0.95164	POS
ENSBTAG00000001036	HIBADH	ENSBTAG00000015044	CARD10	0.98309	POS
ENSBTAG00000001036	HIBADH	ENSBTAG00000015893	EPN3	0.96485	POS
ENSBTAG00000001036	HIBADH	ENSBTAG00000019349	SLC6A4	0.95982	POS
ENSBTAG00000001036	HIBADH	ENSBTAG00000025146		-0.98365	NEG
ENSBTAG00000001036	HIBADH	ENSBTAG00000045877	TSC22D3	0.96161	POS
ENSBTAG00000001036	HIBADH	ENSBTAG00000053998		-0.95338	NEG
ENSBTAG00000001037	MAP4K2	ENSBTAG00000006531	DIP2C	-0.95843	NEG
ENSBTAG00000001038	SNRPB	ENSBTAG00000009252	KLRA1	-0.97137	NEG
ENSBTAG00000001042	MXD1	ENSBTAG00000046142	PRKAR1B	-0.98405	NEG
ENSBTAG00000001050	LDLRAP1	ENSBTAG00000012777	SRF	0.96475	POS
ENSBTAG00000001050	LDLRAP1	ENSBTAG00000023891	RBM20	0.95104	POS
ENSBTAG00000001051	OSCAR	ENSBTAG00000001818	MEF2B	-0.98051	NEG
ENSBTAG00000001051	OSCAR	ENSBTAG00000002690	BLZF1	-0.99344	NEG
ENSBTAG00000001051	OSCAR	ENSBTAG00000003456		0.9642	POS
ENSBTAG00000001051	OSCAR	ENSBTAG00000004895	AFAP1L2	-0.98511	NEG
ENSBTAG00000001051	OSCAR	ENSBTAG00000005031	DOC2A	-0.95253	NEG
ENSBTAG00000001051	OSCAR	ENSBTAG00000007181	KIFC3	-0.95404	NEG
ENSBTAG00000001051	OSCAR	ENSBTAG00000007904	KRT72	-0.98406	NEG
ENSBTAG00000001051	OSCAR	ENSBTAG00000008306	MKRN1	-0.96756	NEG
ENSBTAG00000001051	OSCAR	ENSBTAG00000009812	CXCL5	-0.97221	NEG
ENSBTAG00000001051	OSCAR	ENSBTAG00000010821	ACER2	-0.98232	NEG
ENSBTAG00000001051	OSCAR	ENSBTAG00000019202	EAF1	-0.96302	NEG
ENSBTAG00000001051	OSCAR	ENSBTAG00000023744	YPEL5	-0.9604	NEG
ENSBTAG00000001051	OSCAR	ENSBTAG00000040063		0.96212	POS
ENSBTAG00000001051	OSCAR	ENSBTAG00000053661		-0.99005	NEG
ENSBTAG00000001055	HNRNPL	ENSBTAG00000013640	KLRG1	0.96319	POS
ENSBTAG00000001057	ARFGAP3	ENSBTAG00000019121	IFT122	-0.96101	NEG
ENSBTAG00000001057	ARFGAP3	ENSBTAG00000054394	ANK1	0.97851	POS
ENSBTAG00000001059	IDH3G	ENSBTAG00000053029	ZNF26	-0.95941	NEG
ENSBTAG00000001066	PILRA	ENSBTAG00000005478	PATZ1	-0.98259	NEG
ENSBTAG00000001066	PILRA	ENSBTAG00000009803	SNCB	-0.97383	NEG
ENSBTAG00000001066	PILRA	ENSBTAG00000020100		0.95422	POS
ENSBTAG00000001069	TP53	ENSBTAG00000017994	MAX	0.96755	POS
ENSBTAG00000001071	WRAP53	ENSBTAG00000008573	ZFP36	0.96465	POS
ENSBTAG00000001074	SAYSD1	ENSBTAG00000019979	CMPK2	0.95941	POS
ENSBTAG00000001074	SAYSD1	ENSBTAG00000053928	GPR25	0.95325	POS
ENSBTAG00000001077	OSBPL5	ENSBTAG00000002690	BLZF1	0.98573	POS
ENSBTAG00000001077	OSBPL5	ENSBTAG00000003456		-0.98844	NEG
ENSBTAG00000001077	OSBPL5	ENSBTAG00000006434	SYNPO2	0.97822	POS
ENSBTAG00000001077	OSBPL5	ENSBTAG00000007181	KIFC3	0.98645	POS
ENSBTAG00000001077	OSBPL5	ENSBTAG00000007904	KRT72	0.97666	POS
ENSBTAG00000001077	OSBPL5	ENSBTAG00000008306	MKRN1	0.988	POS
ENSBTAG00000001077	OSBPL5	ENSBTAG00000008893	ANO10	0.96596	POS
ENSBTAG00000001077	OSBPL5	ENSBTAG00000009663	YBX3	0.95443	POS
ENSBTAG00000001077	OSBPL5	ENSBTAG00000009812	CXCL5	0.96004	POS
ENSBTAG00000001077	OSBPL5	ENSBTAG00000010756	ST7	0.97771	POS
ENSBTAG00000001077	OSBPL5	ENSBTAG00000010821	ACER2	0.95197	POS
ENSBTAG00000001077	OSBPL5	ENSBTAG00000010913		0.9656	POS
ENSBTAG00000001077	OSBPL5	ENSBTAG00000015308	SMARCE1	0.95422	POS
ENSBTAG00000001077	OSBPL5	ENSBTAG00000038375	STOM	0.95455	POS
ENSBTAG00000001077	OSBPL5	ENSBTAG00000040063		-0.95783	NEG
ENSBTAG00000001077	OSBPL5	ENSBTAG00000044194	ZDHHC2	0.95981	POS
ENSBTAG00000001077	OSBPL5	ENSBTAG00000048873		0.95564	POS
ENSBTAG00000001077	OSBPL5	ENSBTAG00000052192	SPATA33	0.95216	POS
ENSBTAG00000001077	OSBPL5	ENSBTAG00000053661		0.98167	POS
ENSBTAG00000001083	MAP3K20	ENSBTAG00000038889	RILP	0.97713	POS
ENSBTAG00000001086	FHL2	ENSBTAG00000011828	ARID3B	0.98033	POS
ENSBTAG00000001092	PHOSPHO2	ENSBTAG00000009097	FANCI	-0.95451	NEG
ENSBTAG00000001092	PHOSPHO2	ENSBTAG00000014555	CASS4	0.95646	POS
ENSBTAG00000001096	PRKRA	ENSBTAG00000001125		0.95091	POS
ENSBTAG00000001096	PRKRA	ENSBTAG00000021943	NFYC	-0.96216	NEG
ENSBTAG00000001099	PIANP	ENSBTAG00000053928	GPR25	0.96328	POS
ENSBTAG00000001101	IFNLR1	ENSBTAG00000021435	MAFF	-0.97029	NEG
ENSBTAG00000001101	IFNLR1	ENSBTAG00000021943	NFYC	-0.98317	NEG
ENSBTAG00000001104	CMTM4	ENSBTAG00000001163	MACROH2A2	0.9613	POS
ENSBTAG00000001104	CMTM4	ENSBTAG00000002788	RAB27B	0.95967	POS
ENSBTAG00000001104	CMTM4	ENSBTAG00000005029		0.95234	POS
ENSBTAG00000001104	CMTM4	ENSBTAG00000005031	DOC2A	0.95184	POS
ENSBTAG00000001104	CMTM4	ENSBTAG00000009214	ETS2	-0.96945	NEG
ENSBTAG00000001104	CMTM4	ENSBTAG00000015044	CARD10	0.95864	POS
ENSBTAG00000001104	CMTM4	ENSBTAG00000024974	HEXIM2	0.99167	POS
ENSBTAG00000001107	CACYBP	ENSBTAG00000015752	SP110	-0.95585	NEG
ENSBTAG00000001108	GMCL1	ENSBTAG00000050995		0.97011	POS
ENSBTAG00000001108	GMCL1	ENSBTAG00000051588		0.96493	POS
ENSBTAG00000001108	GMCL1	ENSBTAG00000053029	ZNF26	0.96577	POS
ENSBTAG00000001109	MRPS14	ENSBTAG00000010590	FAM118A	0.96318	POS
ENSBTAG00000001109	MRPS14	ENSBTAG00000038889	RILP	-0.97532	NEG
ENSBTAG00000001112	SMOX	ENSBTAG00000001163	MACROH2A2	0.98956	POS
ENSBTAG00000001112	SMOX	ENSBTAG00000002788	RAB27B	0.97585	POS
ENSBTAG00000001112	SMOX	ENSBTAG00000002917	PRKAG2	0.9915	POS
ENSBTAG00000001112	SMOX	ENSBTAG00000005029		0.9621	POS
ENSBTAG00000001112	SMOX	ENSBTAG00000005031	DOC2A	0.99419	POS
ENSBTAG00000001112	SMOX	ENSBTAG00000006434	SYNPO2	0.96706	POS
ENSBTAG00000001112	SMOX	ENSBTAG00000006551	ESCO2	-0.96401	NEG
ENSBTAG00000001112	SMOX	ENSBTAG00000007181	KIFC3	0.95617	POS
ENSBTAG00000001112	SMOX	ENSBTAG00000008448	MEIS1	0.98089	POS
ENSBTAG00000001112	SMOX	ENSBTAG00000009214	ETS2	-0.96342	NEG
ENSBTAG00000001112	SMOX	ENSBTAG00000010756	ST7	0.96403	POS
ENSBTAG00000001112	SMOX	ENSBTAG00000010913		0.9592	POS
ENSBTAG00000001112	SMOX	ENSBTAG00000012159	CNBP	0.97515	POS
ENSBTAG00000001112	SMOX	ENSBTAG00000015044	CARD10	0.96673	POS
ENSBTAG00000001112	SMOX	ENSBTAG00000015893	EPN3	0.98066	POS
ENSBTAG00000001112	SMOX	ENSBTAG00000017105	FSTL4	0.95701	POS
ENSBTAG00000001112	SMOX	ENSBTAG00000019349	SLC6A4	0.98775	POS
ENSBTAG00000001112	SMOX	ENSBTAG00000019552	PGRMC1	0.96164	POS
ENSBTAG00000001112	SMOX	ENSBTAG00000020729	DHRS7	0.97197	POS
ENSBTAG00000001112	SMOX	ENSBTAG00000024803	ENDOD1	0.97704	POS
ENSBTAG00000001112	SMOX	ENSBTAG00000024974	HEXIM2	0.9616	POS
ENSBTAG00000001112	SMOX	ENSBTAG00000037457	MBD2	0.97148	POS
ENSBTAG00000001112	SMOX	ENSBTAG00000040063		-0.96776	NEG
ENSBTAG00000001112	SMOX	ENSBTAG00000044194	ZDHHC2	0.96342	POS
ENSBTAG00000001112	SMOX	ENSBTAG00000045877	TSC22D3	0.97169	POS
ENSBTAG00000001112	SMOX	ENSBTAG00000048873		0.95257	POS
ENSBTAG00000001113	NDUFAF7	ENSBTAG00000049014		0.98029	POS
ENSBTAG00000001114	PRKD3	ENSBTAG00000006531	DIP2C	0.96426	POS
ENSBTAG00000001114	PRKD3	ENSBTAG00000016442	MAP4K3	0.96822	POS
ENSBTAG00000001116	P4HA2	ENSBTAG00000001385	ZSCAN2	-0.96046	NEG
ENSBTAG00000001117	ANKRD50	ENSBTAG00000010450	WIZ	-0.96589	NEG
ENSBTAG00000001117	ANKRD50	ENSBTAG00000027557	ZNF408	-0.95952	NEG
ENSBTAG00000001120	CORO6	ENSBTAG00000003264	NR1H2	0.98945	POS
ENSBTAG00000001120	CORO6	ENSBTAG00000011982	BATF3	0.95825	POS
ENSBTAG00000001123	SNRNP48	ENSBTAG00000025822	CALML4	0.98207	POS
ENSBTAG00000001124	GALC	ENSBTAG00000003801	MBD1	0.98442	POS
ENSBTAG00000001124	GALC	ENSBTAG00000009214	ETS2	0.96197	POS
ENSBTAG00000001124	GALC	ENSBTAG00000024974	HEXIM2	-0.98654	NEG
ENSBTAG00000001124	GALC	ENSBTAG00000045507	ZNF469	0.98221	POS
ENSBTAG00000001124	GALC	ENSBTAG00000046499		-0.97734	NEG
ENSBTAG00000001125		ENSBTAG00000001321	IL1B	0.96272	POS
ENSBTAG00000001125		ENSBTAG00000002340	STEAP4	0.95108	POS
ENSBTAG00000001125		ENSBTAG00000003305	NCF1	0.95498	POS
ENSBTAG00000001125		ENSBTAG00000005150	HMGB3	-0.98341	NEG
ENSBTAG00000001125		ENSBTAG00000005581	CCL25	-0.98224	NEG
ENSBTAG00000001125		ENSBTAG00000005812	TP73	-0.97112	NEG
ENSBTAG00000001125		ENSBTAG00000006688	RPS6KL1	-0.96952	NEG
ENSBTAG00000001125		ENSBTAG00000007149	NYNRIN	-0.95234	NEG
ENSBTAG00000001125		ENSBTAG00000007166	CAMKK1	0.9548	POS
ENSBTAG00000001125		ENSBTAG00000007370	EIF2AK1	-0.95567	NEG
ENSBTAG00000001125		ENSBTAG00000007374	LHFPL2	-0.95654	NEG
ENSBTAG00000001125		ENSBTAG00000009575	TBC1D32	-0.95485	NEG
ENSBTAG00000001125		ENSBTAG00000011580	DAG1	-0.95588	NEG
ENSBTAG00000001125		ENSBTAG00000012391	MINDY2	-0.95393	NEG
ENSBTAG00000001125		ENSBTAG00000014199	TBX21	-0.97753	NEG
ENSBTAG00000001125		ENSBTAG00000014889	DCBLD2	-0.95922	NEG
ENSBTAG00000001125		ENSBTAG00000018269	MPV17	0.95735	POS
ENSBTAG00000001125		ENSBTAG00000020327	ZNF410	-0.96471	NEG
ENSBTAG00000001125		ENSBTAG00000020448	ZNF282	0.96339	POS
ENSBTAG00000001125		ENSBTAG00000020580	TCN1	0.96719	POS
ENSBTAG00000001125		ENSBTAG00000021141	CD8A	-0.96261	NEG
ENSBTAG00000001125		ENSBTAG00000021963	SLAIN2	-0.95259	NEG
ENSBTAG00000001125		ENSBTAG00000031814	SDS	0.96712	POS
ENSBTAG00000001125		ENSBTAG00000038042	CXCR2	0.9874	POS
ENSBTAG00000001125		ENSBTAG00000039946	ZNF814	0.95934	POS
ENSBTAG00000001125		ENSBTAG00000042645		0.97909	POS
ENSBTAG00000001125		ENSBTAG00000044159	C17H4orf33	0.95215	POS
ENSBTAG00000001125		ENSBTAG00000045861	TARM1	0.9721	POS
ENSBTAG00000001125		ENSBTAG00000046110	CLCF1	-0.95336	NEG
ENSBTAG00000001125		ENSBTAG00000047919		-0.95299	NEG
ENSBTAG00000001125		ENSBTAG00000051725		0.96331	POS
ENSBTAG00000001125		ENSBTAG00000052083	METTL21A	0.9655	POS
ENSBTAG00000001125		ENSBTAG00000052734		-0.96559	NEG
ENSBTAG00000001125		ENSBTAG00000053246		0.95652	POS
ENSBTAG00000001125		ENSBTAG00000054695		0.95292	POS
ENSBTAG00000001126	BMP2K	ENSBTAG00000011828	ARID3B	-0.959	NEG
ENSBTAG00000001126	BMP2K	ENSBTAG00000012777	SRF	-0.9807	NEG
ENSBTAG00000001126	BMP2K	ENSBTAG00000019255	NFE2L2	0.9743	POS
ENSBTAG00000001126	BMP2K	ENSBTAG00000020100		0.95412	POS
ENSBTAG00000001126	BMP2K	ENSBTAG00000053928	GPR25	-0.96539	NEG
ENSBTAG00000001131	SLC12A9	ENSBTAG00000003617	ALKBH4	0.98902	POS
ENSBTAG00000001133	VWA8	ENSBTAG00000018571	IL1RL1	0.9825	POS
ENSBTAG00000001134	SRRT	ENSBTAG00000021077	BOLA-DQB	0.95117	POS
ENSBTAG00000001137	CLTA	ENSBTAG00000005443	MIER1	-0.9625	NEG
ENSBTAG00000001137	CLTA	ENSBTAG00000016319	CYB5D2	0.95639	POS
ENSBTAG00000001137	CLTA	ENSBTAG00000016442	MAP4K3	-0.96741	NEG
ENSBTAG00000001139	ACHE	ENSBTAG00000001956	HINT3	0.97519	POS
ENSBTAG00000001139	ACHE	ENSBTAG00000002209	JPT2	-0.97987	NEG
ENSBTAG00000001139	ACHE	ENSBTAG00000002881	AP4M1	-0.9603	NEG
ENSBTAG00000001139	ACHE	ENSBTAG00000003552	MED17	0.97237	POS
ENSBTAG00000001139	ACHE	ENSBTAG00000004426	DNAJB14	0.96813	POS
ENSBTAG00000001139	ACHE	ENSBTAG00000004499	RGS3	-0.95606	NEG
ENSBTAG00000001139	ACHE	ENSBTAG00000004885	DDR2	0.98646	POS
ENSBTAG00000001139	ACHE	ENSBTAG00000004902	INTS8	0.96866	POS
ENSBTAG00000001139	ACHE	ENSBTAG00000004987	NUP210L	0.97575	POS
ENSBTAG00000001139	ACHE	ENSBTAG00000005986		0.9667	POS
ENSBTAG00000001139	ACHE	ENSBTAG00000006054	ACBD4	-0.97446	NEG
ENSBTAG00000001139	ACHE	ENSBTAG00000006657	ZDHHC8	-0.95132	NEG
ENSBTAG00000001139	ACHE	ENSBTAG00000007335	TPD52	0.96131	POS
ENSBTAG00000001139	ACHE	ENSBTAG00000007962	ATP9A	0.96839	POS
ENSBTAG00000001139	ACHE	ENSBTAG00000009284	GLS2	0.98042	POS
ENSBTAG00000001139	ACHE	ENSBTAG00000009446	USP10	0.98037	POS
ENSBTAG00000001139	ACHE	ENSBTAG00000009984	SGPL1	0.97178	POS
ENSBTAG00000001139	ACHE	ENSBTAG00000011399	YARS2	0.98324	POS
ENSBTAG00000001139	ACHE	ENSBTAG00000011814	CENPP	0.98676	POS
ENSBTAG00000001139	ACHE	ENSBTAG00000013322	POMGNT1	-0.95917	NEG
ENSBTAG00000001139	ACHE	ENSBTAG00000015450	CPEB3	0.95292	POS
ENSBTAG00000001139	ACHE	ENSBTAG00000016948	PTH1R	-0.95667	NEG
ENSBTAG00000001139	ACHE	ENSBTAG00000017258	ACSL3	0.96896	POS
ENSBTAG00000001139	ACHE	ENSBTAG00000019095	CCR10	-0.97051	NEG
ENSBTAG00000001139	ACHE	ENSBTAG00000019716	CXCL8	-0.95756	NEG
ENSBTAG00000001139	ACHE	ENSBTAG00000019994		0.95136	POS
ENSBTAG00000001139	ACHE	ENSBTAG00000020178	ARSK	0.95441	POS
ENSBTAG00000001139	ACHE	ENSBTAG00000020346	CCDC92	-0.97396	NEG
ENSBTAG00000001139	ACHE	ENSBTAG00000021464	SPRYD3	-0.95269	NEG
ENSBTAG00000001139	ACHE	ENSBTAG00000021809	DEPDC7	0.97535	POS
ENSBTAG00000001139	ACHE	ENSBTAG00000023885	ZNF79	-0.95046	NEG
ENSBTAG00000001139	ACHE	ENSBTAG00000027337	CTSA	-0.97955	NEG
ENSBTAG00000001139	ACHE	ENSBTAG00000030529	FAM53C	-0.954	NEG
ENSBTAG00000001139	ACHE	ENSBTAG00000030977	ULK2	0.96321	POS
ENSBTAG00000001139	ACHE	ENSBTAG00000032331	SLC48A1	-0.97663	NEG
ENSBTAG00000001139	ACHE	ENSBTAG00000037703	MICALL1	-0.96666	NEG
ENSBTAG00000001139	ACHE	ENSBTAG00000042217		0.97329	POS
ENSBTAG00000001139	ACHE	ENSBTAG00000043268	SNORD79	0.98619	POS
ENSBTAG00000001139	ACHE	ENSBTAG00000043508	U8	0.99804	POS
ENSBTAG00000001139	ACHE	ENSBTAG00000048257	CYP4F3	-0.97349	NEG
ENSBTAG00000001139	ACHE	ENSBTAG00000051745	LZIC	-0.98579	NEG
ENSBTAG00000001139	ACHE	ENSBTAG00000054466		-0.95193	NEG
ENSBTAG00000001139	ACHE	ENSBTAG00000054491		0.97057	POS
ENSBTAG00000001139	ACHE	ENSBTAG00000054727		-0.95881	NEG
ENSBTAG00000001139	ACHE	ENSBTAG00000055238		0.96277	POS
ENSBTAG00000001143		ENSBTAG00000009182	CLCN1	-0.95642	NEG
ENSBTAG00000001143		ENSBTAG00000014560	HLX	-0.95649	NEG
ENSBTAG00000001143		ENSBTAG00000016525	ITGA1	0.9876	POS
ENSBTAG00000001143		ENSBTAG00000020745	HIVEP3	0.97733	POS
ENSBTAG00000001146	HIVEP2	ENSBTAG00000004948	LRATD1	-0.9529	NEG
ENSBTAG00000001146	HIVEP2	ENSBTAG00000014966	PLXNB2	-0.96739	NEG
ENSBTAG00000001146	HIVEP2	ENSBTAG00000053719		0.95973	POS
ENSBTAG00000001152	TLE6	ENSBTAG00000019961	ATP4B	-0.98725	NEG
ENSBTAG00000001153	TLE2	ENSBTAG00000001163	MACROH2A2	0.9661	POS
ENSBTAG00000001153	TLE2	ENSBTAG00000002362	APOLD1	0.97472	POS
ENSBTAG00000001153	TLE2	ENSBTAG00000002917	PRKAG2	0.9937	POS
ENSBTAG00000001153	TLE2	ENSBTAG00000005029		0.95275	POS
ENSBTAG00000001153	TLE2	ENSBTAG00000005031	DOC2A	0.98226	POS
ENSBTAG00000001153	TLE2	ENSBTAG00000006434	SYNPO2	0.98593	POS
ENSBTAG00000001153	TLE2	ENSBTAG00000006551	ESCO2	-0.95851	NEG
ENSBTAG00000001153	TLE2	ENSBTAG00000007181	KIFC3	0.98012	POS
ENSBTAG00000001153	TLE2	ENSBTAG00000008306	MKRN1	0.95146	POS
ENSBTAG00000001153	TLE2	ENSBTAG00000008448	MEIS1	0.99643	POS
ENSBTAG00000001153	TLE2	ENSBTAG00000008893	ANO10	0.964	POS
ENSBTAG00000001153	TLE2	ENSBTAG00000010756	ST7	0.98226	POS
ENSBTAG00000001153	TLE2	ENSBTAG00000010913		0.98335	POS
ENSBTAG00000001153	TLE2	ENSBTAG00000012159	CNBP	0.96321	POS
ENSBTAG00000001153	TLE2	ENSBTAG00000015893	EPN3	0.96009	POS
ENSBTAG00000001153	TLE2	ENSBTAG00000019349	SLC6A4	0.97827	POS
ENSBTAG00000001153	TLE2	ENSBTAG00000019552	PGRMC1	0.9743	POS
ENSBTAG00000001153	TLE2	ENSBTAG00000020729	DHRS7	0.99196	POS
ENSBTAG00000001153	TLE2	ENSBTAG00000021920	SEMA4C	0.95958	POS
ENSBTAG00000001153	TLE2	ENSBTAG00000024803	ENDOD1	0.98688	POS
ENSBTAG00000001153	TLE2	ENSBTAG00000032021	RALB	0.96294	POS
ENSBTAG00000001153	TLE2	ENSBTAG00000037457	MBD2	0.97928	POS
ENSBTAG00000001153	TLE2	ENSBTAG00000038375	STOM	0.96512	POS
ENSBTAG00000001153	TLE2	ENSBTAG00000040063		-0.98592	NEG
ENSBTAG00000001153	TLE2	ENSBTAG00000044194	ZDHHC2	0.97306	POS
ENSBTAG00000001153	TLE2	ENSBTAG00000045877	TSC22D3	0.95883	POS
ENSBTAG00000001153	TLE2	ENSBTAG00000053661		0.96444	POS
ENSBTAG00000001156	ST3GAL1	ENSBTAG00000011003	IKZF3	0.97998	POS
ENSBTAG00000001161	SINHCAF	ENSBTAG00000003456		0.95639	POS
ENSBTAG00000001161	SINHCAF	ENSBTAG00000008893	ANO10	-0.96499	NEG
ENSBTAG00000001161	SINHCAF	ENSBTAG00000008931	CREG1	-0.95446	NEG
ENSBTAG00000001163	MACROH2A2	ENSBTAG00000001338	CCR3	0.95351	POS
ENSBTAG00000001163	MACROH2A2	ENSBTAG00000001420	ABHD12	0.98778	POS
ENSBTAG00000001163	MACROH2A2	ENSBTAG00000001474	NRGN	0.95596	POS
ENSBTAG00000001163	MACROH2A2	ENSBTAG00000001659	VPS4A	0.98725	POS
ENSBTAG00000001163	MACROH2A2	ENSBTAG00000001700	CDC42	0.95162	POS
ENSBTAG00000001163	MACROH2A2	ENSBTAG00000002143	DTWD2	-0.97157	NEG
ENSBTAG00000001163	MACROH2A2	ENSBTAG00000002296	STING1	-0.95891	NEG
ENSBTAG00000001163	MACROH2A2	ENSBTAG00000002361	TMCC2	0.9734	POS
ENSBTAG00000001163	MACROH2A2	ENSBTAG00000002555	PDZK1IP1	0.9792	POS
ENSBTAG00000001163	MACROH2A2	ENSBTAG00000002788	RAB27B	0.98712	POS
ENSBTAG00000001163	MACROH2A2	ENSBTAG00000002917	PRKAG2	0.96587	POS
ENSBTAG00000001163	MACROH2A2	ENSBTAG00000002999	ANAPC15	0.97043	POS
ENSBTAG00000001163	MACROH2A2	ENSBTAG00000003077	DPF2	0.96582	POS
ENSBTAG00000001163	MACROH2A2	ENSBTAG00000003209	BLCAP	0.96879	POS
ENSBTAG00000001163	MACROH2A2	ENSBTAG00000003450	ATP6V1H	0.98326	POS
ENSBTAG00000001163	MACROH2A2	ENSBTAG00000003576	POLL	0.97007	POS
ENSBTAG00000001163	MACROH2A2	ENSBTAG00000003788	RCC1	-0.95024	NEG
ENSBTAG00000001163	MACROH2A2	ENSBTAG00000003882	EMC3	0.95663	POS
ENSBTAG00000001163	MACROH2A2	ENSBTAG00000003928	ATG16L1	-0.95833	NEG
ENSBTAG00000001163	MACROH2A2	ENSBTAG00000004024	UBE2Q2	0.96271	POS
ENSBTAG00000001163	MACROH2A2	ENSBTAG00000004279	RHOA	0.95033	POS
ENSBTAG00000001163	MACROH2A2	ENSBTAG00000004349	DAZAP2	0.97901	POS
ENSBTAG00000001163	MACROH2A2	ENSBTAG00000004893	ACOX3	-0.95533	NEG
ENSBTAG00000001163	MACROH2A2	ENSBTAG00000005031	DOC2A	0.97424	POS
ENSBTAG00000001163	MACROH2A2	ENSBTAG00000005359	TGFB2	0.96911	POS
ENSBTAG00000001163	MACROH2A2	ENSBTAG00000005574	CLU	0.97083	POS
ENSBTAG00000001163	MACROH2A2	ENSBTAG00000005586	GATM	0.96849	POS
ENSBTAG00000001163	MACROH2A2	ENSBTAG00000006033	NDUFA1	0.96095	POS
ENSBTAG00000001163	MACROH2A2	ENSBTAG00000006135	MAP1LC3A	0.95691	POS
ENSBTAG00000001163	MACROH2A2	ENSBTAG00000006185	SPC24	0.95803	POS
ENSBTAG00000001163	MACROH2A2	ENSBTAG00000006200	SLC25A17	0.95264	POS
ENSBTAG00000001163	MACROH2A2	ENSBTAG00000006288	VSTM4	0.97102	POS
ENSBTAG00000001163	MACROH2A2	ENSBTAG00000006305	AK1	0.97469	POS
ENSBTAG00000001163	MACROH2A2	ENSBTAG00000006307	HSD17B11	0.97541	POS
ENSBTAG00000001163	MACROH2A2	ENSBTAG00000006434	SYNPO2	0.95429	POS
ENSBTAG00000001163	MACROH2A2	ENSBTAG00000006551	ESCO2	-0.98069	NEG
ENSBTAG00000001163	MACROH2A2	ENSBTAG00000006836	FBXO33	-0.95695	NEG
ENSBTAG00000001163	MACROH2A2	ENSBTAG00000007013	TOM1L1	0.97769	POS
ENSBTAG00000001163	MACROH2A2	ENSBTAG00000007240	ZCCHC4	-0.97762	NEG
ENSBTAG00000001163	MACROH2A2	ENSBTAG00000007431	CEMIP	0.97301	POS
ENSBTAG00000001163	MACROH2A2	ENSBTAG00000007520	MAPRE2	0.98525	POS
ENSBTAG00000001163	MACROH2A2	ENSBTAG00000007890	SEC14L5	0.98443	POS
ENSBTAG00000001163	MACROH2A2	ENSBTAG00000008172	EGLN3	0.98297	POS
ENSBTAG00000001163	MACROH2A2	ENSBTAG00000008303	FKBP1A	0.96719	POS
ENSBTAG00000001163	MACROH2A2	ENSBTAG00000008353	CDKN1A	0.97814	POS
ENSBTAG00000001163	MACROH2A2	ENSBTAG00000008416	ABHD5	0.98297	POS
ENSBTAG00000001163	MACROH2A2	ENSBTAG00000008448	MEIS1	0.95466	POS
ENSBTAG00000001163	MACROH2A2	ENSBTAG00000008884	MAPRE3	0.96693	POS
ENSBTAG00000001163	MACROH2A2	ENSBTAG00000008895	BPGM	0.95119	POS
ENSBTAG00000001163	MACROH2A2	ENSBTAG00000009214	ETS2	-0.96431	NEG
ENSBTAG00000001163	MACROH2A2	ENSBTAG00000009683	PSMA6	0.9549	POS
ENSBTAG00000001163	MACROH2A2	ENSBTAG00000009987	ITGB3	0.96741	POS
ENSBTAG00000001163	MACROH2A2	ENSBTAG00000010136	CMAS	0.99165	POS
ENSBTAG00000001163	MACROH2A2	ENSBTAG00000010293	PARD3B	0.97672	POS
ENSBTAG00000001163	MACROH2A2	ENSBTAG00000010498	SLC40A1	0.98046	POS
ENSBTAG00000001163	MACROH2A2	ENSBTAG00000010667	PIK3IP1	0.97028	POS
ENSBTAG00000001163	MACROH2A2	ENSBTAG00000010955	NUP54	-0.9576	NEG
ENSBTAG00000001163	MACROH2A2	ENSBTAG00000011121	CLCN4	0.96686	POS
ENSBTAG00000001163	MACROH2A2	ENSBTAG00000011184	FTH1	0.96238	POS
ENSBTAG00000001163	MACROH2A2	ENSBTAG00000011473	MYL9	0.96805	POS
ENSBTAG00000001163	MACROH2A2	ENSBTAG00000012159	CNBP	0.98625	POS
ENSBTAG00000001163	MACROH2A2	ENSBTAG00000012244		0.96655	POS
ENSBTAG00000001163	MACROH2A2	ENSBTAG00000012265	VWF	0.97075	POS
ENSBTAG00000001163	MACROH2A2	ENSBTAG00000012594	MRPS6	0.95837	POS
ENSBTAG00000001163	MACROH2A2	ENSBTAG00000012654	CHCHD1	0.95197	POS
ENSBTAG00000001163	MACROH2A2	ENSBTAG00000012898	RPS27L	0.98608	POS
ENSBTAG00000001163	MACROH2A2	ENSBTAG00000013294	DYRK3	0.95203	POS
ENSBTAG00000001163	MACROH2A2	ENSBTAG00000013303	ACSS2	0.96957	POS
ENSBTAG00000001163	MACROH2A2	ENSBTAG00000013496	CPM	-0.96038	NEG
ENSBTAG00000001163	MACROH2A2	ENSBTAG00000013525	MPIG6B	0.95484	POS
ENSBTAG00000001163	MACROH2A2	ENSBTAG00000014068	VDAC3	0.95917	POS
ENSBTAG00000001163	MACROH2A2	ENSBTAG00000014191	QSOX1	0.96575	POS
ENSBTAG00000001163	MACROH2A2	ENSBTAG00000014319	DNM3	0.97375	POS
ENSBTAG00000001163	MACROH2A2	ENSBTAG00000014415	ZNF653	0.97645	POS
ENSBTAG00000001163	MACROH2A2	ENSBTAG00000014567	MYLK	0.97948	POS
ENSBTAG00000001163	MACROH2A2	ENSBTAG00000014576	GUCY1A1	0.9973	POS
ENSBTAG00000001163	MACROH2A2	ENSBTAG00000014883	GABARAP	0.95498	POS
ENSBTAG00000001163	MACROH2A2	ENSBTAG00000015044	CARD10	0.98947	POS
ENSBTAG00000001163	MACROH2A2	ENSBTAG00000015107	SLC16A1	-0.97189	NEG
ENSBTAG00000001163	MACROH2A2	ENSBTAG00000015190	RMC1	-0.95086	NEG
ENSBTAG00000001163	MACROH2A2	ENSBTAG00000015511	FADS3	0.96645	POS
ENSBTAG00000001163	MACROH2A2	ENSBTAG00000015806	OAZ2	0.96794	POS
ENSBTAG00000001163	MACROH2A2	ENSBTAG00000015893	EPN3	0.97924	POS
ENSBTAG00000001163	MACROH2A2	ENSBTAG00000016024	MYL12A	0.96026	POS
ENSBTAG00000001163	MACROH2A2	ENSBTAG00000016076	TRAK1	-0.96533	NEG
ENSBTAG00000001163	MACROH2A2	ENSBTAG00000016208	TGM2	0.95421	POS
ENSBTAG00000001163	MACROH2A2	ENSBTAG00000016315	COTL1	0.95057	POS
ENSBTAG00000001163	MACROH2A2	ENSBTAG00000016709	NT5C3A	0.95133	POS
ENSBTAG00000001163	MACROH2A2	ENSBTAG00000016731	TMEM42	0.97967	POS
ENSBTAG00000001163	MACROH2A2	ENSBTAG00000016851	RPS6KB1	-0.98935	NEG
ENSBTAG00000001163	MACROH2A2	ENSBTAG00000017105	FSTL4	0.965	POS
ENSBTAG00000001163	MACROH2A2	ENSBTAG00000017246	UBB	0.96447	POS
ENSBTAG00000001163	MACROH2A2	ENSBTAG00000017260	PDE3A	0.95494	POS
ENSBTAG00000001163	MACROH2A2	ENSBTAG00000017970	ZYX	0.9548	POS
ENSBTAG00000001163	MACROH2A2	ENSBTAG00000018045	SLC12A4	-0.9679	NEG
ENSBTAG00000001163	MACROH2A2	ENSBTAG00000018130	MAP2	0.96786	POS
ENSBTAG00000001163	MACROH2A2	ENSBTAG00000018310	SETD3	0.96848	POS
ENSBTAG00000001163	MACROH2A2	ENSBTAG00000018513	FHL1	0.97943	POS
ENSBTAG00000001163	MACROH2A2	ENSBTAG00000018785	TUBB1	0.98168	POS
ENSBTAG00000001163	MACROH2A2	ENSBTAG00000018809	RANGRF	0.97903	POS
ENSBTAG00000001163	MACROH2A2	ENSBTAG00000019349	SLC6A4	0.99266	POS
ENSBTAG00000001163	MACROH2A2	ENSBTAG00000019781	CLASP1	0.97162	POS
ENSBTAG00000001163	MACROH2A2	ENSBTAG00000019918	PSME3	0.95774	POS
ENSBTAG00000001163	MACROH2A2	ENSBTAG00000019927	CYB5R1	0.97431	POS
ENSBTAG00000001163	MACROH2A2	ENSBTAG00000019986	CSNK1D	0.95306	POS
ENSBTAG00000001163	MACROH2A2	ENSBTAG00000020173	INPP5D	0.95845	POS
ENSBTAG00000001163	MACROH2A2	ENSBTAG00000020318	DBNDD1	0.98062	POS
ENSBTAG00000001163	MACROH2A2	ENSBTAG00000020658	LNX1	0.97084	POS
ENSBTAG00000001163	MACROH2A2	ENSBTAG00000020729	DHRS7	0.95164	POS
ENSBTAG00000001163	MACROH2A2	ENSBTAG00000020783	MAPK14	0.96885	POS
ENSBTAG00000001163	MACROH2A2	ENSBTAG00000020898	CHST12	0.95063	POS
ENSBTAG00000001163	MACROH2A2	ENSBTAG00000020963	RASSF1	0.98418	POS
ENSBTAG00000001163	MACROH2A2	ENSBTAG00000021036	MARCHF2	0.99114	POS
ENSBTAG00000001163	MACROH2A2	ENSBTAG00000021202	ACOT7	0.9641	POS
ENSBTAG00000001163	MACROH2A2	ENSBTAG00000021341	BTBD1	-0.98013	NEG
ENSBTAG00000001163	MACROH2A2	ENSBTAG00000021395	PSME1	0.96173	POS
ENSBTAG00000001163	MACROH2A2	ENSBTAG00000021934	RETSAT	-0.97013	NEG
ENSBTAG00000001163	MACROH2A2	ENSBTAG00000024561	H3-3A	0.98389	POS
ENSBTAG00000001163	MACROH2A2	ENSBTAG00000024803	ENDOD1	0.96829	POS
ENSBTAG00000001163	MACROH2A2	ENSBTAG00000025191	SKP1	0.97549	POS
ENSBTAG00000001163	MACROH2A2	ENSBTAG00000030940	GIMAP7	0.95581	POS
ENSBTAG00000001163	MACROH2A2	ENSBTAG00000030974	TUBA4A	0.96247	POS
ENSBTAG00000001163	MACROH2A2	ENSBTAG00000031435	SELENOT	0.97298	POS
ENSBTAG00000001163	MACROH2A2	ENSBTAG00000032360		0.97906	POS
ENSBTAG00000001163	MACROH2A2	ENSBTAG00000033727	RBPMS	0.99335	POS
ENSBTAG00000001163	MACROH2A2	ENSBTAG00000034347	RBM11	0.96611	POS
ENSBTAG00000001163	MACROH2A2	ENSBTAG00000035081	SERINC2	0.95697	POS
ENSBTAG00000001163	MACROH2A2	ENSBTAG00000036242	RFESD	0.95845	POS
ENSBTAG00000001163	MACROH2A2	ENSBTAG00000037457	MBD2	0.96752	POS
ENSBTAG00000001163	MACROH2A2	ENSBTAG00000038079	C16H1orf21	0.9987	POS
ENSBTAG00000001163	MACROH2A2	ENSBTAG00000038186		0.95635	POS
ENSBTAG00000001163	MACROH2A2	ENSBTAG00000039161	ALDH3A2	0.97977	POS
ENSBTAG00000001163	MACROH2A2	ENSBTAG00000045547	AMIGO3	-0.9507	NEG
ENSBTAG00000001163	MACROH2A2	ENSBTAG00000045877	TSC22D3	0.98178	POS
ENSBTAG00000001163	MACROH2A2	ENSBTAG00000046014	GPR146	0.98577	POS
ENSBTAG00000001163	MACROH2A2	ENSBTAG00000047169	STEEP1	0.98471	POS
ENSBTAG00000001163	MACROH2A2	ENSBTAG00000047175		0.96755	POS
ENSBTAG00000001163	MACROH2A2	ENSBTAG00000047591	C23H6orf141	0.96803	POS
ENSBTAG00000001163	MACROH2A2	ENSBTAG00000048577		0.95485	POS
ENSBTAG00000001163	MACROH2A2	ENSBTAG00000048873		0.95481	POS
ENSBTAG00000001163	MACROH2A2	ENSBTAG00000049341	SERTAD2	0.96781	POS
ENSBTAG00000001163	MACROH2A2	ENSBTAG00000050155		0.99264	POS
ENSBTAG00000001163	MACROH2A2	ENSBTAG00000050158		0.98586	POS
ENSBTAG00000001163	MACROH2A2	ENSBTAG00000052192	SPATA33	0.95194	POS
ENSBTAG00000001163	MACROH2A2	ENSBTAG00000052518		0.95546	POS
ENSBTAG00000001163	MACROH2A2	ENSBTAG00000052941		0.96716	POS
ENSBTAG00000001163	MACROH2A2	ENSBTAG00000053050	SAMD9	-0.97489	NEG
ENSBTAG00000001163	MACROH2A2	ENSBTAG00000053244		0.97381	POS
ENSBTAG00000001163	MACROH2A2	ENSBTAG00000053581	SUCNR1	0.96389	POS
ENSBTAG00000001163	MACROH2A2	ENSBTAG00000054578	COMMD6	0.97717	POS
ENSBTAG00000001163	MACROH2A2	ENSBTAG00000055252	UBE2E1	0.95208	POS
ENSBTAG00000001163	MACROH2A2	ENSBTAG00000055296	LGALSL	0.97391	POS
ENSBTAG00000001168	BRAP	ENSBTAG00000018216	SKA1	-0.97862	NEG
ENSBTAG00000001168	BRAP	ENSBTAG00000049014		0.96105	POS
ENSBTAG00000001171		ENSBTAG00000039728		0.95633	POS
ENSBTAG00000001174	MRPL15	ENSBTAG00000002687	TSHZ3	0.95382	POS
ENSBTAG00000001178	USPL1	ENSBTAG00000031579	SGO2	0.99025	POS
ENSBTAG00000001181	RPS6KC1	ENSBTAG00000005443	MIER1	0.97712	POS
ENSBTAG00000001182	SEPTIN7	ENSBTAG00000052306		-0.97175	NEG
ENSBTAG00000001185	KMT5B	ENSBTAG00000018216	SKA1	-0.96222	NEG
ENSBTAG00000001188	ROM1	ENSBTAG00000023891	RBM20	0.97288	POS
ENSBTAG00000001189	AP1B1	ENSBTAG00000020745	HIVEP3	-0.95268	NEG
ENSBTAG00000001193	UNC93B1	ENSBTAG00000048526	L3MBTL1	0.95188	POS
ENSBTAG00000001197	SLAMF7	ENSBTAG00000005141	PELI2	0.96697	POS
ENSBTAG00000001197	SLAMF7	ENSBTAG00000049890		0.98779	POS
ENSBTAG00000001198	GIMAP7	ENSBTAG00000016455	CACHD1	0.95477	POS
ENSBTAG00000001198	GIMAP7	ENSBTAG00000053719		0.96101	POS
ENSBTAG00000001199	DAP3	ENSBTAG00000004139	BACH1	0.95568	POS
ENSBTAG00000001199	DAP3	ENSBTAG00000019979	CMPK2	-0.97476	NEG
ENSBTAG00000001199	DAP3	ENSBTAG00000053029	ZNF26	0.97215	POS
ENSBTAG00000001199	DAP3	ENSBTAG00000053928	GPR25	-0.96347	NEG
ENSBTAG00000001204	JCAD	ENSBTAG00000009733	FBP1	0.9738	POS
ENSBTAG00000001212	SSR2	ENSBTAG00000045507	ZNF469	-0.9584	NEG
ENSBTAG00000001219		ENSBTAG00000001511	BCL6	0.95153	POS
ENSBTAG00000001219		ENSBTAG00000021582	NCAPG	0.95571	POS
ENSBTAG00000001221	NKX3-1	ENSBTAG00000004849	IGSF3	0.96252	POS
ENSBTAG00000001221	NKX3-1	ENSBTAG00000008449	DNAH14	0.98944	POS
ENSBTAG00000001224	ATP9B	ENSBTAG00000005078	UCHL1	-0.98566	NEG
ENSBTAG00000001224	ATP9B	ENSBTAG00000009803	SNCB	-0.97138	NEG
ENSBTAG00000001224	ATP9B	ENSBTAG00000015308	SMARCE1	-0.96179	NEG
ENSBTAG00000001224	ATP9B	ENSBTAG00000020100		0.98685	POS
ENSBTAG00000001224	ATP9B	ENSBTAG00000031523		0.95989	POS
ENSBTAG00000001225	RBM14	ENSBTAG00000021045	E2F3	-0.95266	NEG
ENSBTAG00000001228	CEND1	ENSBTAG00000012777	SRF	0.95333	POS
ENSBTAG00000001229	SLC25A22	ENSBTAG00000055140	CLEC2B	-0.9501	NEG
ENSBTAG00000001233	MPZL3	ENSBTAG00000017446	E2F8	0.9509	POS
ENSBTAG00000001235	CD200R1L	ENSBTAG00000016319	CYB5D2	-0.97958	NEG
ENSBTAG00000001235	CD200R1L	ENSBTAG00000038889	RILP	0.9678	POS
ENSBTAG00000001235	CD200R1L	ENSBTAG00000052147		0.95982	POS
ENSBTAG00000001242	ADRB1	ENSBTAG00000005668	SLC39A8	-0.95207	NEG
[truncated: 21,376 more rows]

## Sheet: Sub
Ensembl ID	Gene Symbol	Ensembl ID	Gene Symbol	Corr	Sign
ENSBTAG00000000005	GRK3	ENSBTAG00000003212	NNAT	-0.98401	NEG
ENSBTAG00000000005	GRK3	ENSBTAG00000013294	DYRK3	-0.95829	NEG
ENSBTAG00000000005	GRK3	ENSBTAG00000024974	HEXIM2	-0.95949	NEG
ENSBTAG00000000010	UBL7	ENSBTAG00000016592		0.95918	POS
ENSBTAG00000000010	UBL7	ENSBTAG00000047626	CCDC188	0.95412	POS
ENSBTAG00000000012	TTC33	ENSBTAG00000007904	KRT72	-0.99342	NEG
ENSBTAG00000000013	PRKAA1	ENSBTAG00000000696	ILK	-0.9732	NEG
ENSBTAG00000000013	PRKAA1	ENSBTAG00000002917	PRKAG2	-0.97669	NEG
ENSBTAG00000000013	PRKAA1	ENSBTAG00000007904	KRT72	-0.97443	NEG
ENSBTAG00000000013	PRKAA1	ENSBTAG00000010913		-0.96349	NEG
ENSBTAG00000000013	PRKAA1	ENSBTAG00000019020	TAX1BP1	0.97228	POS
ENSBTAG00000000014	TXN2	ENSBTAG00000001919	ZNF652	-0.95601	NEG
ENSBTAG00000000015	FOXRED2	ENSBTAG00000005029		-0.98395	NEG
ENSBTAG00000000015	FOXRED2	ENSBTAG00000007833	PIAS2	0.97691	POS
ENSBTAG00000000015	FOXRED2	ENSBTAG00000010450	WIZ	-0.9506	NEG
ENSBTAG00000000015	FOXRED2	ENSBTAG00000037757	EBF4	-0.96157	NEG
ENSBTAG00000000016	LTA	ENSBTAG00000002917	PRKAG2	0.95835	POS
ENSBTAG00000000016	LTA	ENSBTAG00000007904	KRT72	0.98896	POS
ENSBTAG00000000022	NUP37	ENSBTAG00000019202	EAF1	-0.97886	NEG
ENSBTAG00000000022	NUP37	ENSBTAG00000045507	ZNF469	0.97857	POS
ENSBTAG00000000023	RNF2	ENSBTAG00000000696	ILK	-0.97909	NEG
ENSBTAG00000000023	RNF2	ENSBTAG00000002917	PRKAG2	-0.95007	NEG
ENSBTAG00000000023	RNF2	ENSBTAG00000010913		-0.98381	NEG
ENSBTAG00000000023	RNF2	ENSBTAG00000019020	TAX1BP1	0.97623	POS
ENSBTAG00000000024	DYM	ENSBTAG00000007592	RARG	-0.95965	NEG
ENSBTAG00000000024	DYM	ENSBTAG00000011982	BATF3	-0.96737	NEG
ENSBTAG00000000024	DYM	ENSBTAG00000021553	PTPN14	-0.96015	NEG
ENSBTAG00000000024	DYM	ENSBTAG00000046307	CEBPD	-0.96319	NEG
ENSBTAG00000000025	RAB6A	ENSBTAG00000003968	UBP1	0.97146	POS
ENSBTAG00000000025	RAB6A	ENSBTAG00000030246	ENTPD8	-0.96649	NEG
ENSBTAG00000000026	VPS33B	ENSBTAG00000003264	NR1H2	0.95562	POS
ENSBTAG00000000026	VPS33B	ENSBTAG00000020704	RAMP3	0.95539	POS
ENSBTAG00000000026	VPS33B	ENSBTAG00000032021	RALB	0.964	POS
ENSBTAG00000000030	RDM1	ENSBTAG00000017329	GMNN	0.95263	POS
ENSBTAG00000000032	ABI3	ENSBTAG00000001511	BCL6	0.97741	POS
ENSBTAG00000000032	ABI3	ENSBTAG00000007181	KIFC3	0.95426	POS
ENSBTAG00000000032	ABI3	ENSBTAG00000008893	ANO10	0.97055	POS
ENSBTAG00000000032	ABI3	ENSBTAG00000009812	CXCL5	0.95742	POS
ENSBTAG00000000032	ABI3	ENSBTAG00000048873		0.98606	POS
ENSBTAG00000000033	PHOSPHO1	ENSBTAG00000001511	BCL6	0.96298	POS
ENSBTAG00000000033	PHOSPHO1	ENSBTAG00000002687	TSHZ3	0.9634	POS
ENSBTAG00000000033	PHOSPHO1	ENSBTAG00000007181	KIFC3	0.96892	POS
ENSBTAG00000000033	PHOSPHO1	ENSBTAG00000020561	KLHL15	-0.97873	NEG
ENSBTAG00000000033	PHOSPHO1	ENSBTAG00000033278	F2RL3	0.95872	POS
ENSBTAG00000000037	CWC27	ENSBTAG00000049411	DHRSX	0.98542	POS
ENSBTAG00000000039	SIRT7	ENSBTAG00000001139	ACHE	0.9555	POS
ENSBTAG00000000039	SIRT7	ENSBTAG00000016592		0.9896	POS
ENSBTAG00000000039	SIRT7	ENSBTAG00000047626	CCDC188	0.95087	POS
ENSBTAG00000000039	SIRT7	ENSBTAG00000052306		0.9564	POS
ENSBTAG00000000040	MAFG	ENSBTAG00000001060	CXCR4	0.96116	POS
ENSBTAG00000000040	MAFG	ENSBTAG00000001171		-0.95498	NEG
ENSBTAG00000000040	MAFG	ENSBTAG00000003989		-0.98893	NEG
ENSBTAG00000000040	MAFG	ENSBTAG00000004475	CDK5R1	0.95204	POS
ENSBTAG00000000040	MAFG	ENSBTAG00000005441	ZMAT2	0.97753	POS
ENSBTAG00000000040	MAFG	ENSBTAG00000009330	SIN3B	0.95438	POS
ENSBTAG00000000040	MAFG	ENSBTAG00000013689	MCTP2	-0.95745	NEG
ENSBTAG00000000040	MAFG	ENSBTAG00000014353	SRP14	0.95352	POS
ENSBTAG00000000040	MAFG	ENSBTAG00000015261	CARD14	0.95771	POS
ENSBTAG00000000040	MAFG	ENSBTAG00000017011	CCDC125	-0.97518	NEG
ENSBTAG00000000040	MAFG	ENSBTAG00000020219	MSS51	-0.99059	NEG
ENSBTAG00000000040	MAFG	ENSBTAG00000020861	CHAMP1	0.95474	POS
ENSBTAG00000000040	MAFG	ENSBTAG00000021932	RNASEK	0.96109	POS
ENSBTAG00000000040	MAFG	ENSBTAG00000026194	AMZ1	0.97188	POS
ENSBTAG00000000040	MAFG	ENSBTAG00000033190	PGM5	0.9686	POS
ENSBTAG00000000040	MAFG	ENSBTAG00000042868		-0.9716	NEG
ENSBTAG00000000040	MAFG	ENSBTAG00000043999	REV1	-0.98753	NEG
ENSBTAG00000000040	MAFG	ENSBTAG00000046857		-0.95336	NEG
ENSBTAG00000000040	MAFG	ENSBTAG00000051084		-0.96448	NEG
ENSBTAG00000000040	MAFG	ENSBTAG00000052883		0.95364	POS
ENSBTAG00000000040	MAFG	ENSBTAG00000053105	TMEM263	0.95017	POS
ENSBTAG00000000040	MAFG	ENSBTAG00000053344		-0.98741	NEG
ENSBTAG00000000042	PYCR1	ENSBTAG00000027557	ZNF408	0.97798	POS
ENSBTAG00000000049	CCDC77	ENSBTAG00000003968	UBP1	0.97346	POS
ENSBTAG00000000050	PSMG3	ENSBTAG00000000146	FARP1	0.96937	POS
ENSBTAG00000000050	PSMG3	ENSBTAG00000047029		0.9545	POS
ENSBTAG00000000052	PKNOX2	ENSBTAG00000054117		-0.97396	NEG
ENSBTAG00000000054	SNAPC4	ENSBTAG00000000223	PPM1B	-0.95237	NEG
ENSBTAG00000000054	SNAPC4	ENSBTAG00000000423	RBM4B	-0.9574	NEG
ENSBTAG00000000054	SNAPC4	ENSBTAG00000000639	APRT	0.98658	POS
ENSBTAG00000000054	SNAPC4	ENSBTAG00000000676	DOP1A	-0.97319	NEG
ENSBTAG00000000054	SNAPC4	ENSBTAG00000000808	COX14	0.95652	POS
ENSBTAG00000000054	SNAPC4	ENSBTAG00000000875	CEP131	0.95289	POS
ENSBTAG00000000054	SNAPC4	ENSBTAG00000000900	LRRC8C	-0.95093	NEG
ENSBTAG00000000054	SNAPC4	ENSBTAG00000001173	PLXNA2	0.97381	POS
ENSBTAG00000000054	SNAPC4	ENSBTAG00000001193	UNC93B1	0.98302	POS
ENSBTAG00000000054	SNAPC4	ENSBTAG00000001498	CYTH2	0.97422	POS
ENSBTAG00000000054	SNAPC4	ENSBTAG00000001754	AHCYL2	-0.96154	NEG
ENSBTAG00000000054	SNAPC4	ENSBTAG00000001771	DYRK1A	-0.95756	NEG
ENSBTAG00000000054	SNAPC4	ENSBTAG00000001773		0.96148	POS
ENSBTAG00000000054	SNAPC4	ENSBTAG00000001886	PABIR2	-0.97875	NEG
ENSBTAG00000000054	SNAPC4	ENSBTAG00000002484	CIAO3	0.95576	POS
ENSBTAG00000000054	SNAPC4	ENSBTAG00000002571	PDCD2L	0.95457	POS
ENSBTAG00000000054	SNAPC4	ENSBTAG00000002586	TCF12	-0.95816	NEG
ENSBTAG00000000054	SNAPC4	ENSBTAG00000002935	TMEM248	-0.95788	NEG
ENSBTAG00000000054	SNAPC4	ENSBTAG00000003081	RWDD4	-0.97352	NEG
ENSBTAG00000000054	SNAPC4	ENSBTAG00000003330	ATL3	-0.96495	NEG
ENSBTAG00000000054	SNAPC4	ENSBTAG00000003354	SMCHD1	-0.97449	NEG
ENSBTAG00000000054	SNAPC4	ENSBTAG00000004154	SKIL	-0.96421	NEG
ENSBTAG00000000054	SNAPC4	ENSBTAG00000004238	TACC1	-0.95518	NEG
ENSBTAG00000000054	SNAPC4	ENSBTAG00000004284	UFD1	0.97804	POS
ENSBTAG00000000054	SNAPC4	ENSBTAG00000004339		-0.95715	NEG
ENSBTAG00000000054	SNAPC4	ENSBTAG00000004352	SLC5A7	-0.96033	NEG
ENSBTAG00000000054	SNAPC4	ENSBTAG00000004568	GALNS	0.97508	POS
ENSBTAG00000000054	SNAPC4	ENSBTAG00000004829	YIF1A	0.95451	POS
ENSBTAG00000000054	SNAPC4	ENSBTAG00000004965	NUP133	-0.99383	NEG
ENSBTAG00000000054	SNAPC4	ENSBTAG00000005068	COMMD2	-0.95317	NEG
ENSBTAG00000000054	SNAPC4	ENSBTAG00000005170	ADGRG5	-0.95995	NEG
ENSBTAG00000000054	SNAPC4	ENSBTAG00000005178	MMAB	0.9663	POS
ENSBTAG00000000054	SNAPC4	ENSBTAG00000005426	PSMC1	0.96757	POS
ENSBTAG00000000054	SNAPC4	ENSBTAG00000005481	ADAM10	-0.95425	NEG
ENSBTAG00000000054	SNAPC4	ENSBTAG00000005832	GRK2	0.9603	POS
ENSBTAG00000000054	SNAPC4	ENSBTAG00000006107	SLF1	-0.98131	NEG
ENSBTAG00000000054	SNAPC4	ENSBTAG00000006116	SUGP1	0.96909	POS
ENSBTAG00000000054	SNAPC4	ENSBTAG00000007113	TRRAP	-0.97243	NEG
ENSBTAG00000000054	SNAPC4	ENSBTAG00000007385	EMC7	-0.96322	NEG
ENSBTAG00000000054	SNAPC4	ENSBTAG00000007519	ADAR	-0.9653	NEG
ENSBTAG00000000054	SNAPC4	ENSBTAG00000007702		0.9951	POS
ENSBTAG00000000054	SNAPC4	ENSBTAG00000007759	ABCB8	0.96199	POS
ENSBTAG00000000054	SNAPC4	ENSBTAG00000007872	PSIP1	-0.95067	NEG
ENSBTAG00000000054	SNAPC4	ENSBTAG00000007966	TTLL3	0.99433	POS
ENSBTAG00000000054	SNAPC4	ENSBTAG00000008329	CYTIP	-0.97309	NEG
ENSBTAG00000000054	SNAPC4	ENSBTAG00000008340	ATOX1	0.98448	POS
ENSBTAG00000000054	SNAPC4	ENSBTAG00000008466		-0.95359	NEG
ENSBTAG00000000054	SNAPC4	ENSBTAG00000008591	CAMTA2	0.98065	POS
ENSBTAG00000000054	SNAPC4	ENSBTAG00000009961	E4F1	0.95348	POS
ENSBTAG00000000054	SNAPC4	ENSBTAG00000010023	FAM107B	-0.95589	NEG
ENSBTAG00000000054	SNAPC4	ENSBTAG00000010124	ATG4C	-0.9723	NEG
ENSBTAG00000000054	SNAPC4	ENSBTAG00000010230	CAPN1	0.95176	POS
ENSBTAG00000000054	SNAPC4	ENSBTAG00000010497	TRAF2	0.95873	POS
ENSBTAG00000000054	SNAPC4	ENSBTAG00000010619	PPP3R1	-0.96587	NEG
ENSBTAG00000000054	SNAPC4	ENSBTAG00000010698	VARS2	0.99039	POS
ENSBTAG00000000054	SNAPC4	ENSBTAG00000010760	REV3L	-0.95592	NEG
ENSBTAG00000000054	SNAPC4	ENSBTAG00000010884	NKAP	-0.95274	NEG
ENSBTAG00000000054	SNAPC4	ENSBTAG00000010989	PIK3R1	-0.96564	NEG
ENSBTAG00000000054	SNAPC4	ENSBTAG00000011042	TMEM129	0.97542	POS
ENSBTAG00000000054	SNAPC4	ENSBTAG00000011064	ADCK5	0.97372	POS
ENSBTAG00000000054	SNAPC4	ENSBTAG00000011228	FASTK	0.96604	POS
ENSBTAG00000000054	SNAPC4	ENSBTAG00000011583	APEH	0.97296	POS
ENSBTAG00000000054	SNAPC4	ENSBTAG00000011909	ACVR1	0.96043	POS
ENSBTAG00000000054	SNAPC4	ENSBTAG00000012375	KLHL9	-0.97803	NEG
ENSBTAG00000000054	SNAPC4	ENSBTAG00000012500	RARA	0.95101	POS
ENSBTAG00000000054	SNAPC4	ENSBTAG00000012565	PCNX1	-0.98113	NEG
ENSBTAG00000000054	SNAPC4	ENSBTAG00000012804	REEP5	-0.97838	NEG
ENSBTAG00000000054	SNAPC4	ENSBTAG00000012946	HSF2	-0.9727	NEG
ENSBTAG00000000054	SNAPC4	ENSBTAG00000012985	FCSK	0.95205	POS
ENSBTAG00000000054	SNAPC4	ENSBTAG00000013221	RTTN	-0.98497	NEG
ENSBTAG00000000054	SNAPC4	ENSBTAG00000013298	PLA2G4A	0.96638	POS
ENSBTAG00000000054	SNAPC4	ENSBTAG00000013563	TSG101	-0.96642	NEG
ENSBTAG00000000054	SNAPC4	ENSBTAG00000013645	RFFL	-0.9786	NEG
ENSBTAG00000000054	SNAPC4	ENSBTAG00000014167	RNF121	-0.95297	NEG
ENSBTAG00000000054	SNAPC4	ENSBTAG00000014306	DOP1B	-0.98628	NEG
ENSBTAG00000000054	SNAPC4	ENSBTAG00000014374	CARD6	-0.98818	NEG
ENSBTAG00000000054	SNAPC4	ENSBTAG00000014433	UBE2G1	-0.96857	NEG
ENSBTAG00000000054	SNAPC4	ENSBTAG00000014511	C16H1orf159	0.97178	POS
ENSBTAG00000000054	SNAPC4	ENSBTAG00000014598	BPTF	-0.96212	NEG
ENSBTAG00000000054	SNAPC4	ENSBTAG00000014936	SLC25A51	-0.96216	NEG
ENSBTAG00000000054	SNAPC4	ENSBTAG00000014955		0.96626	POS
ENSBTAG00000000054	SNAPC4	ENSBTAG00000014984	RPRD2	-0.95941	NEG
ENSBTAG00000000054	SNAPC4	ENSBTAG00000015635	TNFRSF4	0.96281	POS
ENSBTAG00000000054	SNAPC4	ENSBTAG00000015894	WWOX	-0.9815	NEG
ENSBTAG00000000054	SNAPC4	ENSBTAG00000016529	SLC25A30	-0.98881	NEG
ENSBTAG00000000054	SNAPC4	ENSBTAG00000016571	FAM234A	0.98078	POS
ENSBTAG00000000054	SNAPC4	ENSBTAG00000016592		0.9727	POS
ENSBTAG00000000054	SNAPC4	ENSBTAG00000016595		0.96422	POS
ENSBTAG00000000054	SNAPC4	ENSBTAG00000016943	NEK7	-0.96613	NEG
ENSBTAG00000000054	SNAPC4	ENSBTAG00000017033	LSR	0.95014	POS
ENSBTAG00000000054	SNAPC4	ENSBTAG00000017035	USF2	0.9836	POS
ENSBTAG00000000054	SNAPC4	ENSBTAG00000017868	DHX40	-0.97603	NEG
ENSBTAG00000000054	SNAPC4	ENSBTAG00000018088	SETBP1	-0.97342	NEG
ENSBTAG00000000054	SNAPC4	ENSBTAG00000018227	SLC4A7	-0.95937	NEG
ENSBTAG00000000054	SNAPC4	ENSBTAG00000018317	PPP2R2A	-0.96415	NEG
ENSBTAG00000000054	SNAPC4	ENSBTAG00000018381	CRLF3	-0.9792	NEG
ENSBTAG00000000054	SNAPC4	ENSBTAG00000018421	WWP2	0.97888	POS
ENSBTAG00000000054	SNAPC4	ENSBTAG00000018427	NCK1	-0.9635	NEG
ENSBTAG00000000054	SNAPC4	ENSBTAG00000018673	TRIM17	0.96894	POS
ENSBTAG00000000054	SNAPC4	ENSBTAG00000018979	PUM1	-0.97363	NEG
ENSBTAG00000000054	SNAPC4	ENSBTAG00000019193	SETD5	-0.98054	NEG
ENSBTAG00000000054	SNAPC4	ENSBTAG00000019462	COQ8B	0.95559	POS
ENSBTAG00000000054	SNAPC4	ENSBTAG00000019472	NR3C1	-0.95292	NEG
ENSBTAG00000000054	SNAPC4	ENSBTAG00000019474	HERC1	-0.9549	NEG
ENSBTAG00000000054	SNAPC4	ENSBTAG00000019512	G6PD	0.96613	POS
ENSBTAG00000000054	SNAPC4	ENSBTAG00000019757	SUDS3	-0.98922	NEG
ENSBTAG00000000054	SNAPC4	ENSBTAG00000019908	CUL9	0.96871	POS
ENSBTAG00000000054	SNAPC4	ENSBTAG00000020269	MISP	0.97852	POS
ENSBTAG00000000054	SNAPC4	ENSBTAG00000020311	USP20	0.96326	POS
ENSBTAG00000000054	SNAPC4	ENSBTAG00000020441	HMG20A	-0.9599	NEG
ENSBTAG00000000054	SNAPC4	ENSBTAG00000020447	VSIG10L	0.98901	POS
ENSBTAG00000000054	SNAPC4	ENSBTAG00000020663	ORMDL2	0.98665	POS
ENSBTAG00000000054	SNAPC4	ENSBTAG00000020983	RRAS	0.96118	POS
ENSBTAG00000000054	SNAPC4	ENSBTAG00000021000	USF3	-0.95715	NEG
ENSBTAG00000000054	SNAPC4	ENSBTAG00000021115	ZNF692	0.9665	POS
ENSBTAG00000000054	SNAPC4	ENSBTAG00000021121	PPIL2	0.98225	POS
ENSBTAG00000000054	SNAPC4	ENSBTAG00000021372	SEPTIN11	-0.9546	NEG
ENSBTAG00000000054	SNAPC4	ENSBTAG00000021474	GSDMD	0.97411	POS
ENSBTAG00000000054	SNAPC4	ENSBTAG00000021637	POLR3C	0.9648	POS
ENSBTAG00000000054	SNAPC4	ENSBTAG00000021664	TACR2	-0.96659	NEG
ENSBTAG00000000054	SNAPC4	ENSBTAG00000022185	IGHMBP2	0.96246	POS
ENSBTAG00000000054	SNAPC4	ENSBTAG00000022570		0.98984	POS
ENSBTAG00000000054	SNAPC4	ENSBTAG00000023978		0.96096	POS
ENSBTAG00000000054	SNAPC4	ENSBTAG00000023989	MSANTD4	-0.98359	NEG
ENSBTAG00000000054	SNAPC4	ENSBTAG00000025540	ALKBH7	0.96782	POS
ENSBTAG00000000054	SNAPC4	ENSBTAG00000027426		0.95888	POS
ENSBTAG00000000054	SNAPC4	ENSBTAG00000027843	TCEAL8	0.95598	POS
ENSBTAG00000000054	SNAPC4	ENSBTAG00000030939	ZNF575	0.98657	POS
ENSBTAG00000000054	SNAPC4	ENSBTAG00000030962	EEFSEC	0.96239	POS
ENSBTAG00000000054	SNAPC4	ENSBTAG00000032436	UBC	0.96831	POS
ENSBTAG00000000054	SNAPC4	ENSBTAG00000033333	CDK10	0.9504	POS
ENSBTAG00000000054	SNAPC4	ENSBTAG00000035144	PLCXD1	0.95425	POS
ENSBTAG00000000054	SNAPC4	ENSBTAG00000035437	STAG1	-0.9544	NEG
ENSBTAG00000000054	SNAPC4	ENSBTAG00000038433		-0.99507	NEG
ENSBTAG00000000054	SNAPC4	ENSBTAG00000039153	RPS6KA4	0.97393	POS
ENSBTAG00000000054	SNAPC4	ENSBTAG00000042166		-0.96043	NEG
ENSBTAG00000000054	SNAPC4	ENSBTAG00000043157		0.95514	POS
ENSBTAG00000000054	SNAPC4	ENSBTAG00000043341	SNORD36	0.99235	POS
ENSBTAG00000000054	SNAPC4	ENSBTAG00000044053	SLC17A5	-0.97504	NEG
ENSBTAG00000000054	SNAPC4	ENSBTAG00000045293		-0.96881	NEG
ENSBTAG00000000054	SNAPC4	ENSBTAG00000045744	NKRF	-0.96956	NEG
ENSBTAG00000000054	SNAPC4	ENSBTAG00000046010	BHLHA15	0.95667	POS
ENSBTAG00000000054	SNAPC4	ENSBTAG00000046797	NRAS	-0.98039	NEG
ENSBTAG00000000054	SNAPC4	ENSBTAG00000046919	ADPRM	-0.96504	NEG
ENSBTAG00000000054	SNAPC4	ENSBTAG00000047367	CMTR2	-0.9589	NEG
ENSBTAG00000000054	SNAPC4	ENSBTAG00000047450	SFR1	-0.96472	NEG
ENSBTAG00000000054	SNAPC4	ENSBTAG00000047626	CCDC188	0.9802	POS
ENSBTAG00000000054	SNAPC4	ENSBTAG00000047930	UBE2E2	0.98699	POS
ENSBTAG00000000054	SNAPC4	ENSBTAG00000049452	UBL5	0.95612	POS
ENSBTAG00000000054	SNAPC4	ENSBTAG00000050062		0.9664	POS
ENSBTAG00000000054	SNAPC4	ENSBTAG00000051821		-0.98477	NEG
ENSBTAG00000000054	SNAPC4	ENSBTAG00000052508	SEM1	0.97462	POS
ENSBTAG00000000054	SNAPC4	ENSBTAG00000053188		-0.97714	NEG
ENSBTAG00000000054	SNAPC4	ENSBTAG00000053476		-0.97228	NEG
ENSBTAG00000000054	SNAPC4	ENSBTAG00000053745		-0.9784	NEG
ENSBTAG00000000054	SNAPC4	ENSBTAG00000054103	SLC66A2	0.99193	POS
ENSBTAG00000000057	THBS3	ENSBTAG00000018057		-0.96702	NEG
ENSBTAG00000000057	THBS3	ENSBTAG00000020745	HIVEP3	-0.95934	NEG
ENSBTAG00000000057	THBS3	ENSBTAG00000054525		0.95604	POS
ENSBTAG00000000064	FEN1	ENSBTAG00000006882	IQGAP3	0.96436	POS
ENSBTAG00000000064	FEN1	ENSBTAG00000008499	TROAP	0.96817	POS
ENSBTAG00000000072	TFB2M	ENSBTAG00000003617	ALKBH4	-0.98001	NEG
ENSBTAG00000000072	TFB2M	ENSBTAG00000004386	SOCS1	-0.96156	NEG
ENSBTAG00000000072	TFB2M	ENSBTAG00000005029		-0.96489	NEG
ENSBTAG00000000072	TFB2M	ENSBTAG00000010450	WIZ	-0.95533	NEG
ENSBTAG00000000072	TFB2M	ENSBTAG00000015752	SP110	0.95137	POS
ENSBTAG00000000072	TFB2M	ENSBTAG00000045877	TSC22D3	-0.98796	NEG
ENSBTAG00000000078	GLIPR2	ENSBTAG00000001919	ZNF652	-0.9776	NEG
ENSBTAG00000000078	GLIPR2	ENSBTAG00000033961	RNF217	0.97703	POS
ENSBTAG00000000078	GLIPR2	ENSBTAG00000038375	STOM	0.95317	POS
ENSBTAG00000000079	CCSAP	ENSBTAG00000003212	NNAT	-0.97642	NEG
ENSBTAG00000000079	CCSAP	ENSBTAG00000020327	ZNF410	0.96597	POS
ENSBTAG00000000079	CCSAP	ENSBTAG00000021077	BOLA-DQB	0.96716	POS
ENSBTAG00000000079	CCSAP	ENSBTAG00000024974	HEXIM2	-0.96949	NEG
ENSBTAG00000000081	CERT1	ENSBTAG00000007904	KRT72	-0.9621	NEG
ENSBTAG00000000081	CERT1	ENSBTAG00000019020	TAX1BP1	0.97354	POS
ENSBTAG00000000081	CERT1	ENSBTAG00000047626	CCDC188	-0.97633	NEG
ENSBTAG00000000084	MRPS30	ENSBTAG00000002224	UHRF1	0.95345	POS
ENSBTAG00000000084	MRPS30	ENSBTAG00000019121	IFT122	-0.9752	NEG
ENSBTAG00000000084	MRPS30	ENSBTAG00000021045	E2F3	0.95157	POS
ENSBTAG00000000084	MRPS30	ENSBTAG00000023259	OSBPL1A	-0.98872	NEG
ENSBTAG00000000088	ALCAM	ENSBTAG00000008893	ANO10	-0.96662	NEG
ENSBTAG00000000088	ALCAM	ENSBTAG00000015604	ZNF385A	-0.96069	NEG
ENSBTAG00000000090	SEC31B	ENSBTAG00000043207		0.98259	POS
ENSBTAG00000000091	NDUFB8	ENSBTAG00000052355	WC1-12	-0.95755	NEG
ENSBTAG00000000092	HIF1AN	ENSBTAG00000000146	FARP1	-0.95338	NEG
ENSBTAG00000000092	HIF1AN	ENSBTAG00000008810	GPBP1L1	0.96663	POS
ENSBTAG00000000092	HIF1AN	ENSBTAG00000011003	IKZF3	0.95361	POS
ENSBTAG00000000094	ATPAF1	ENSBTAG00000001385	ZSCAN2	-0.96157	NEG
ENSBTAG00000000095	CD274	ENSBTAG00000009803	SNCB	-0.97474	NEG
ENSBTAG00000000095	CD274	ENSBTAG00000009812	CXCL5	-0.96399	NEG
ENSBTAG00000000095	CD274	ENSBTAG00000020561	KLHL15	0.96276	POS
ENSBTAG00000000095	CD274	ENSBTAG00000027557	ZNF408	-0.98107	NEG
ENSBTAG00000000097	EFCAB14	ENSBTAG00000016592		-0.97861	NEG
ENSBTAG00000000097	EFCAB14	ENSBTAG00000021115	ZNF692	-0.98	NEG
ENSBTAG00000000097	EFCAB14	ENSBTAG00000048873		-0.95583	NEG
ENSBTAG00000000097	EFCAB14	ENSBTAG00000052306		-0.99586	NEG
ENSBTAG00000000098	SETDB1	ENSBTAG00000000134	MPDU1	-0.96071	NEG
ENSBTAG00000000098	SETDB1	ENSBTAG00000000321	TBL2	0.95064	POS
ENSBTAG00000000098	SETDB1	ENSBTAG00000000362	SPG11	0.96116	POS
ENSBTAG00000000098	SETDB1	ENSBTAG00000000877	ETFBKMT	0.9683	POS
ENSBTAG00000000098	SETDB1	ENSBTAG00000001212	SSR2	-0.95676	NEG
ENSBTAG00000000098	SETDB1	ENSBTAG00000001323	CENPC	0.98301	POS
ENSBTAG00000000098	SETDB1	ENSBTAG00000001659	VPS4A	-0.9533	NEG
ENSBTAG00000000098	SETDB1	ENSBTAG00000001752	FUCA2	0.98802	POS
ENSBTAG00000000098	SETDB1	ENSBTAG00000002039	FRMD8	-0.96746	NEG
ENSBTAG00000000098	SETDB1	ENSBTAG00000002389	MED19	-0.9525	NEG
ENSBTAG00000000098	SETDB1	ENSBTAG00000003044	SPIN1	0.967	POS
ENSBTAG00000000098	SETDB1	ENSBTAG00000003062	FHIP2A	0.9534	POS
ENSBTAG00000000098	SETDB1	ENSBTAG00000003115	KBTBD2	0.95384	POS
ENSBTAG00000000098	SETDB1	ENSBTAG00000003506	STEAP2	0.99582	POS
ENSBTAG00000000098	SETDB1	ENSBTAG00000003718	HACL1	0.99723	POS
ENSBTAG00000000098	SETDB1	ENSBTAG00000004945	BBS7	0.95655	POS
ENSBTAG00000000098	SETDB1	ENSBTAG00000005285	MRPS33	-0.97093	NEG
ENSBTAG00000000098	SETDB1	ENSBTAG00000006158	DZIP3	0.97154	POS
ENSBTAG00000000098	SETDB1	ENSBTAG00000006200	SLC25A17	-0.95894	NEG
ENSBTAG00000000098	SETDB1	ENSBTAG00000006378	RIPK1	-0.95914	NEG
ENSBTAG00000000098	SETDB1	ENSBTAG00000006393	FECH	0.95825	POS
ENSBTAG00000000098	SETDB1	ENSBTAG00000007159	ESR1	0.95679	POS
ENSBTAG00000000098	SETDB1	ENSBTAG00000007658	CTNNBL1	-0.98036	NEG
ENSBTAG00000000098	SETDB1	ENSBTAG00000007921	DAPP1	0.96343	POS
ENSBTAG00000000098	SETDB1	ENSBTAG00000007964	ARPC4	-0.96092	NEG
ENSBTAG00000000098	SETDB1	ENSBTAG00000008167	TTC3	0.97311	POS
ENSBTAG00000000098	SETDB1	ENSBTAG00000008172	EGLN3	-0.95098	NEG
ENSBTAG00000000098	SETDB1	ENSBTAG00000008709	POGLUT3	0.96616	POS
ENSBTAG00000000098	SETDB1	ENSBTAG00000008771	MYEF2	0.98401	POS
ENSBTAG00000000098	SETDB1	ENSBTAG00000008897	BIN2	-0.95144	NEG
ENSBTAG00000000098	SETDB1	ENSBTAG00000009101	SH2B3	0.95904	POS
ENSBTAG00000000098	SETDB1	ENSBTAG00000009372	TTC5	0.98939	POS
ENSBTAG00000000098	SETDB1	ENSBTAG00000009516	RNF20	0.95618	POS
ENSBTAG00000000098	SETDB1	ENSBTAG00000009951	PGP	-0.97647	NEG
ENSBTAG00000000098	SETDB1	ENSBTAG00000010220	DCLRE1C	0.97959	POS
ENSBTAG00000000098	SETDB1	ENSBTAG00000010387	MINDY3	-0.97332	NEG
ENSBTAG00000000098	SETDB1	ENSBTAG00000010743	FASTKD1	0.97486	POS
ENSBTAG00000000098	SETDB1	ENSBTAG00000010809	HID1	-0.95651	NEG
ENSBTAG00000000098	SETDB1	ENSBTAG00000010910	COPS9	-0.961	NEG
ENSBTAG00000000098	SETDB1	ENSBTAG00000011883	ARL1	0.96627	POS
ENSBTAG00000000098	SETDB1	ENSBTAG00000011988	KIAA0100	0.95451	POS
ENSBTAG00000000098	SETDB1	ENSBTAG00000012005	IFT43	-0.95282	NEG
ENSBTAG00000000098	SETDB1	ENSBTAG00000012251	MTR	0.95247	POS
ENSBTAG00000000098	SETDB1	ENSBTAG00000012335	UBA7	-0.95309	NEG
ENSBTAG00000000098	SETDB1	ENSBTAG00000012408	RAB27A	-0.98968	NEG
ENSBTAG00000000098	SETDB1	ENSBTAG00000012481	RANGAP1	-0.95958	NEG
ENSBTAG00000000098	SETDB1	ENSBTAG00000012744	UBE2M	-0.96635	NEG
ENSBTAG00000000098	SETDB1	ENSBTAG00000013420	FSD1L	0.9715	POS
ENSBTAG00000000098	SETDB1	ENSBTAG00000013525	MPIG6B	-0.95189	NEG
ENSBTAG00000000098	SETDB1	ENSBTAG00000013926	FCGRT	-0.99187	NEG
ENSBTAG00000000098	SETDB1	ENSBTAG00000014031	TLR6	0.98084	POS
ENSBTAG00000000098	SETDB1	ENSBTAG00000014095	HAUS7	-0.97099	NEG
ENSBTAG00000000098	SETDB1	ENSBTAG00000015044	CARD10	-0.96436	NEG
ENSBTAG00000000098	SETDB1	ENSBTAG00000016077		0.95276	POS
ENSBTAG00000000098	SETDB1	ENSBTAG00000017801	ATP6AP2	0.96509	POS
ENSBTAG00000000098	SETDB1	ENSBTAG00000017932	CENATAC	-0.97589	NEG
ENSBTAG00000000098	SETDB1	ENSBTAG00000018130	MAP2	-0.95373	NEG
ENSBTAG00000000098	SETDB1	ENSBTAG00000019051		-0.9894	NEG
ENSBTAG00000000098	SETDB1	ENSBTAG00000019146	OSBP2	-0.98351	NEG
ENSBTAG00000000098	SETDB1	ENSBTAG00000019217	KIF13A	0.99206	POS
ENSBTAG00000000098	SETDB1	ENSBTAG00000019279	MLH3	0.96793	POS
ENSBTAG00000000098	SETDB1	ENSBTAG00000020315	DENND5B	0.96164	POS
ENSBTAG00000000098	SETDB1	ENSBTAG00000020468	MICU3	0.95957	POS
ENSBTAG00000000098	SETDB1	ENSBTAG00000020583	AASDH	0.96658	POS
ENSBTAG00000000098	SETDB1	ENSBTAG00000020662	SARNP	-0.98634	NEG
ENSBTAG00000000098	SETDB1	ENSBTAG00000020802	DNAH12	0.96507	POS
ENSBTAG00000000098	SETDB1	ENSBTAG00000021128	ADD1	-0.97839	NEG
ENSBTAG00000000098	SETDB1	ENSBTAG00000021700	MADD	-0.96918	NEG
ENSBTAG00000000098	SETDB1	ENSBTAG00000024044	CDKL4	0.96452	POS
ENSBTAG00000000098	SETDB1	ENSBTAG00000026384	ZAR1L	0.97138	POS
ENSBTAG00000000098	SETDB1	ENSBTAG00000030784	APPL2	0.96621	POS
ENSBTAG00000000098	SETDB1	ENSBTAG00000031084	CDRT4	-0.9596	NEG
ENSBTAG00000000098	SETDB1	ENSBTAG00000042117	SNORD19	0.97455	POS
ENSBTAG00000000098	SETDB1	ENSBTAG00000044160	MCCC2	0.96072	POS
ENSBTAG00000000098	SETDB1	ENSBTAG00000046936	MRFAP1L1	-0.95444	NEG
ENSBTAG00000000098	SETDB1	ENSBTAG00000048160		-0.95737	NEG
ENSBTAG00000000098	SETDB1	ENSBTAG00000049822	DNAL4	-0.95088	NEG
ENSBTAG00000000098	SETDB1	ENSBTAG00000051210	GSTP1	-0.96686	NEG
ENSBTAG00000000098	SETDB1	ENSBTAG00000051318		0.98494	POS
ENSBTAG00000000098	SETDB1	ENSBTAG00000052297	GVQW3	0.96595	POS
ENSBTAG00000000098	SETDB1	ENSBTAG00000052758		-0.9664	NEG
ENSBTAG00000000098	SETDB1	ENSBTAG00000053436	HSBP1	-0.95342	NEG
ENSBTAG00000000099	CERS2	ENSBTAG00000025257	CCL4	0.98855	POS
ENSBTAG00000000103	MRPL23	ENSBTAG00000005195	ZNF200	-0.9782	NEG
ENSBTAG00000000103	MRPL23	ENSBTAG00000010913		0.95748	POS
ENSBTAG00000000103	MRPL23	ENSBTAG00000016504	AGAP1	0.95156	POS
ENSBTAG00000000103	MRPL23	ENSBTAG00000033278	F2RL3	0.98874	POS
ENSBTAG00000000108	KHDC4	ENSBTAG00000001163	MACROH2A2	-0.95963	NEG
ENSBTAG00000000108	KHDC4	ENSBTAG00000005031	DOC2A	-0.98145	NEG
ENSBTAG00000000108	KHDC4	ENSBTAG00000005195	ZNF200	0.97404	POS
ENSBTAG00000000108	KHDC4	ENSBTAG00000020729	DHRS7	-0.96461	NEG
ENSBTAG00000000111	UGP2	ENSBTAG00000001125		0.95395	POS
ENSBTAG00000000111	UGP2	ENSBTAG00000054635	ZNF33B	0.95442	POS
ENSBTAG00000000113	ARHGEF2	ENSBTAG00000001523	YES1	-0.98734	NEG
ENSBTAG00000000115	VPS54	ENSBTAG00000000696	ILK	-0.97938	NEG
ENSBTAG00000000115	VPS54	ENSBTAG00000002917	PRKAG2	-0.96925	NEG
ENSBTAG00000000115	VPS54	ENSBTAG00000007904	KRT72	-0.98273	NEG
ENSBTAG00000000115	VPS54	ENSBTAG00000010913		-0.95605	NEG
ENSBTAG00000000115	VPS54	ENSBTAG00000016504	AGAP1	-0.95957	NEG
ENSBTAG00000000115	VPS54	ENSBTAG00000019020	TAX1BP1	0.96038	POS
ENSBTAG00000000125	AFG2A	ENSBTAG00000020356	GON4L	0.97978	POS
ENSBTAG00000000130	TNFSF13	ENSBTAG00000000873	SLC13A3	0.96485	POS
ENSBTAG00000000130	TNFSF13	ENSBTAG00000001139	ACHE	0.95878	POS
ENSBTAG00000000130	TNFSF13	ENSBTAG00000001919	ZNF652	-0.95623	NEG
ENSBTAG00000000130	TNFSF13	ENSBTAG00000013757	CTCF	-0.95217	NEG
ENSBTAG00000000130	TNFSF13	ENSBTAG00000022379	VSIG2	0.95178	POS
ENSBTAG00000000130	TNFSF13	ENSBTAG00000038375	STOM	0.96977	POS
ENSBTAG00000000131	SENP3	ENSBTAG00000009420	SCML2	-0.95586	NEG
ENSBTAG00000000133	CD68	ENSBTAG00000007833	PIAS2	-0.95749	NEG
ENSBTAG00000000133	CD68	ENSBTAG00000010450	WIZ	0.96428	POS
ENSBTAG00000000133	CD68	ENSBTAG00000015752	SP110	-0.96345	NEG
ENSBTAG00000000133	CD68	ENSBTAG00000020327	ZNF410	-0.96391	NEG
ENSBTAG00000000134	MPDU1	ENSBTAG00000010756	ST7	0.96742	POS
ENSBTAG00000000134	MPDU1	ENSBTAG00000015044	CARD10	0.97465	POS
ENSBTAG00000000137	FRYL	ENSBTAG00000002917	PRKAG2	-0.97447	NEG
ENSBTAG00000000137	FRYL	ENSBTAG00000005195	ZNF200	0.95455	POS
ENSBTAG00000000137	FRYL	ENSBTAG00000011003	IKZF3	0.96303	POS
ENSBTAG00000000137	FRYL	ENSBTAG00000019020	TAX1BP1	0.9613	POS
ENSBTAG00000000137	FRYL	ENSBTAG00000021115	ZNF692	-0.9957	NEG
ENSBTAG00000000137	FRYL	ENSBTAG00000024379	LRRC17	-0.95536	NEG
ENSBTAG00000000137	FRYL	ENSBTAG00000052306		-0.96578	NEG
ENSBTAG00000000140	EPHX1	ENSBTAG00000003617	ALKBH4	0.97822	POS
ENSBTAG00000000140	EPHX1	ENSBTAG00000011982	BATF3	0.96359	POS
ENSBTAG00000000140	EPHX1	ENSBTAG00000021553	PTPN14	0.98294	POS
ENSBTAG00000000141	NFU1	ENSBTAG00000015655	APBB1	0.95108	POS
ENSBTAG00000000141	NFU1	ENSBTAG00000020729	DHRS7	0.97268	POS
ENSBTAG00000000141	NFU1	ENSBTAG00000046142	PRKAR1B	0.95865	POS
ENSBTAG00000000144		ENSBTAG00000012464	AFAP1	0.95583	POS
ENSBTAG00000000144		ENSBTAG00000012972	CYP2U1	0.99215	POS
ENSBTAG00000000146	FARP1	ENSBTAG00000001133	VWA8	-0.979	NEG
ENSBTAG00000000146	FARP1	ENSBTAG00000001140	IAH1	0.97414	POS
ENSBTAG00000000146	FARP1	ENSBTAG00000001400	AKT2	-0.97366	NEG
ENSBTAG00000000146	FARP1	ENSBTAG00000001444	TNXB	-0.9691	NEG
ENSBTAG00000000146	FARP1	ENSBTAG00000001460	LIN7C	-0.95082	NEG
ENSBTAG00000000146	FARP1	ENSBTAG00000002020	CREBRF	-0.95434	NEG
ENSBTAG00000000146	FARP1	ENSBTAG00000002078	KDM4A	-0.95805	NEG
ENSBTAG00000000146	FARP1	ENSBTAG00000002279	LUC7L3	-0.95106	NEG
ENSBTAG00000000146	FARP1	ENSBTAG00000002948	SETD2	-0.97875	NEG
ENSBTAG00000000146	FARP1	ENSBTAG00000003221	ATF7IP	-0.95137	NEG
ENSBTAG00000000146	FARP1	ENSBTAG00000003303	MRPL58	0.95089	POS
ENSBTAG00000000146	FARP1	ENSBTAG00000003586	MAN1A2	-0.9546	NEG
ENSBTAG00000000146	FARP1	ENSBTAG00000004316	BOD1L1	-0.98373	NEG
ENSBTAG00000000146	FARP1	ENSBTAG00000004328	CHST10	0.96585	POS
ENSBTAG00000000146	FARP1	ENSBTAG00000004463	KDELR1	0.95931	POS
ENSBTAG00000000146	FARP1	ENSBTAG00000005025	FAM91A1	-0.96183	NEG
ENSBTAG00000000146	FARP1	ENSBTAG00000005137	LPGAT1	-0.95871	NEG
ENSBTAG00000000146	FARP1	ENSBTAG00000005257	PEX13	-0.95243	NEG
ENSBTAG00000000146	FARP1	ENSBTAG00000005492	CCNY	-0.96551	NEG
ENSBTAG00000000146	FARP1	ENSBTAG00000005665	CRK	-0.98288	NEG
ENSBTAG00000000146	FARP1	ENSBTAG00000005826	PTAR1	-0.96795	NEG
ENSBTAG00000000146	FARP1	ENSBTAG00000005940	PRKAB1	0.95048	POS
ENSBTAG00000000146	FARP1	ENSBTAG00000005946	USP13	-0.97444	NEG
ENSBTAG00000000146	FARP1	ENSBTAG00000005984	DAAM1	-0.96284	NEG
ENSBTAG00000000146	FARP1	ENSBTAG00000006111	EXOC8	-0.9952	NEG
ENSBTAG00000000146	FARP1	ENSBTAG00000006124	MAU2	-0.95259	NEG
ENSBTAG00000000146	FARP1	ENSBTAG00000006501	DCAF1	-0.968	NEG
ENSBTAG00000000146	FARP1	ENSBTAG00000006550	GABARAPL2	0.9706	POS
ENSBTAG00000000146	FARP1	ENSBTAG00000006552	LAMP3	-0.97687	NEG
ENSBTAG00000000146	FARP1	ENSBTAG00000006581	CCDC82	-0.97088	NEG
ENSBTAG00000000146	FARP1	ENSBTAG00000006593	ANKS3	0.96658	POS
ENSBTAG00000000146	FARP1	ENSBTAG00000006616	PTPN1	-0.96363	NEG
ENSBTAG00000000146	FARP1	ENSBTAG00000006670	ERGIC3	0.96372	POS
ENSBTAG00000000146	FARP1	ENSBTAG00000006939	FGD3	0.97132	POS
ENSBTAG00000000146	FARP1	ENSBTAG00000007217	TMEM94	0.9985	POS
ENSBTAG00000000146	FARP1	ENSBTAG00000007577	UBXN7	-0.97028	NEG
ENSBTAG00000000146	FARP1	ENSBTAG00000008006	RASGRP3	-0.95064	NEG
ENSBTAG00000000146	FARP1	ENSBTAG00000008110	IFT20	0.967	POS
ENSBTAG00000000146	FARP1	ENSBTAG00000008330	RNF19B	0.98695	POS
ENSBTAG00000000146	FARP1	ENSBTAG00000008433	PGAP2	0.97756	POS
ENSBTAG00000000146	FARP1	ENSBTAG00000008510	FBXO42	-0.97699	NEG
ENSBTAG00000000146	FARP1	ENSBTAG00000008987	SOCS5	-0.96593	NEG
ENSBTAG00000000146	FARP1	ENSBTAG00000009289	MS4A8	0.96867	POS
ENSBTAG00000000146	FARP1	ENSBTAG00000009487	TMEM223	0.95199	POS
ENSBTAG00000000146	FARP1	ENSBTAG00000009545	PPEF1	-0.95639	NEG
ENSBTAG00000000146	FARP1	ENSBTAG00000010009	TMCO1	-0.98138	NEG
ENSBTAG00000000146	FARP1	ENSBTAG00000010063	KDM3B	-0.9908	NEG
ENSBTAG00000000146	FARP1	ENSBTAG00000010167	TEX14	-0.95216	NEG
ENSBTAG00000000146	FARP1	ENSBTAG00000010192	LYSMD4	-0.98061	NEG
ENSBTAG00000000146	FARP1	ENSBTAG00000010227	CPSF2	-0.96399	NEG
ENSBTAG00000000146	FARP1	ENSBTAG00000010292	SYNRG	-0.95192	NEG
ENSBTAG00000000146	FARP1	ENSBTAG00000010498	SLC40A1	0.9863	POS
ENSBTAG00000000146	FARP1	ENSBTAG00000011339	TAF8	-0.951	NEG
ENSBTAG00000000146	FARP1	ENSBTAG00000011406	TESK1	0.97237	POS
ENSBTAG00000000146	FARP1	ENSBTAG00000011417	CNTRL	-0.95899	NEG
ENSBTAG00000000146	FARP1	ENSBTAG00000011429	CREB3	0.95817	POS
ENSBTAG00000000146	FARP1	ENSBTAG00000011642	RBM27	-0.96824	NEG
ENSBTAG00000000146	FARP1	ENSBTAG00000012416	ZNF511	0.9804	POS
ENSBTAG00000000146	FARP1	ENSBTAG00000012749	CUL7	0.97288	POS
ENSBTAG00000000146	FARP1	ENSBTAG00000013057	CBLB	-0.96246	NEG
ENSBTAG00000000146	FARP1	ENSBTAG00000013238	CDK12	-0.95187	NEG
ENSBTAG00000000146	FARP1	ENSBTAG00000013413	CCDC51	0.97514	POS
ENSBTAG00000000146	FARP1	ENSBTAG00000013776	ITPA	0.9811	POS
ENSBTAG00000000146	FARP1	ENSBTAG00000013917	SRCAP	-0.95932	NEG
ENSBTAG00000000146	FARP1	ENSBTAG00000013971	PI4KA	0.97905	POS
ENSBTAG00000000146	FARP1	ENSBTAG00000014474	API5	-0.9603	NEG
ENSBTAG00000000146	FARP1	ENSBTAG00000014515	RFC1	-0.98815	NEG
ENSBTAG00000000146	FARP1	ENSBTAG00000014602	CAMTA1	-0.95356	NEG
ENSBTAG00000000146	FARP1	ENSBTAG00000014927	OXSR1	-0.95946	NEG
ENSBTAG00000000146	FARP1	ENSBTAG00000015075	HSCB	0.97389	POS
ENSBTAG00000000146	FARP1	ENSBTAG00000015263	CPSF7	-0.95406	NEG
ENSBTAG00000000146	FARP1	ENSBTAG00000015352	MTMR4	-0.96165	NEG
ENSBTAG00000000146	FARP1	ENSBTAG00000015591	SQSTM1	0.9544	POS
ENSBTAG00000000146	FARP1	ENSBTAG00000015899		-0.9601	NEG
ENSBTAG00000000146	FARP1	ENSBTAG00000016498	PHACTR2	-0.95599	NEG
ENSBTAG00000000146	FARP1	ENSBTAG00000016757	ZKSCAN1	-0.97062	NEG
ENSBTAG00000000146	FARP1	ENSBTAG00000016761	NOX1	-0.95222	NEG
ENSBTAG00000000146	FARP1	ENSBTAG00000016783	PGLS	0.95844	POS
ENSBTAG00000000146	FARP1	ENSBTAG00000016838	SRPK1	-0.96187	NEG
ENSBTAG00000000146	FARP1	ENSBTAG00000016855	BUD13	0.97749	POS
ENSBTAG00000000146	FARP1	ENSBTAG00000017279	VAPA	-0.97593	NEG
ENSBTAG00000000146	FARP1	ENSBTAG00000017382	P3H1	0.96601	POS
ENSBTAG00000000146	FARP1	ENSBTAG00000017431		-0.97129	NEG
ENSBTAG00000000146	FARP1	ENSBTAG00000017486	ADARB1	0.95369	POS
ENSBTAG00000000146	FARP1	ENSBTAG00000017569	C20H5orf22	-0.95723	NEG
ENSBTAG00000000146	FARP1	ENSBTAG00000017626	GFPT1	-0.98106	NEG
ENSBTAG00000000146	FARP1	ENSBTAG00000017761	SMC1A	-0.97424	NEG
ENSBTAG00000000146	FARP1	ENSBTAG00000017811	SLC39A9	-0.95595	NEG
ENSBTAG00000000146	FARP1	ENSBTAG00000018590	STRN	-0.954	NEG
ENSBTAG00000000146	FARP1	ENSBTAG00000018803	SNF8	0.99564	POS
ENSBTAG00000000146	FARP1	ENSBTAG00000018887	IPO13	0.9866	POS
ENSBTAG00000000146	FARP1	ENSBTAG00000019139	PHF3	-0.97778	NEG
ENSBTAG00000000146	FARP1	ENSBTAG00000019238	TRMO	-0.97177	NEG
ENSBTAG00000000146	FARP1	ENSBTAG00000019538	FBXO28	-0.95693	NEG
ENSBTAG00000000146	FARP1	ENSBTAG00000019983	ASXL2	-0.95969	NEG
ENSBTAG00000000146	FARP1	ENSBTAG00000020482	ASCC3	-0.98492	NEG
ENSBTAG00000000146	FARP1	ENSBTAG00000020533	FBXO34	-0.96676	NEG
ENSBTAG00000000146	FARP1	ENSBTAG00000020772	ARHGAP45	0.95288	POS
ENSBTAG00000000146	FARP1	ENSBTAG00000020797	CABLES2	0.95397	POS
ENSBTAG00000000146	FARP1	ENSBTAG00000021172	IWS1	-0.97536	NEG
ENSBTAG00000000146	FARP1	ENSBTAG00000021199	COA8	0.98525	POS
ENSBTAG00000000146	FARP1	ENSBTAG00000021675	PJA2	-0.96603	NEG
ENSBTAG00000000146	FARP1	ENSBTAG00000021678	SLC31A1	-0.97293	NEG
ENSBTAG00000000146	FARP1	ENSBTAG00000021910	TBL1XR1	-0.97052	NEG
ENSBTAG00000000146	FARP1	ENSBTAG00000022009	MRPL38	0.95914	POS
ENSBTAG00000000146	FARP1	ENSBTAG00000022288	AMMECR1	-0.98633	NEG
ENSBTAG00000000146	FARP1	ENSBTAG00000022381	TET3	-0.95004	NEG
ENSBTAG00000000146	FARP1	ENSBTAG00000022681	EOGT	-0.9711	NEG
ENSBTAG00000000146	FARP1	ENSBTAG00000022733		-0.95538	NEG
ENSBTAG00000000146	FARP1	ENSBTAG00000024199	KMT2C	-0.9514	NEG
ENSBTAG00000000146	FARP1	ENSBTAG00000024379	LRRC17	0.96541	POS
ENSBTAG00000000146	FARP1	ENSBTAG00000024950	ACE	0.96445	POS
ENSBTAG00000000146	FARP1	ENSBTAG00000030168	MIF4GD	0.9566	POS
ENSBTAG00000000146	FARP1	ENSBTAG00000030319	GBGT1	0.97572	POS
ENSBTAG00000000146	FARP1	ENSBTAG00000030384	SURF1	0.96108	POS
ENSBTAG00000000146	FARP1	ENSBTAG00000030933	ZNF576	0.95859	POS
ENSBTAG00000000146	FARP1	ENSBTAG00000032089	CDC42EP2	0.95369	POS
ENSBTAG00000000146	FARP1	ENSBTAG00000036087	ARMC2	-0.96066	NEG
ENSBTAG00000000146	FARP1	ENSBTAG00000037179	U3	-0.95854	NEG
ENSBTAG00000000146	FARP1	ENSBTAG00000037493	PUF60	0.98922	POS
ENSBTAG00000000146	FARP1	ENSBTAG00000038316	GPATCH8	-0.97316	NEG
ENSBTAG00000000146	FARP1	ENSBTAG00000039916	SMAD2	-0.98703	NEG
ENSBTAG00000000146	FARP1	ENSBTAG00000040222		-0.96812	NEG
ENSBTAG00000000146	FARP1	ENSBTAG00000043545		0.96026	POS
ENSBTAG00000000146	FARP1	ENSBTAG00000044015	RBM12	-0.98273	NEG
ENSBTAG00000000146	FARP1	ENSBTAG00000045708	MYPOP	0.96663	POS
ENSBTAG00000000146	FARP1	ENSBTAG00000046231		-0.97821	NEG
ENSBTAG00000000146	FARP1	ENSBTAG00000046263	ADAMTSL5	0.95234	POS
ENSBTAG00000000146	FARP1	ENSBTAG00000047673	THUMPD1	-0.96159	NEG
ENSBTAG00000000146	FARP1	ENSBTAG00000049003		-0.95994	NEG
ENSBTAG00000000146	FARP1	ENSBTAG00000049165		-0.95013	NEG
ENSBTAG00000000146	FARP1	ENSBTAG00000049731	ZKSCAN5	0.98288	POS
ENSBTAG00000000146	FARP1	ENSBTAG00000052391		-0.95817	NEG
ENSBTAG00000000146	FARP1	ENSBTAG00000052941		0.96331	POS
ENSBTAG00000000146	FARP1	ENSBTAG00000055312		-0.98314	NEG
ENSBTAG00000000147	RIC8B	ENSBTAG00000006541	ATP2A1	-0.95023	NEG
ENSBTAG00000000147	RIC8B	ENSBTAG00000025146		0.97274	POS
ENSBTAG00000000149	USP40	ENSBTAG00000020561	KLHL15	0.95865	POS
ENSBTAG00000000149	USP40	ENSBTAG00000027557	ZNF408	-0.99136	NEG
ENSBTAG00000000152	RANBP2	ENSBTAG00000003264	NR1H2	-0.97337	NEG
ENSBTAG00000000152	RANBP2	ENSBTAG00000006170	ZNF76	-0.99128	NEG
ENSBTAG00000000152	RANBP2	ENSBTAG00000008810	GPBP1L1	0.97274	POS
ENSBTAG00000000152	RANBP2	ENSBTAG00000011003	IKZF3	0.99647	POS
ENSBTAG00000000152	RANBP2	ENSBTAG00000020704	RAMP3	-0.97777	NEG
ENSBTAG00000000153	LRFN3	ENSBTAG00000013640	KLRG1	-0.9528	NEG
ENSBTAG00000000153	LRFN3	ENSBTAG00000015308	SMARCE1	0.96399	POS
ENSBTAG00000000157	CCDC138	ENSBTAG00000006531	DIP2C	0.96145	POS
ENSBTAG00000000157	CCDC138	ENSBTAG00000019202	EAF1	0.96387	POS
ENSBTAG00000000157	CCDC138	ENSBTAG00000045507	ZNF469	-0.96795	NEG
ENSBTAG00000000160	CBS	ENSBTAG00000004386	SOCS1	0.99631	POS
ENSBTAG00000000161	TMEM40	ENSBTAG00000038650	MS4A7	0.96795	POS
ENSBTAG00000000161	TMEM40	ENSBTAG00000047029		0.97764	POS
ENSBTAG00000000161	TMEM40	ENSBTAG00000049609		0.95702	POS
ENSBTAG00000000161	TMEM40	ENSBTAG00000053719		-0.97352	NEG
ENSBTAG00000000162	ANAPC16	ENSBTAG00000006882	IQGAP3	0.96957	POS
ENSBTAG00000000162	ANAPC16	ENSBTAG00000008216	RRM2	0.95901	POS
ENSBTAG00000000162	ANAPC16	ENSBTAG00000009097	FANCI	0.98559	POS
ENSBTAG00000000162	ANAPC16	ENSBTAG00000010766	OIP5	0.95839	POS
ENSBTAG00000000162	ANAPC16	ENSBTAG00000012925	NCAPH	0.95067	POS
ENSBTAG00000000162	ANAPC16	ENSBTAG00000021673	NDC80	0.96657	POS
ENSBTAG00000000163	DDIT4	ENSBTAG00000004386	SOCS1	0.96119	POS
ENSBTAG00000000163	DDIT4	ENSBTAG00000009733	FBP1	0.95387	POS
ENSBTAG00000000163	DDIT4	ENSBTAG00000010155		0.96896	POS
ENSBTAG00000000163	DDIT4	ENSBTAG00000016906	CYP27B1	-0.98826	NEG
ENSBTAG00000000175	N4BP2	ENSBTAG00000005031	DOC2A	-0.95839	NEG
ENSBTAG00000000175	N4BP2	ENSBTAG00000005195	ZNF200	0.96459	POS
ENSBTAG00000000176	SP3	ENSBTAG00000005195	ZNF200	0.95939	POS
ENSBTAG00000000176	SP3	ENSBTAG00000019020	TAX1BP1	0.95383	POS
ENSBTAG00000000176	SP3	ENSBTAG00000020729	DHRS7	-0.96172	NEG
ENSBTAG00000000179	RPUSD1	ENSBTAG00000013757	CTCF	-0.95936	NEG
ENSBTAG00000000179	RPUSD1	ENSBTAG00000038375	STOM	0.97403	POS
ENSBTAG00000000179	RPUSD1	ENSBTAG00000046307	CEBPD	0.97604	POS
ENSBTAG00000000181	SUSD3	ENSBTAG00000007181	KIFC3	0.9592	POS
ENSBTAG00000000181	SUSD3	ENSBTAG00000009252	KLRA1	-0.97084	NEG
ENSBTAG00000000181	SUSD3	ENSBTAG00000009631	ZNF683	0.96763	POS
ENSBTAG00000000181	SUSD3	ENSBTAG00000016442	MAP4K3	-0.98742	NEG
ENSBTAG00000000181	SUSD3	ENSBTAG00000018730	ZBTB17	0.97603	POS
ENSBTAG00000000181	SUSD3	ENSBTAG00000021789	ZNF574	0.9918	POS
ENSBTAG00000000181	SUSD3	ENSBTAG00000047680	IRF7	0.99352	POS
ENSBTAG00000000182	SPINT2	ENSBTAG00000003784	DNAJC2	-0.96519	NEG
ENSBTAG00000000182	SPINT2	ENSBTAG00000009218	ANLN	-0.9788	NEG
ENSBTAG00000000182	SPINT2	ENSBTAG00000011635	CENPN	-0.96807	NEG
ENSBTAG00000000182	SPINT2	ENSBTAG00000016442	MAP4K3	-0.95624	NEG
ENSBTAG00000000184	EIF2AK3	ENSBTAG00000008893	ANO10	-0.96984	NEG
ENSBTAG00000000184	EIF2AK3	ENSBTAG00000009812	CXCL5	-0.96193	NEG
ENSBTAG00000000184	EIF2AK3	ENSBTAG00000016592		-0.95951	NEG
ENSBTAG00000000184	EIF2AK3	ENSBTAG00000020441	HMG20A	0.9582	POS
ENSBTAG00000000186	FLAD1	ENSBTAG00000002917	PRKAG2	0.95731	POS
ENSBTAG00000000195		ENSBTAG00000009214	ETS2	-0.98246	NEG
ENSBTAG00000000195		ENSBTAG00000054525		-0.95425	NEG
ENSBTAG00000000195		ENSBTAG00000054887	ZNF471	0.97256	POS
ENSBTAG00000000197	TRMT10A	ENSBTAG00000001919	ZNF652	0.96836	POS
ENSBTAG00000000197	TRMT10A	ENSBTAG00000006170	ZNF76	-0.95893	NEG
ENSBTAG00000000197	TRMT10A	ENSBTAG00000016592		-0.96731	NEG
ENSBTAG00000000197	TRMT10A	ENSBTAG00000020441	HMG20A	0.97257	POS
ENSBTAG00000000197	TRMT10A	ENSBTAG00000052306		-0.96883	NEG
ENSBTAG00000000199	PDP1	ENSBTAG00000014250	ZC3HAV1L	0.95274	POS
ENSBTAG00000000201	LTN1	ENSBTAG00000003264	NR1H2	-0.96635	NEG
ENSBTAG00000000201	LTN1	ENSBTAG00000005195	ZNF200	0.96271	POS
ENSBTAG00000000201	LTN1	ENSBTAG00000006170	ZNF76	-0.96656	NEG
ENSBTAG00000000201	LTN1	ENSBTAG00000008810	GPBP1L1	0.9622	POS
ENSBTAG00000000201	LTN1	ENSBTAG00000011003	IKZF3	0.98932	POS
ENSBTAG00000000201	LTN1	ENSBTAG00000020704	RAMP3	-0.98204	NEG
ENSBTAG00000000201	LTN1	ENSBTAG00000021115	ZNF692	-0.95724	NEG
ENSBTAG00000000201	LTN1	ENSBTAG00000024379	LRRC17	-0.96903	NEG
ENSBTAG00000000202	SLC25A19	ENSBTAG00000006170	ZNF76	0.97453	POS
ENSBTAG00000000202	SLC25A19	ENSBTAG00000008810	GPBP1L1	-0.99138	NEG
ENSBTAG00000000202	SLC25A19	ENSBTAG00000011003	IKZF3	-0.98244	NEG
ENSBTAG00000000205	MMD	ENSBTAG00000018710	TTF1	-0.98559	NEG
ENSBTAG00000000205	MMD	ENSBTAG00000049782		0.95089	POS
ENSBTAG00000000207	PUDP	ENSBTAG00000009733	FBP1	-0.95685	NEG
ENSBTAG00000000207	PUDP	ENSBTAG00000010155		-0.95564	NEG
ENSBTAG00000000207	PUDP	ENSBTAG00000016906	CYP27B1	0.97561	POS
ENSBTAG00000000210	ARHGAP31	ENSBTAG00000011403	RUSC2	-0.95313	NEG
ENSBTAG00000000212	NADK	ENSBTAG00000018710	TTF1	0.97762	POS
ENSBTAG00000000213	TMEM39A	ENSBTAG00000008573	ZFP36	-0.96662	NEG
ENSBTAG00000000213	TMEM39A	ENSBTAG00000009252	KLRA1	0.97523	POS
ENSBTAG00000000213	TMEM39A	ENSBTAG00000018730	ZBTB17	-0.98651	NEG
ENSBTAG00000000213	TMEM39A	ENSBTAG00000021789	ZNF574	-0.97585	NEG
ENSBTAG00000000213	TMEM39A	ENSBTAG00000047680	IRF7	-0.99408	NEG
ENSBTAG00000000215	GNB1	ENSBTAG00000046142	PRKAR1B	0.96059	POS
ENSBTAG00000000218	MAP2K5	ENSBTAG00000002687	TSHZ3	0.95333	POS
ENSBTAG00000000218	MAP2K5	ENSBTAG00000014250	ZC3HAV1L	-0.97154	NEG
ENSBTAG00000000218	MAP2K5	ENSBTAG00000045877	TSC22D3	0.95238	POS
ENSBTAG00000000218	MAP2K5	ENSBTAG00000050517	bta-mir-11999	-0.95495	NEG
ENSBTAG00000000221	RBM34	ENSBTAG00000005029		-0.95199	NEG
ENSBTAG00000000221	RBM34	ENSBTAG00000007833	PIAS2	0.97789	POS
ENSBTAG00000000221	RBM34	ENSBTAG00000019202	EAF1	-0.96107	NEG
ENSBTAG00000000221	RBM34	ENSBTAG00000045507	ZNF469	0.95466	POS
ENSBTAG00000000221	RBM34	ENSBTAG00000054976	MCTP1	-0.98128	NEG
ENSBTAG00000000222	ARID4B	ENSBTAG00000007181	KIFC3	-0.9642	NEG
ENSBTAG00000000222	ARID4B	ENSBTAG00000010913		-0.97255	NEG
ENSBTAG00000000222	ARID4B	ENSBTAG00000016504	AGAP1	-0.96901	NEG
ENSBTAG00000000222	ARID4B	ENSBTAG00000020561	KLHL15	0.95754	POS
ENSBTAG00000000222	ARID4B	ENSBTAG00000033278	F2RL3	-0.99155	NEG
ENSBTAG00000000223	PPM1B	ENSBTAG00000001139	ACHE	-0.95138	NEG
ENSBTAG00000000223	PPM1B	ENSBTAG00000008545	ATF3	-0.96482	NEG
ENSBTAG00000000223	PPM1B	ENSBTAG00000016592		-0.99622	NEG
ENSBTAG00000000223	PPM1B	ENSBTAG00000020441	HMG20A	0.95213	POS
ENSBTAG00000000223	PPM1B	ENSBTAG00000021115	ZNF692	-0.95336	NEG
ENSBTAG00000000223	PPM1B	ENSBTAG00000052306		-0.98563	NEG
ENSBTAG00000000224	TSPAN15	ENSBTAG00000018730	ZBTB17	0.96627	POS
ENSBTAG00000000224	TSPAN15	ENSBTAG00000046142	PRKAR1B	0.95199	POS
ENSBTAG00000000224	TSPAN15	ENSBTAG00000046670	MLX	0.95065	POS
ENSBTAG00000000224	TSPAN15	ENSBTAG00000047029		0.95306	POS
ENSBTAG00000000225	POLB	ENSBTAG00000016726	KIF15	0.95236	POS
ENSBTAG00000000236	YWHAZ	ENSBTAG00000008810	GPBP1L1	0.9616	POS
ENSBTAG00000000236	YWHAZ	ENSBTAG00000052306		-0.95995	NEG
ENSBTAG00000000238	PSD2	ENSBTAG00000001125		-0.97397	NEG
ENSBTAG00000000238	PSD2	ENSBTAG00000007109	ASB2	-0.97718	NEG
ENSBTAG00000000240		ENSBTAG00000001385	ZSCAN2	-0.97484	NEG
ENSBTAG00000000240		ENSBTAG00000006551	ESCO2	0.96699	POS
ENSBTAG00000000240		ENSBTAG00000007799	MTFR2	0.95054	POS
ENSBTAG00000000240		ENSBTAG00000020100		0.96611	POS
ENSBTAG00000000241	STAU1	ENSBTAG00000008448	MEIS1	0.98145	POS
ENSBTAG00000000243	HEBP2	ENSBTAG00000000696	ILK	0.9813	POS
ENSBTAG00000000243	HEBP2	ENSBTAG00000002917	PRKAG2	0.98221	POS
ENSBTAG00000000243	HEBP2	ENSBTAG00000005195	ZNF200	-0.97486	NEG
ENSBTAG00000000243	HEBP2	ENSBTAG00000007904	KRT72	0.95841	POS
ENSBTAG00000000243	HEBP2	ENSBTAG00000010913		0.98364	POS
ENSBTAG00000000243	HEBP2	ENSBTAG00000016504	AGAP1	0.96523	POS
ENSBTAG00000000243	HEBP2	ENSBTAG00000019020	TAX1BP1	-0.98782	NEG
ENSBTAG00000000243	HEBP2	ENSBTAG00000021115	ZNF692	0.96346	POS
ENSBTAG00000000245	NHSL1	ENSBTAG00000014560	HLX	0.95057	POS
ENSBTAG00000000246	ME3	ENSBTAG00000038139	CERCAM	-0.96941	NEG
ENSBTAG00000000250	HDHD3	ENSBTAG00000010113	ZBTB24	-0.99165	NEG
ENSBTAG00000000251	ALAD	ENSBTAG00000001005	ZNF280B	-0.96237	NEG
ENSBTAG00000000251	ALAD	ENSBTAG00000006434	SYNPO2	0.96507	POS
ENSBTAG00000000251	ALAD	ENSBTAG00000007181	KIFC3	0.95498	POS
ENSBTAG00000000251	ALAD	ENSBTAG00000033278	F2RL3	0.98161	POS
ENSBTAG00000000252	POLE3	ENSBTAG00000021582	NCAPG	0.96326	POS
ENSBTAG00000000253	PTPRF	ENSBTAG00000007833	PIAS2	-0.97593	NEG
ENSBTAG00000000253	PTPRF	ENSBTAG00000010450	WIZ	0.98757	POS
ENSBTAG00000000253	PTPRF	ENSBTAG00000025822	CALML4	0.95699	POS
ENSBTAG00000000253	PTPRF	ENSBTAG00000037757	EBF4	0.98451	POS
ENSBTAG00000000256	TLE1	ENSBTAG00000053719		-0.95564	NEG
ENSBTAG00000000256	TLE1	ENSBTAG00000054976	MCTP1	0.95578	POS
ENSBTAG00000000260	ZNRF2	ENSBTAG00000009631	ZNF683	-0.97871	NEG
ENSBTAG00000000260	ZNRF2	ENSBTAG00000019518	ZNF513	-0.99545	NEG
ENSBTAG00000000260	ZNRF2	ENSBTAG00000053646		-0.97354	NEG
ENSBTAG00000000266	NAB1	ENSBTAG00000001163	MACROH2A2	-0.97392	NEG
ENSBTAG00000000266	NAB1	ENSBTAG00000005031	DOC2A	-0.95676	NEG
ENSBTAG00000000266	NAB1	ENSBTAG00000010913		-0.95726	NEG
ENSBTAG00000000266	NAB1	ENSBTAG00000016504	AGAP1	-0.96098	NEG
ENSBTAG00000000266	NAB1	ENSBTAG00000033278	F2RL3	-0.9553	NEG
ENSBTAG00000000267	SMG6	ENSBTAG00000011439	EPB42	0.95538	POS
ENSBTAG00000000269		ENSBTAG00000013640	KLRG1	0.97468	POS
ENSBTAG00000000269		ENSBTAG00000015308	SMARCE1	-0.95221	NEG
ENSBTAG00000000274	YKT6	ENSBTAG00000006222	TFDP2	-0.95882	NEG
ENSBTAG00000000277	IL18	ENSBTAG00000002580	MYH14	-0.96687	NEG
ENSBTAG00000000281	MND1	ENSBTAG00000006404	CENPT	0.96664	POS
ENSBTAG00000000281	MND1	ENSBTAG00000008216	RRM2	0.97677	POS
ENSBTAG00000000281	MND1	ENSBTAG00000008499	TROAP	0.95594	POS
ENSBTAG00000000281	MND1	ENSBTAG00000009097	FANCI	0.98207	POS
ENSBTAG00000000281	MND1	ENSBTAG00000010766	OIP5	0.97679	POS
ENSBTAG00000000281	MND1	ENSBTAG00000017446	E2F8	0.95839	POS
ENSBTAG00000000281	MND1	ENSBTAG00000021673	NDC80	0.96014	POS
ENSBTAG00000000281	MND1	ENSBTAG00000051410	TAS1R3	0.954	POS
ENSBTAG00000000285	GUF1	ENSBTAG00000004386	SOCS1	-0.96796	NEG
ENSBTAG00000000285	GUF1	ENSBTAG00000031523		0.96506	POS
ENSBTAG00000000287	GNPDA2	ENSBTAG00000039728		-0.96115	NEG
ENSBTAG00000000287	GNPDA2	ENSBTAG00000053646		-0.97751	NEG
ENSBTAG00000000290	ATP11B	ENSBTAG00000003264	NR1H2	-0.95342	NEG
ENSBTAG00000000290	ATP11B	ENSBTAG00000005195	ZNF200	0.98472	POS
ENSBTAG00000000290	ATP11B	ENSBTAG00000024379	LRRC17	-0.98688	NEG
ENSBTAG00000000291	DHTKD1	ENSBTAG00000009733	FBP1	-0.95456	NEG
ENSBTAG00000000291	DHTKD1	ENSBTAG00000016906	CYP27B1	0.97003	POS
ENSBTAG00000000292	TCIRG1	ENSBTAG00000002917	PRKAG2	0.98225	POS
ENSBTAG00000000292	TCIRG1	ENSBTAG00000020356	GON4L	-0.96144	NEG
ENSBTAG00000000292	TCIRG1	ENSBTAG00000021115	ZNF692	0.97904	POS
ENSBTAG00000000296	IMPDH1	ENSBTAG00000025146		-0.95856	NEG
ENSBTAG00000000305	LMO4	ENSBTAG00000018057		0.95126	POS
ENSBTAG00000000305	LMO4	ENSBTAG00000046520	TCFL5	0.98284	POS
ENSBTAG00000000306	ITK	ENSBTAG00000018531	JCHAIN	-0.97014	NEG
ENSBTAG00000000308	ITCH	ENSBTAG00000011108	USP54	0.96263	POS
ENSBTAG00000000312	GRINA	ENSBTAG00000003264	NR1H2	0.95385	POS
ENSBTAG00000000312	GRINA	ENSBTAG00000005195	ZNF200	-0.98756	NEG
ENSBTAG00000000312	GRINA	ENSBTAG00000010913		0.9642	POS
ENSBTAG00000000312	GRINA	ENSBTAG00000033278	F2RL3	0.99014	POS
ENSBTAG00000000313	NUDT13	ENSBTAG00000003456		0.9787	POS
ENSBTAG00000000315	ECD	ENSBTAG00000039728		0.95858	POS
ENSBTAG00000000317	MAPK8IP1	ENSBTAG00000042836	SNORA48	-0.95788	NEG
ENSBTAG00000000317	MAPK8IP1	ENSBTAG00000046857		-0.96888	NEG
ENSBTAG00000000321	TBL2	ENSBTAG00000003264	NR1H2	-0.97736	NEG
ENSBTAG00000000321	TBL2	ENSBTAG00000020561	KLHL15	0.96833	POS
ENSBTAG00000000321	TBL2	ENSBTAG00000020704	RAMP3	-0.96557	NEG
ENSBTAG00000000321	TBL2	ENSBTAG00000033278	F2RL3	-0.98296	NEG
ENSBTAG00000000322	CD2AP	ENSBTAG00000006170	ZNF76	-0.97378	NEG
ENSBTAG00000000322	CD2AP	ENSBTAG00000008810	GPBP1L1	0.97097	POS
ENSBTAG00000000322	CD2AP	ENSBTAG00000011003	IKZF3	0.97626	POS
ENSBTAG00000000322	CD2AP	ENSBTAG00000021115	ZNF692	-0.97928	NEG
ENSBTAG00000000322	CD2AP	ENSBTAG00000024379	LRRC17	-0.95038	NEG
ENSBTAG00000000322	CD2AP	ENSBTAG00000052306		-0.97545	NEG
ENSBTAG00000000330	ALDH16A1	ENSBTAG00000001163	MACROH2A2	0.98576	POS
ENSBTAG00000000330	ALDH16A1	ENSBTAG00000016504	AGAP1	0.97352	POS
ENSBTAG00000000336		ENSBTAG00000052192	SPATA33	0.97342	POS
ENSBTAG00000000340	ADNP	ENSBTAG00000008893	ANO10	-0.97301	NEG
ENSBTAG00000000340	ADNP	ENSBTAG00000014250	ZC3HAV1L	0.96701	POS
ENSBTAG00000000340	ADNP	ENSBTAG00000015604	ZNF385A	-0.95205	NEG
ENSBTAG00000000340	ADNP	ENSBTAG00000030246	ENTPD8	-0.95099	NEG
ENSBTAG00000000342	PLOD3	ENSBTAG00000003617	ALKBH4	0.9508	POS
ENSBTAG00000000342	PLOD3	ENSBTAG00000006064	BRME1	-0.98637	NEG
ENSBTAG00000000342	PLOD3	ENSBTAG00000015752	SP110	-0.97579	NEG
ENSBTAG00000000342	PLOD3	ENSBTAG00000038650	MS4A7	0.95653	POS
ENSBTAG00000000347	RHOG	ENSBTAG00000001511	BCL6	0.96822	POS
ENSBTAG00000000347	RHOG	ENSBTAG00000007181	KIFC3	0.95218	POS
ENSBTAG00000000347	RHOG	ENSBTAG00000008893	ANO10	0.97316	POS
ENSBTAG00000000347	RHOG	ENSBTAG00000009812	CXCL5	0.96628	POS
ENSBTAG00000000347	RHOG	ENSBTAG00000020561	KLHL15	-0.96736	NEG
ENSBTAG00000000347	RHOG	ENSBTAG00000048873		0.98657	POS
ENSBTAG00000000357	PRAG1	ENSBTAG00000002580	MYH14	0.97701	POS
ENSBTAG00000000359	EIF3J	ENSBTAG00000009631	ZNF683	-0.96547	NEG
ENSBTAG00000000359	EIF3J	ENSBTAG00000014250	ZC3HAV1L	0.9698	POS
ENSBTAG00000000359	EIF3J	ENSBTAG00000016442	MAP4K3	0.95944	POS
ENSBTAG00000000359	EIF3J	ENSBTAG00000021789	ZNF574	-0.95444	NEG
ENSBTAG00000000359	EIF3J	ENSBTAG00000045877	TSC22D3	-0.96484	NEG
ENSBTAG00000000362	SPG11	ENSBTAG00000003264	NR1H2	-0.9774	NEG
ENSBTAG00000000362	SPG11	ENSBTAG00000020561	KLHL15	0.96134	POS
ENSBTAG00000000362	SPG11	ENSBTAG00000020704	RAMP3	-0.96957	NEG
ENSBTAG00000000362	SPG11	ENSBTAG00000033278	F2RL3	-0.97043	NEG
ENSBTAG00000000363	BDP1	ENSBTAG00000005195	ZNF200	0.98076	POS
ENSBTAG00000000363	BDP1	ENSBTAG00000021115	ZNF692	-0.97399	NEG
ENSBTAG00000000363	BDP1	ENSBTAG00000024379	LRRC17	-0.98302	NEG
ENSBTAG00000000363	BDP1	ENSBTAG00000052306		-0.97255	NEG
ENSBTAG00000000365	TDP2	ENSBTAG00000014560	HLX	-0.95033	NEG
ENSBTAG00000000365	TDP2	ENSBTAG00000019015	IFITM3	-0.95432	NEG
ENSBTAG00000000365	TDP2	ENSBTAG00000020356	GON4L	0.96653	POS
ENSBTAG00000000371	DIS3L	ENSBTAG00000017685	JUP	0.96401	POS
ENSBTAG00000000371	DIS3L	ENSBTAG00000040063		-0.96451	NEG
ENSBTAG00000000372	TIPIN	ENSBTAG00000011439	EPB42	-0.96609	NEG
ENSBTAG00000000372	TIPIN	ENSBTAG00000053646		-0.95062	NEG
ENSBTAG00000000379	GOLT1B	ENSBTAG00000016592		-0.97348	NEG
ENSBTAG00000000379	GOLT1B	ENSBTAG00000047626	CCDC188	-0.96135	NEG
ENSBTAG00000000381		ENSBTAG00000010788	PPM1E	-0.95154	NEG
ENSBTAG00000000381		ENSBTAG00000014861	SLC20A2	0.96296	POS
ENSBTAG00000000382	MED27	ENSBTAG00000015655	APBB1	0.98081	POS
ENSBTAG00000000382	MED27	ENSBTAG00000018730	ZBTB17	0.96493	POS
ENSBTAG00000000382	MED27	ENSBTAG00000020729	DHRS7	0.96386	POS
ENSBTAG00000000385	ZBTB18	ENSBTAG00000016074	ZNF143	0.96545	POS
ENSBTAG00000000385	ZBTB18	ENSBTAG00000024803	ENDOD1	-0.96715	NEG
ENSBTAG00000000385	ZBTB18	ENSBTAG00000044194	ZDHHC2	-0.95558	NEG
ENSBTAG00000000385	ZBTB18	ENSBTAG00000054525		-0.95951	NEG
ENSBTAG00000000389	ZNF212	ENSBTAG00000001511	BCL6	0.97839	POS
ENSBTAG00000000389	ZNF212	ENSBTAG00000008573	ZFP36	0.97305	POS
ENSBTAG00000000389	ZNF212	ENSBTAG00000009252	KLRA1	-0.98075	NEG
ENSBTAG00000000389	ZNF212	ENSBTAG00000016442	MAP4K3	-0.96372	NEG
ENSBTAG00000000389	ZNF212	ENSBTAG00000018730	ZBTB17	0.97863	POS
ENSBTAG00000000389	ZNF212	ENSBTAG00000021789	ZNF574	0.98734	POS
ENSBTAG00000000389	ZNF212	ENSBTAG00000047680	IRF7	0.99486	POS
ENSBTAG00000000393	SSPN	ENSBTAG00000043207		-0.95114	NEG
ENSBTAG00000000397	CNPY1	ENSBTAG00000001818	MEF2B	-0.95272	NEG
ENSBTAG00000000409	CDC40	ENSBTAG00000000696	ILK	-0.99432	NEG
ENSBTAG00000000409	CDC40	ENSBTAG00000002917	PRKAG2	-0.97096	NEG
ENSBTAG00000000409	CDC40	ENSBTAG00000010913		-0.98815	NEG
ENSBTAG00000000409	CDC40	ENSBTAG00000016504	AGAP1	-0.9771	NEG
ENSBTAG00000000409	CDC40	ENSBTAG00000019020	TAX1BP1	0.97441	POS
ENSBTAG00000000411	HGS	ENSBTAG00000008893	ANO10	0.97014	POS
ENSBTAG00000000411	HGS	ENSBTAG00000016592		0.95899	POS
ENSBTAG00000000411	HGS	ENSBTAG00000019020	TAX1BP1	-0.96788	NEG
ENSBTAG00000000411	HGS	ENSBTAG00000052306		0.95212	POS
ENSBTAG00000000415	ERBIN	ENSBTAG00000002917	PRKAG2	-0.98523	NEG
ENSBTAG00000000415	ERBIN	ENSBTAG00000007904	KRT72	-0.95244	NEG
ENSBTAG00000000415	ERBIN	ENSBTAG00000016592		-0.96709	NEG
ENSBTAG00000000415	ERBIN	ENSBTAG00000019020	TAX1BP1	0.96496	POS
ENSBTAG00000000415	ERBIN	ENSBTAG00000021115	ZNF692	-0.98408	NEG
ENSBTAG00000000415	ERBIN	ENSBTAG00000047626	CCDC188	-0.95471	NEG
ENSBTAG00000000415	ERBIN	ENSBTAG00000052306		-0.95378	NEG
ENSBTAG00000000417	MRPL12	ENSBTAG00000000696	ILK	0.97145	POS
ENSBTAG00000000417	MRPL12	ENSBTAG00000017994	MAX	-0.95456	NEG
ENSBTAG00000000421	EEA1	ENSBTAG00000019961	ATP4B	-0.99058	NEG
ENSBTAG00000000422	TSHZ1	ENSBTAG00000013640	KLRG1	-0.98802	NEG
ENSBTAG00000000423	RBM4B	ENSBTAG00000020441	HMG20A	0.95306	POS
ENSBTAG00000000428	BAK1	ENSBTAG00000038139	CERCAM	0.9616	POS
ENSBTAG00000000428	BAK1	ENSBTAG00000049318		0.97904	POS
ENSBTAG00000000429	DGCR2	ENSBTAG00000000696	ILK	0.9704	POS
ENSBTAG00000000429	DGCR2	ENSBTAG00000002917	PRKAG2	0.96021	POS
ENSBTAG00000000429	DGCR2	ENSBTAG00000008893	ANO10	0.96404	POS
ENSBTAG00000000429	DGCR2	ENSBTAG00000027557	ZNF408	0.96141	POS
ENSBTAG00000000429	DGCR2	ENSBTAG00000048873		0.95137	POS
ENSBTAG00000000432		ENSBTAG00000009631	ZNF683	0.9613	POS
ENSBTAG00000000432		ENSBTAG00000010913		0.96012	POS
ENSBTAG00000000432		ENSBTAG00000014250	ZC3HAV1L	-0.97461	NEG
ENSBTAG00000000432		ENSBTAG00000016504	AGAP1	0.96408	POS
ENSBTAG00000000446	ATP11A	ENSBTAG00000016455	CACHD1	0.9593	POS
ENSBTAG00000000446	ATP11A	ENSBTAG00000054085	SELENOP	-0.95612	NEG
ENSBTAG00000000447	FRA10AC1	ENSBTAG00000003650	NR4A2	0.95674	POS
ENSBTAG00000000447	FRA10AC1	ENSBTAG00000008499	TROAP	-0.95036	NEG
ENSBTAG00000000448	BDH1	ENSBTAG00000002756	CDCA2	0.97097	POS
ENSBTAG00000000448	BDH1	ENSBTAG00000006551	ESCO2	0.97963	POS
ENSBTAG00000000448	BDH1	ENSBTAG00000007799	MTFR2	0.9715	POS
ENSBTAG00000000448	BDH1	ENSBTAG00000012925	NCAPH	0.96443	POS
ENSBTAG00000000448	BDH1	ENSBTAG00000017329	GMNN	0.98347	POS
ENSBTAG00000000454	TMEM106C	ENSBTAG00000010788	PPM1E	-0.95108	NEG
ENSBTAG00000000455	CREBZF	ENSBTAG00000000696	ILK	-0.95119	NEG
ENSBTAG00000000455	CREBZF	ENSBTAG00000010913		-0.96672	NEG
ENSBTAG00000000455	CREBZF	ENSBTAG00000016504	AGAP1	-0.97139	NEG
ENSBTAG00000000455	CREBZF	ENSBTAG00000030246	ENTPD8	-0.98126	NEG
ENSBTAG00000000458	DYNC1LI2	ENSBTAG00000001919	ZNF652	0.95177	POS
ENSBTAG00000000458	DYNC1LI2	ENSBTAG00000006170	ZNF76	-0.95954	NEG
ENSBTAG00000000458	DYNC1LI2	ENSBTAG00000008810	GPBP1L1	0.95438	POS
ENSBTAG00000000458	DYNC1LI2	ENSBTAG00000052306		-0.96731	NEG
ENSBTAG00000000459	POMGNT2	ENSBTAG00000013879	DGKH	-0.98595	NEG
ENSBTAG00000000462	CCDC102A	ENSBTAG00000010113	ZBTB24	-0.96169	NEG
ENSBTAG00000000462	CCDC102A	ENSBTAG00000017994	MAX	-0.96033	NEG
ENSBTAG00000000462	CCDC102A	ENSBTAG00000053928	GPR25	0.98564	POS
ENSBTAG00000000469	PPP2CA	ENSBTAG00000015604	ZNF385A	-0.95862	NEG
ENSBTAG00000000469	PPP2CA	ENSBTAG00000021553	PTPN14	-0.95414	NEG
ENSBTAG00000000472	ZNF570	ENSBTAG00000005031	DOC2A	-0.98695	NEG
ENSBTAG00000000472	ZNF570	ENSBTAG00000005195	ZNF200	0.98542	POS
ENSBTAG00000000472	ZNF570	ENSBTAG00000019020	TAX1BP1	0.96429	POS
ENSBTAG00000000472	ZNF570	ENSBTAG00000021115	ZNF692	-0.95416	NEG
ENSBTAG00000000472	ZNF570	ENSBTAG00000024379	LRRC17	-0.99011	NEG
ENSBTAG00000000473	ATP10D	ENSBTAG00000038178	ZNF25	-0.97555	NEG
ENSBTAG00000000473	ATP10D	ENSBTAG00000046499		0.97992	POS
ENSBTAG00000000475	IMMP1L	ENSBTAG00000000696	ILK	-0.98218	NEG
ENSBTAG00000000475	IMMP1L	ENSBTAG00000002917	PRKAG2	-0.98311	NEG
ENSBTAG00000000475	IMMP1L	ENSBTAG00000010913		-0.96588	NEG
ENSBTAG00000000475	IMMP1L	ENSBTAG00000019020	TAX1BP1	0.95866	POS
ENSBTAG00000000475	IMMP1L	ENSBTAG00000021115	ZNF692	-0.95611	NEG
ENSBTAG00000000477	TLR5	ENSBTAG00000015050	HCN2	0.98659	POS
ENSBTAG00000000480	IFRD2	ENSBTAG00000006222	TFDP2	-0.97399	NEG
ENSBTAG00000000483	HYAL1	ENSBTAG00000007592	RARG	0.95355	POS
ENSBTAG00000000483	HYAL1	ENSBTAG00000011982	BATF3	0.95223	POS
ENSBTAG00000000483	HYAL1	ENSBTAG00000038650	MS4A7	0.96624	POS
ENSBTAG00000000483	HYAL1	ENSBTAG00000046307	CEBPD	0.97873	POS
ENSBTAG00000000483	HYAL1	ENSBTAG00000049609		0.96447	POS
ENSBTAG00000000484	HYAL2	ENSBTAG00000006222	TFDP2	-0.96035	NEG
ENSBTAG00000000484	HYAL2	ENSBTAG00000020148	TEK	0.96192	POS
ENSBTAG00000000489	WDR54	ENSBTAG00000010756	ST7	0.95944	POS
ENSBTAG00000000490	RTKN	ENSBTAG00000019121	IFT122	0.96156	POS
ENSBTAG00000000492	ASNSD1	ENSBTAG00000001139	ACHE	-0.96442	NEG
ENSBTAG00000000492	ASNSD1	ENSBTAG00000015604	ZNF385A	-0.95389	NEG
ENSBTAG00000000494	PDE4D	ENSBTAG00000053029	ZNF26	0.95019	POS
ENSBTAG00000000500	PINX1	ENSBTAG00000003650	NR4A2	-0.96735	NEG
ENSBTAG00000000500	PINX1	ENSBTAG00000020148	TEK	0.98275	POS
ENSBTAG00000000504	GTF2B	ENSBTAG00000007020	ZNF502	-0.97457	NEG
ENSBTAG00000000504	GTF2B	ENSBTAG00000007761	ZBTB5	-0.95349	NEG
ENSBTAG00000000504	GTF2B	ENSBTAG00000008306	MKRN1	0.96809	POS
ENSBTAG00000000504	GTF2B	ENSBTAG00000016074	ZNF143	-0.96369	NEG
ENSBTAG00000000504	GTF2B	ENSBTAG00000024803	ENDOD1	0.9713	POS
ENSBTAG00000000504	GTF2B	ENSBTAG00000044194	ZDHHC2	0.99434	POS
ENSBTAG00000000504	GTF2B	ENSBTAG00000054525		0.95209	POS
ENSBTAG00000000505	KYAT3	ENSBTAG00000025146		-0.96185	NEG
ENSBTAG00000000507	NR4A1	ENSBTAG00000001385	ZSCAN2	0.96154	POS
ENSBTAG00000000510	ATG101	ENSBTAG00000000696	ILK	0.9578	POS
ENSBTAG00000000510	ATG101	ENSBTAG00000002687	TSHZ3	0.95616	POS
ENSBTAG00000000510	ATG101	ENSBTAG00000010913		0.96457	POS
ENSBTAG00000000510	ATG101	ENSBTAG00000014250	ZC3HAV1L	-0.96695	NEG
ENSBTAG00000000510	ATG101	ENSBTAG00000016504	AGAP1	0.97523	POS
ENSBTAG00000000510	ATG101	ENSBTAG00000033278	F2RL3	0.95687	POS
ENSBTAG00000000511	CNST	ENSBTAG00000002687	TSHZ3	-0.95111	NEG
ENSBTAG00000000511	CNST	ENSBTAG00000007181	KIFC3	-0.97432	NEG
ENSBTAG00000000511	CNST	ENSBTAG00000010913		-0.97349	NEG
ENSBTAG00000000511	CNST	ENSBTAG00000020561	KLHL15	0.96945	POS
ENSBTAG00000000511	CNST	ENSBTAG00000033278	F2RL3	-0.98635	NEG
ENSBTAG00000000512	SNTA1	ENSBTAG00000047626	CCDC188	0.95107	POS
ENSBTAG00000000521	PLEKHA8	ENSBTAG00000005029		-0.97616	NEG
ENSBTAG00000000521	PLEKHA8	ENSBTAG00000007833	PIAS2	0.99052	POS
ENSBTAG00000000521	PLEKHA8	ENSBTAG00000010450	WIZ	-0.9918	NEG
ENSBTAG00000000521	PLEKHA8	ENSBTAG00000015752	SP110	0.95371	POS
ENSBTAG00000000521	PLEKHA8	ENSBTAG00000037757	EBF4	-0.96227	NEG
ENSBTAG00000000521	PLEKHA8	ENSBTAG00000045877	TSC22D3	-0.95288	NEG
ENSBTAG00000000524	CSTB	ENSBTAG00000038650	MS4A7	0.95263	POS
ENSBTAG00000000524	CSTB	ENSBTAG00000046307	CEBPD	0.96978	POS
ENSBTAG00000000524	CSTB	ENSBTAG00000049609		0.97257	POS
ENSBTAG00000000526	TOPBP1	ENSBTAG00000001511	BCL6	-0.98116	NEG
ENSBTAG00000000526	TOPBP1	ENSBTAG00000007181	KIFC3	-0.96266	NEG
ENSBTAG00000000526	TOPBP1	ENSBTAG00000008573	ZFP36	-0.97086	NEG
ENSBTAG00000000526	TOPBP1	ENSBTAG00000015604	ZNF385A	-0.9589	NEG
ENSBTAG00000000526	TOPBP1	ENSBTAG00000047680	IRF7	-0.96724	NEG
ENSBTAG00000000527	ZFAND3	ENSBTAG00000002687	TSHZ3	0.95841	POS
ENSBTAG00000000527	ZFAND3	ENSBTAG00000004386	SOCS1	0.97707	POS
ENSBTAG00000000527	ZFAND3	ENSBTAG00000014250	ZC3HAV1L	-0.96835	NEG
ENSBTAG00000000527	ZFAND3	ENSBTAG00000045877	TSC22D3	0.95324	POS
ENSBTAG00000000528	MANBAL	ENSBTAG00000010756	ST7	0.95906	POS
ENSBTAG00000000529	BTBD9	ENSBTAG00000000561	OCLN	0.97182	POS
ENSBTAG00000000529	BTBD9	ENSBTAG00000009663	YBX3	-0.98265	NEG
ENSBTAG00000000529	BTBD9	ENSBTAG00000032021	RALB	-0.96465	NEG
ENSBTAG00000000532		ENSBTAG00000054635	ZNF33B	-0.99438	NEG
ENSBTAG00000000539	LRRC28	ENSBTAG00000003617	ALKBH4	0.96891	POS
ENSBTAG00000000539	LRRC28	ENSBTAG00000011982	BATF3	0.95061	POS
ENSBTAG00000000539	LRRC28	ENSBTAG00000016074	ZNF143	-0.95546	NEG
ENSBTAG00000000539	LRRC28	ENSBTAG00000021553	PTPN14	0.95259	POS
ENSBTAG00000000539	LRRC28	ENSBTAG00000024803	ENDOD1	0.97133	POS
ENSBTAG00000000539	LRRC28	ENSBTAG00000048873		0.95692	POS
ENSBTAG00000000545	PPP4R3B	ENSBTAG00000014995	THAP8	-0.95328	NEG
ENSBTAG00000000545	PPP4R3B	ENSBTAG00000016592		-0.973	NEG
ENSBTAG00000000545	PPP4R3B	ENSBTAG00000019020	TAX1BP1	0.96378	POS
ENSBTAG00000000545	PPP4R3B	ENSBTAG00000052306		-0.98521	NEG
ENSBTAG00000000546	TOB1	ENSBTAG00000015893	EPN3	-0.96572	NEG
ENSBTAG00000000546	TOB1	ENSBTAG00000038080		0.95448	POS
ENSBTAG00000000548	KLHDC10	ENSBTAG00000000737	DMXL2	0.96227	POS
ENSBTAG00000000550	ATP5F1D	ENSBTAG00000000696	ILK	0.97885	POS
ENSBTAG00000000550	ATP5F1D	ENSBTAG00000002917	PRKAG2	0.96683	POS
ENSBTAG00000000550	ATP5F1D	ENSBTAG00000020704	RAMP3	0.95021	POS
ENSBTAG00000000550	ATP5F1D	ENSBTAG00000027557	ZNF408	0.95012	POS
ENSBTAG00000000555	ACO1	ENSBTAG00000001139	ACHE	0.96276	POS
ENSBTAG00000000555	ACO1	ENSBTAG00000015050	HCN2	0.95707	POS
ENSBTAG00000000555	ACO1	ENSBTAG00000022379	VSIG2	0.99604	POS
ENSBTAG00000000559	PLTP	ENSBTAG00000001163	MACROH2A2	0.96934	POS
ENSBTAG00000000559	PLTP	ENSBTAG00000003968	UBP1	-0.95787	NEG
ENSBTAG00000000559	PLTP	ENSBTAG00000010913		0.97041	POS
ENSBTAG00000000559	PLTP	ENSBTAG00000016504	AGAP1	0.97649	POS
ENSBTAG00000000559	PLTP	ENSBTAG00000019020	TAX1BP1	-0.9618	NEG
ENSBTAG00000000559	PLTP	ENSBTAG00000030246	ENTPD8	0.97573	POS
ENSBTAG00000000560		ENSBTAG00000009097	FANCI	0.9658	POS
ENSBTAG00000000560		ENSBTAG00000020100		0.95382	POS
ENSBTAG00000000560		ENSBTAG00000021681	PRR11	0.96377	POS
ENSBTAG00000000561	OCLN	ENSBTAG00000000964	FCRL5	0.96107	POS
ENSBTAG00000000561	OCLN	ENSBTAG00000001099	PIANP	-0.9624	NEG
ENSBTAG00000000561	OCLN	ENSBTAG00000001219		0.96826	POS
ENSBTAG00000000561	OCLN	ENSBTAG00000001692	NDST1	0.95438	POS
ENSBTAG00000000561	OCLN	ENSBTAG00000002393	C23H6orf89	0.97806	POS
ENSBTAG00000000561	OCLN	ENSBTAG00000002956	ZNF674	0.96997	POS
ENSBTAG00000000561	OCLN	ENSBTAG00000003607	FAM20C	-0.9647	NEG
ENSBTAG00000000561	OCLN	ENSBTAG00000004259	HPCAL1	-0.97063	NEG
ENSBTAG00000000561	OCLN	ENSBTAG00000005227	ATF6	0.95452	POS
ENSBTAG00000000561	OCLN	ENSBTAG00000005970	XBP1	-0.9506	NEG
ENSBTAG00000000561	OCLN	ENSBTAG00000006490	BOLA-DOA	0.97242	POS
ENSBTAG00000000561	OCLN	ENSBTAG00000006941	ATAT1	0.96118	POS
ENSBTAG00000000561	OCLN	ENSBTAG00000008385	KLHL36	-0.96811	NEG
ENSBTAG00000000561	OCLN	ENSBTAG00000008650	CAMK1D	0.97686	POS
ENSBTAG00000000561	OCLN	ENSBTAG00000008902	ZNF345	0.98047	POS
ENSBTAG00000000561	OCLN	ENSBTAG00000009272	MIDEAS	0.96801	POS
ENSBTAG00000000561	OCLN	ENSBTAG00000009663	YBX3	-0.98964	NEG
ENSBTAG00000000561	OCLN	ENSBTAG00000010234	DHRS1	-0.96707	NEG
ENSBTAG00000000561	OCLN	ENSBTAG00000010419	CYP2R1	0.97389	POS
ENSBTAG00000000561	OCLN	ENSBTAG00000011344	TMEM110	0.98705	POS
ENSBTAG00000000561	OCLN	ENSBTAG00000011940	ZNF831	0.95227	POS
ENSBTAG00000000561	OCLN	ENSBTAG00000012338	FAH	-0.98228	NEG
ENSBTAG00000000561	OCLN	ENSBTAG00000012658	TMA16	0.96075	POS
ENSBTAG00000000561	OCLN	ENSBTAG00000013065	HFE	-0.97401	NEG
ENSBTAG00000000561	OCLN	ENSBTAG00000013368	ANKRD22	-0.96976	NEG
ENSBTAG00000000561	OCLN	ENSBTAG00000013676	DYNC2LI1	-0.96798	NEG
ENSBTAG00000000561	OCLN	ENSBTAG00000013830	LEO1	0.98349	POS
ENSBTAG00000000561	OCLN	ENSBTAG00000014088	MBNL3	0.95299	POS
ENSBTAG00000000561	OCLN	ENSBTAG00000014186	NCOA5	0.96172	POS
ENSBTAG00000000561	OCLN	ENSBTAG00000014319	DNM3	-0.96044	NEG
ENSBTAG00000000561	OCLN	ENSBTAG00000014382	KANK4	-0.96382	NEG
ENSBTAG00000000561	OCLN	ENSBTAG00000015212	IFNAR2	0.95849	POS
ENSBTAG00000000561	OCLN	ENSBTAG00000015713	TLK2	0.95152	POS
ENSBTAG00000000561	OCLN	ENSBTAG00000016093	PLP2	-0.97974	NEG
ENSBTAG00000000561	OCLN	ENSBTAG00000016095	PRICKLE3	-0.95635	NEG
ENSBTAG00000000561	OCLN	ENSBTAG00000016999	RYK	0.95772	POS
ENSBTAG00000000561	OCLN	ENSBTAG00000017086	GRB10	-0.97252	NEG
ENSBTAG00000000561	OCLN	ENSBTAG00000017955	KCNIP3	-0.95442	NEG
ENSBTAG00000000561	OCLN	ENSBTAG00000018207	M6PR	-0.9556	NEG
ENSBTAG00000000561	OCLN	ENSBTAG00000019153	JMJD6	-0.96087	NEG
ENSBTAG00000000561	OCLN	ENSBTAG00000019686	NCKAP1L	0.97134	POS
ENSBTAG00000000561	OCLN	ENSBTAG00000019933	MKNK1	-0.97584	NEG
ENSBTAG00000000561	OCLN	ENSBTAG00000019964	GAS6	-0.95462	NEG
ENSBTAG00000000561	OCLN	ENSBTAG00000019998	HAGH	-0.96359	NEG
ENSBTAG00000000561	OCLN	ENSBTAG00000020327	ZNF410	0.95416	POS
ENSBTAG00000000561	OCLN	ENSBTAG00000020598	PPP2R2C	0.98589	POS
ENSBTAG00000000561	OCLN	ENSBTAG00000020783	MAPK14	-0.98609	NEG
ENSBTAG00000000561	OCLN	ENSBTAG00000021801	INPP5F	0.97378	POS
ENSBTAG00000000561	OCLN	ENSBTAG00000022238	B4GAT1	0.95772	POS
ENSBTAG00000000561	OCLN	ENSBTAG00000024144	LURAP1	0.98639	POS
ENSBTAG00000000561	OCLN	ENSBTAG00000024947	TCAM1	0.95865	POS
ENSBTAG00000000561	OCLN	ENSBTAG00000025462	GADD45B	-0.99289	NEG
ENSBTAG00000000561	OCLN	ENSBTAG00000025642		0.95036	POS
ENSBTAG00000000561	OCLN	ENSBTAG00000025775	INSL3	-0.95941	NEG
ENSBTAG00000000561	OCLN	ENSBTAG00000030222	L3MBTL2	0.98815	POS
ENSBTAG00000000561	OCLN	ENSBTAG00000032021	RALB	-0.95197	NEG
ENSBTAG00000000561	OCLN	ENSBTAG00000033563	ZNF529	0.95341	POS
ENSBTAG00000000561	OCLN	ENSBTAG00000046140	NPDC1	-0.95774	NEG
ENSBTAG00000000561	OCLN	ENSBTAG00000047238	ITGAM	0.96014	POS
ENSBTAG00000000561	OCLN	ENSBTAG00000049367		0.95084	POS
ENSBTAG00000000561	OCLN	ENSBTAG00000050020		0.96316	POS
ENSBTAG00000000561	OCLN	ENSBTAG00000051367		0.9616	POS
ENSBTAG00000000561	OCLN	ENSBTAG00000054615		-0.98881	NEG
ENSBTAG00000000562	TOMM20	ENSBTAG00000009209	BEND5	-0.98559	NEG
ENSBTAG00000000562	TOMM20	ENSBTAG00000021566	PAX2	-0.95284	NEG
ENSBTAG00000000563	MYD88	ENSBTAG00000000696	ILK	0.961	POS
ENSBTAG00000000563	MYD88	ENSBTAG00000002917	PRKAG2	0.95884	POS
ENSBTAG00000000563	MYD88	ENSBTAG00000008893	ANO10	0.9711	POS
ENSBTAG00000000563	MYD88	ENSBTAG00000010913		0.97695	POS
ENSBTAG00000000563	MYD88	ENSBTAG00000019020	TAX1BP1	-0.98073	NEG
ENSBTAG00000000563	MYD88	ENSBTAG00000021115	ZNF692	0.95626	POS
ENSBTAG00000000563	MYD88	ENSBTAG00000052306		0.95661	POS
ENSBTAG00000000565	RFX7	ENSBTAG00000039728		-0.96409	NEG
ENSBTAG00000000566	CCDC14	ENSBTAG00000001511	BCL6	-0.97889	NEG
ENSBTAG00000000566	CCDC14	ENSBTAG00000007181	KIFC3	-0.97453	NEG
ENSBTAG00000000566	CCDC14	ENSBTAG00000009631	ZNF683	-0.95629	NEG
ENSBTAG00000000566	CCDC14	ENSBTAG00000014250	ZC3HAV1L	0.96921	POS
ENSBTAG00000000566	CCDC14	ENSBTAG00000021789	ZNF574	-0.971	NEG
ENSBTAG00000000566	CCDC14	ENSBTAG00000045877	TSC22D3	-0.967	NEG
ENSBTAG00000000578	ABHD16A	ENSBTAG00000001163	MACROH2A2	0.96279	POS
ENSBTAG00000000578	ABHD16A	ENSBTAG00000005031	DOC2A	0.97692	POS
ENSBTAG00000000578	ABHD16A	ENSBTAG00000005195	ZNF200	-0.96533	NEG
ENSBTAG00000000579	NIPBL	ENSBTAG00000003264	NR1H2	-0.95402	NEG
ENSBTAG00000000579	NIPBL	ENSBTAG00000005195	ZNF200	0.98555	POS
ENSBTAG00000000579	NIPBL	ENSBTAG00000010913		-0.97518	NEG
ENSBTAG00000000579	NIPBL	ENSBTAG00000019020	TAX1BP1	0.97782	POS
ENSBTAG00000000579	NIPBL	ENSBTAG00000020704	RAMP3	-0.96183	NEG
ENSBTAG00000000579	NIPBL	ENSBTAG00000021115	ZNF692	-0.96228	NEG
ENSBTAG00000000579	NIPBL	ENSBTAG00000033278	F2RL3	-0.96593	NEG
ENSBTAG00000000579	NIPBL	ENSBTAG00000052306		-0.96626	NEG
ENSBTAG00000000580	LY6G6F	ENSBTAG00000003264	NR1H2	0.99605	POS
ENSBTAG00000000580	LY6G6F	ENSBTAG00000006170	ZNF76	0.97201	POS
ENSBTAG00000000580	LY6G6F	ENSBTAG00000011003	IKZF3	-0.97553	NEG
ENSBTAG00000000580	LY6G6F	ENSBTAG00000020704	RAMP3	0.98628	POS
ENSBTAG00000000582	LY6G6E	ENSBTAG00000002687	TSHZ3	0.97153	POS
ENSBTAG00000000582	LY6G6E	ENSBTAG00000003264	NR1H2	0.96249	POS
ENSBTAG00000000582	LY6G6E	ENSBTAG00000020561	KLHL15	-0.99289	NEG
ENSBTAG00000000582	LY6G6E	ENSBTAG00000027557	ZNF408	0.96245	POS
ENSBTAG00000000585	LY6G6C	ENSBTAG00000008893	ANO10	0.9981	POS
ENSBTAG00000000585	LY6G6C	ENSBTAG00000048873		0.95122	POS
ENSBTAG00000000586	CPLANE1	ENSBTAG00000014861	SLC20A2	-0.97425	NEG
ENSBTAG00000000586	CPLANE1	ENSBTAG00000019303	MAFK	-0.98508	NEG
ENSBTAG00000000586	CPLANE1	ENSBTAG00000019961	ATP4B	-0.95504	NEG
ENSBTAG00000000590	POLE	ENSBTAG00000002224	UHRF1	0.98696	POS
ENSBTAG00000000590	POLE	ENSBTAG00000002756	CDCA2	0.96795	POS
ENSBTAG00000000590	POLE	ENSBTAG00000008216	RRM2	0.98594	POS
ENSBTAG00000000590	POLE	ENSBTAG00000009097	FANCI	0.98078	POS
ENSBTAG00000000590	POLE	ENSBTAG00000014246	CENPH	0.9704	POS
ENSBTAG00000000590	POLE	ENSBTAG00000016406	MCM10	0.95761	POS
ENSBTAG00000000590	POLE	ENSBTAG00000017329	GMNN	0.95004	POS
ENSBTAG00000000590	POLE	ENSBTAG00000017446	E2F8	0.99452	POS
ENSBTAG00000000590	POLE	ENSBTAG00000018216	SKA1	0.97361	POS
ENSBTAG00000000590	POLE	ENSBTAG00000021673	NDC80	0.98488	POS
ENSBTAG00000000590	POLE	ENSBTAG00000051410	TAS1R3	0.99093	POS
ENSBTAG00000000590	POLE	ENSBTAG00000053398	KNL1	0.96396	POS
ENSBTAG00000000598	CST3	ENSBTAG00000006170	ZNF76	0.95281	POS
ENSBTAG00000000598	CST3	ENSBTAG00000016592		0.97259	POS
ENSBTAG00000000598	CST3	ENSBTAG00000021115	ZNF692	0.96488	POS
ENSBTAG00000000598	CST3	ENSBTAG00000052306		0.99036	POS
ENSBTAG00000000599	CCNI	ENSBTAG00000012464	AFAP1	0.98298	POS
ENSBTAG00000000599	CCNI	ENSBTAG00000012972	CYP2U1	0.96227	POS
ENSBTAG00000000599	CCNI	ENSBTAG00000019349	SLC6A4	0.98049	POS
ENSBTAG00000000599	CCNI	ENSBTAG00000021077	BOLA-DQB	-0.98396	NEG
ENSBTAG00000000599	CCNI	ENSBTAG00000054976	MCTP1	0.96903	POS
ENSBTAG00000000601	COL11A2	ENSBTAG00000046520	TCFL5	0.95577	POS
ENSBTAG00000000601	COL11A2	ENSBTAG00000053661		-0.95006	NEG
ENSBTAG00000000602	RXRB	ENSBTAG00000025146		-0.99123	NEG
ENSBTAG00000000605	ATP5PF	ENSBTAG00000019015	IFITM3	0.98359	POS
ENSBTAG00000000605	ATP5PF	ENSBTAG00000020356	GON4L	-0.97664	NEG
ENSBTAG00000000608	PRCC	ENSBTAG00000020356	GON4L	-0.9744	NEG
ENSBTAG00000000613	ELAVL1	ENSBTAG00000010384	CDC6	0.95443	POS
ENSBTAG00000000622	RPS17	ENSBTAG00000000696	ILK	0.9578	POS
ENSBTAG00000000622	RPS17	ENSBTAG00000010756	ST7	0.96165	POS
ENSBTAG00000000629	MMS22L	ENSBTAG00000010788	PPM1E	0.97733	POS
ENSBTAG00000000629	MMS22L	ENSBTAG00000021920	SEMA4C	-0.97042	NEG
ENSBTAG00000000630	LSM14A	ENSBTAG00000005195	ZNF200	0.97364	POS
ENSBTAG00000000630	LSM14A	ENSBTAG00000007181	KIFC3	-0.96488	NEG
ENSBTAG00000000630	LSM14A	ENSBTAG00000010913		-0.9652	NEG
ENSBTAG00000000630	LSM14A	ENSBTAG00000019020	TAX1BP1	0.96603	POS
ENSBTAG00000000630	LSM14A	ENSBTAG00000052306		-0.97099	NEG
ENSBTAG00000000632		ENSBTAG00000007592	RARG	-0.96194	NEG
ENSBTAG00000000632		ENSBTAG00000009252	KLRA1	0.97049	POS
ENSBTAG00000000632		ENSBTAG00000016726	KIF15	0.95558	POS
ENSBTAG00000000632		ENSBTAG00000018730	ZBTB17	-0.96006	NEG
ENSBTAG00000000632		ENSBTAG00000055046		-0.95622	NEG
ENSBTAG00000000638	CDT1	ENSBTAG00000003650	NR4A2	-0.96542	NEG
ENSBTAG00000000639	APRT	ENSBTAG00000002917	PRKAG2	0.97391	POS
ENSBTAG00000000639	APRT	ENSBTAG00000016592		0.97434	POS
ENSBTAG00000000639	APRT	ENSBTAG00000020441	HMG20A	-0.96303	NEG
ENSBTAG00000000639	APRT	ENSBTAG00000021115	ZNF692	0.9782	POS
ENSBTAG00000000639	APRT	ENSBTAG00000047626	CCDC188	0.96178	POS
ENSBTAG00000000641	SKAP1	ENSBTAG00000019961	ATP4B	0.97351	POS
ENSBTAG00000000642	INTS1	ENSBTAG00000015655	APBB1	0.96216	POS
ENSBTAG00000000642	INTS1	ENSBTAG00000020729	DHRS7	0.98828	POS
ENSBTAG00000000647	SELENOO	ENSBTAG00000001511	BCL6	0.9611	POS
ENSBTAG00000000647	SELENOO	ENSBTAG00000007181	KIFC3	0.98133	POS
ENSBTAG00000000647	SELENOO	ENSBTAG00000008893	ANO10	0.96271	POS
ENSBTAG00000000647	SELENOO	ENSBTAG00000009631	ZNF683	0.96094	POS
ENSBTAG00000000647	SELENOO	ENSBTAG00000015604	ZNF385A	0.95497	POS
ENSBTAG00000000650	TUBGCP6	ENSBTAG00000005195	ZNF200	-0.96288	NEG
ENSBTAG00000000650	TUBGCP6	ENSBTAG00000021115	ZNF692	0.96869	POS
ENSBTAG00000000650	TUBGCP6	ENSBTAG00000024379	LRRC17	0.95774	POS
ENSBTAG00000000650	TUBGCP6	ENSBTAG00000052306		0.99385	POS
ENSBTAG00000000653	PPP1R16B	ENSBTAG00000011828	ARID3B	-0.95215	NEG
ENSBTAG00000000656	NFATC1	ENSBTAG00000018167	KLHL31	-0.98655	NEG
ENSBTAG00000000658	WDR97	ENSBTAG00000046142	PRKAR1B	0.95845	POS
ENSBTAG00000000662	TCF20	ENSBTAG00000023891	RBM20	0.98796	POS
ENSBTAG00000000666	GHDC	ENSBTAG00000001163	MACROH2A2	0.95927	POS
ENSBTAG00000000666	GHDC	ENSBTAG00000005031	DOC2A	0.97967	POS
ENSBTAG00000000666	GHDC	ENSBTAG00000005195	ZNF200	-0.9698	NEG
ENSBTAG00000000666	GHDC	ENSBTAG00000019020	TAX1BP1	-0.97088	NEG
ENSBTAG00000000667	APOL3	ENSBTAG00000007159	ESR1	-0.95722	NEG
ENSBTAG00000000667	APOL3	ENSBTAG00000010756	ST7	0.96171	POS
ENSBTAG00000000668	SLC22A5	ENSBTAG00000016319	CYB5D2	-0.98607	NEG
ENSBTAG00000000671	PARP3	ENSBTAG00000010590	FAM118A	0.97022	POS
ENSBTAG00000000672	OTULINL	ENSBTAG00000001139	ACHE	0.95211	POS
ENSBTAG00000000672	OTULINL	ENSBTAG00000014995	THAP8	0.96046	POS
ENSBTAG00000000672	OTULINL	ENSBTAG00000015604	ZNF385A	0.96056	POS
ENSBTAG00000000675	PGS1	ENSBTAG00000001919	ZNF652	-0.97962	NEG
ENSBTAG00000000675	PGS1	ENSBTAG00000020441	HMG20A	-0.99027	NEG
ENSBTAG00000000675	PGS1	ENSBTAG00000043394		-0.95307	NEG
ENSBTAG00000000676	DOP1A	ENSBTAG00000002917	PRKAG2	-0.95645	NEG
ENSBTAG00000000676	DOP1A	ENSBTAG00000016592		-0.96071	NEG
ENSBTAG00000000676	DOP1A	ENSBTAG00000020441	HMG20A	0.98297	POS
ENSBTAG00000000676	DOP1A	ENSBTAG00000021115	ZNF692	-0.96484	NEG
ENSBTAG00000000678	CSDE1	ENSBTAG00000003264	NR1H2	-0.97484	NEG
ENSBTAG00000000678	CSDE1	ENSBTAG00000006170	ZNF76	-0.98553	NEG
ENSBTAG00000000678	CSDE1	ENSBTAG00000011003	IKZF3	0.97796	POS
ENSBTAG00000000678	CSDE1	ENSBTAG00000020704	RAMP3	-0.97733	NEG
ENSBTAG00000000678	CSDE1	ENSBTAG00000027557	ZNF408	-0.97121	NEG
ENSBTAG00000000682	RAPGEF6	ENSBTAG00000008810	GPBP1L1	0.95896	POS
ENSBTAG00000000682	RAPGEF6	ENSBTAG00000024379	LRRC17	-0.96556	NEG
ENSBTAG00000000684	ARHGEF10L	ENSBTAG00000002788	RAB27B	-0.99224	NEG
ENSBTAG00000000684	ARHGEF10L	ENSBTAG00000007470	TRIM58	-0.97843	NEG
ENSBTAG00000000686	NANP	ENSBTAG00000007799	MTFR2	0.97154	POS
ENSBTAG00000000686	NANP	ENSBTAG00000019518	ZNF513	-0.95403	NEG
ENSBTAG00000000694	TAF10	ENSBTAG00000000696	ILK	0.97259	POS
ENSBTAG00000000694	TAF10	ENSBTAG00000007181	KIFC3	0.95581	POS
ENSBTAG00000000694	TAF10	ENSBTAG00000010913		0.99854	POS
ENSBTAG00000000694	TAF10	ENSBTAG00000016504	AGAP1	0.9844	POS
ENSBTAG00000000694	TAF10	ENSBTAG00000019020	TAX1BP1	-0.9848	NEG
ENSBTAG00000000694	TAF10	ENSBTAG00000033278	F2RL3	0.9696	POS
ENSBTAG00000000696	ILK	ENSBTAG00000000750	MSL2	-0.98556	NEG
ENSBTAG00000000696	ILK	ENSBTAG00000000764	GIPC1	0.96148	POS
ENSBTAG00000000696	ILK	ENSBTAG00000000770	PGM2L1	-0.97423	NEG
ENSBTAG00000000696	ILK	ENSBTAG00000000810	COPE	0.97034	POS
ENSBTAG00000000696	ILK	ENSBTAG00000001131	SLC12A9	0.96245	POS
ENSBTAG00000000696	ILK	ENSBTAG00000001394	TMED9	0.98145	POS
ENSBTAG00000000696	ILK	ENSBTAG00000001499	TRIM33	-0.95628	NEG
ENSBTAG00000000696	ILK	ENSBTAG00000001794		0.96332	POS
ENSBTAG00000000696	ILK	ENSBTAG00000001977	YIPF6	-0.95217	NEG
ENSBTAG00000000696	ILK	ENSBTAG00000002086	PRPF4B	-0.96774	NEG
ENSBTAG00000000696	ILK	ENSBTAG00000002095	MEN1	0.95918	POS
ENSBTAG00000000696	ILK	ENSBTAG00000002121	CDK2AP2	0.98463	POS
ENSBTAG00000000696	ILK	ENSBTAG00000002147	PPP4R2	-0.97302	NEG
ENSBTAG00000000696	ILK	ENSBTAG00000002220	SPTLC1	-0.95527	NEG
ENSBTAG00000000696	ILK	ENSBTAG00000002336	RCOR1	-0.9665	NEG
ENSBTAG00000000696	ILK	ENSBTAG00000002398	ZNF567	-0.95248	NEG
ENSBTAG00000000696	ILK	ENSBTAG00000002457	SEC61B	0.96499	POS
ENSBTAG00000000696	ILK	ENSBTAG00000002468	RPS28	0.95235	POS
ENSBTAG00000000696	ILK	ENSBTAG00000002470	CCDC78	0.95716	POS
ENSBTAG00000000696	ILK	ENSBTAG00000002475	RAB11B	0.95913	POS
ENSBTAG00000000696	ILK	ENSBTAG00000002480	NUDT1	0.97284	POS
ENSBTAG00000000696	ILK	ENSBTAG00000002734		0.97606	POS
ENSBTAG00000000696	ILK	ENSBTAG00000002871	COPS6	0.95513	POS
ENSBTAG00000000696	ILK	ENSBTAG00000002890	RBM10	0.98001	POS
ENSBTAG00000000696	ILK	ENSBTAG00000002920	KAT6B	-0.9549	NEG
ENSBTAG00000000696	ILK	ENSBTAG00000003126	PEX16	0.96461	POS
ENSBTAG00000000696	ILK	ENSBTAG00000003155	IFI27L2	0.98064	POS
ENSBTAG00000000696	ILK	ENSBTAG00000003205	RPL35	0.98274	POS
ENSBTAG00000000696	ILK	ENSBTAG00000003265	ADD3	-0.95303	NEG
ENSBTAG00000000696	ILK	ENSBTAG00000003294	MRPL43	0.95458	POS
ENSBTAG00000000696	ILK	ENSBTAG00000003315		0.9759	POS
ENSBTAG00000000696	ILK	ENSBTAG00000003390	SF3A1	0.99199	POS
ENSBTAG00000000696	ILK	ENSBTAG00000003503	C18H16orf87	-0.96725	NEG
ENSBTAG00000000696	ILK	ENSBTAG00000003579	FBXW4	0.9853	POS
ENSBTAG00000000696	ILK	ENSBTAG00000003707	GRAP	0.98457	POS
ENSBTAG00000000696	ILK	ENSBTAG00000003740	KDM6A	-0.98409	NEG
ENSBTAG00000000696	ILK	ENSBTAG00000003914	MVB12A	0.97091	POS
ENSBTAG00000000696	ILK	ENSBTAG00000003941	AP1AR	-0.96416	NEG
ENSBTAG00000000696	ILK	ENSBTAG00000003943	TTC39B	-0.95631	NEG
ENSBTAG00000000696	ILK	ENSBTAG00000003954	ASH1L	-0.95149	NEG
ENSBTAG00000000696	ILK	ENSBTAG00000004120	HEMK1	0.96606	POS
ENSBTAG00000000696	ILK	ENSBTAG00000004227	TBCK	-0.9701	NEG
ENSBTAG00000000696	ILK	ENSBTAG00000004374	CNPY2	0.96761	POS
ENSBTAG00000000696	ILK	ENSBTAG00000004416	NUDC	0.95112	POS
ENSBTAG00000000696	ILK	ENSBTAG00000004492	SWT1	-0.98076	NEG
ENSBTAG00000000696	ILK	ENSBTAG00000004521	LSM7	0.97558	POS
ENSBTAG00000000696	ILK	ENSBTAG00000004604	CCDC124	0.96379	POS
ENSBTAG00000000696	ILK	ENSBTAG00000004625	PYGB	0.9833	POS
ENSBTAG00000000696	ILK	ENSBTAG00000004632	ASPSCR1	0.99018	POS
ENSBTAG00000000696	ILK	ENSBTAG00000004659	COQ10B	-0.96707	NEG
ENSBTAG00000000696	ILK	ENSBTAG00000004782	PTPRCAP	0.97642	POS
ENSBTAG00000000696	ILK	ENSBTAG00000004804	RRN3	-0.96758	NEG
ENSBTAG00000000696	ILK	ENSBTAG00000004875	NAA60	0.96949	POS
ENSBTAG00000000696	ILK	ENSBTAG00000004907	MINK1	0.95888	POS
ENSBTAG00000000696	ILK	ENSBTAG00000004939	ZNF569	-0.95867	NEG
ENSBTAG00000000696	ILK	ENSBTAG00000005100	TMEM30A	-0.99291	NEG
ENSBTAG00000000696	ILK	ENSBTAG00000005102	PHTF2	-0.98962	NEG
ENSBTAG00000000696	ILK	ENSBTAG00000005142	RPL37	0.97687	POS
ENSBTAG00000000696	ILK	ENSBTAG00000005326	CSNK1A1	-0.95736	NEG
ENSBTAG00000000696	ILK	ENSBTAG00000005328	ICE2	-0.96098	NEG
ENSBTAG00000000696	ILK	ENSBTAG00000005349	RPL27A	0.95342	POS
ENSBTAG00000000696	ILK	ENSBTAG00000005408	CLK1	-0.95726	NEG
ENSBTAG00000000696	ILK	ENSBTAG00000005536	MEA1	0.98783	POS
ENSBTAG00000000696	ILK	ENSBTAG00000005588	DXO	0.98297	POS
ENSBTAG00000000696	ILK	ENSBTAG00000005628	CD52	0.98897	POS
ENSBTAG00000000696	ILK	ENSBTAG00000005654	TMSB10	0.96914	POS
ENSBTAG00000000696	ILK	ENSBTAG00000005688	MRPS2	0.9695	POS
ENSBTAG00000000696	ILK	ENSBTAG00000005833	ETNK1	-0.98982	NEG
ENSBTAG00000000696	ILK	ENSBTAG00000006085	DDOST	0.95587	POS
ENSBTAG00000000696	ILK	ENSBTAG00000006142	DHX36	-0.96393	NEG
ENSBTAG00000000696	ILK	ENSBTAG00000006189	ACTG1	0.96551	POS
ENSBTAG00000000696	ILK	ENSBTAG00000006322	DENND5A	-0.95567	NEG
ENSBTAG00000000696	ILK	ENSBTAG00000006342	ATP5IF1	0.97162	POS
ENSBTAG00000000696	ILK	ENSBTAG00000006422	TRIM28	0.95154	POS
ENSBTAG00000000696	ILK	ENSBTAG00000006448	ERI2	-0.98406	NEG
ENSBTAG00000000696	ILK	ENSBTAG00000006486	TSEN34	0.97188	POS
ENSBTAG00000000696	ILK	ENSBTAG00000006495	GNB2	0.96261	POS
ENSBTAG00000000696	ILK	ENSBTAG00000006533	NSFL1C	0.95915	POS
ENSBTAG00000000696	ILK	ENSBTAG00000006612	SCAF1	0.96113	POS
ENSBTAG00000000696	ILK	ENSBTAG00000006839	JOSD2	0.98947	POS
ENSBTAG00000000696	ILK	ENSBTAG00000006927	ABCF1	0.95291	POS
ENSBTAG00000000696	ILK	ENSBTAG00000007007	WDR20	-0.99591	NEG
ENSBTAG00000000696	ILK	ENSBTAG00000007329	SETDB2	-0.95321	NEG
ENSBTAG00000000696	ILK	ENSBTAG00000007467	MIB1	-0.95849	NEG
ENSBTAG00000000696	ILK	ENSBTAG00000007566	CEP170	-0.95999	NEG
ENSBTAG00000000696	ILK	ENSBTAG00000007567	TMX3	-0.96121	NEG
ENSBTAG00000000696	ILK	ENSBTAG00000007595	BROX	-0.95276	NEG
ENSBTAG00000000696	ILK	ENSBTAG00000007749	TONSL	0.9596	POS
ENSBTAG00000000696	ILK	ENSBTAG00000007863	GLS	-0.98777	NEG
ENSBTAG00000000696	ILK	ENSBTAG00000007942	TENT4B	-0.95855	NEG
ENSBTAG00000000696	ILK	ENSBTAG00000008034	LMAN2	0.95305	POS
ENSBTAG00000000696	ILK	ENSBTAG00000008060	SNRNP35	0.97493	POS
ENSBTAG00000000696	ILK	ENSBTAG00000008063	PPARA	-0.96247	NEG
ENSBTAG00000000696	ILK	ENSBTAG00000008186	UBXN6	0.98429	POS
ENSBTAG00000000696	ILK	ENSBTAG00000008396	MRPL54	0.95076	POS
ENSBTAG00000000696	ILK	ENSBTAG00000008412	BCL7C	0.99661	POS
ENSBTAG00000000696	ILK	ENSBTAG00000008421	SCRIB	0.97097	POS
ENSBTAG00000000696	ILK	ENSBTAG00000008480	CTBP1	0.98187	POS
ENSBTAG00000000696	ILK	ENSBTAG00000008518	MED25	0.95041	POS
ENSBTAG00000000696	ILK	ENSBTAG00000008525	LRIG2	-0.96637	NEG
ENSBTAG00000000696	ILK	ENSBTAG00000008703	EIF2AK2	-0.96321	NEG
ENSBTAG00000000696	ILK	ENSBTAG00000008764	SMYD5	0.95771	POS
ENSBTAG00000000696	ILK	ENSBTAG00000008837	CSNK2B	0.97539	POS
ENSBTAG00000000696	ILK	ENSBTAG00000008840	HM13	0.98495	POS
ENSBTAG00000000696	ILK	ENSBTAG00000008863	TMEM87A	-0.98632	NEG
ENSBTAG00000000696	ILK	ENSBTAG00000009023	TMTC3	-0.97896	NEG
ENSBTAG00000000696	ILK	ENSBTAG00000009109	CASD1	-0.95814	NEG
ENSBTAG00000000696	ILK	ENSBTAG00000009131	SKIC3	-0.98349	NEG
ENSBTAG00000000696	ILK	ENSBTAG00000009142	RNMT	-0.95203	NEG
ENSBTAG00000000696	ILK	ENSBTAG00000009175	RPS6KB2	0.96493	POS
ENSBTAG00000000696	ILK	ENSBTAG00000009187	DNAJC28	-0.9809	NEG
ENSBTAG00000000696	ILK	ENSBTAG00000009256	ITGA4	-0.958	NEG
ENSBTAG00000000696	ILK	ENSBTAG00000009439	EDRF1	-0.96901	NEG
ENSBTAG00000000696	ILK	ENSBTAG00000009508		0.95854	POS
ENSBTAG00000000696	ILK	ENSBTAG00000009534	NDUFB10	0.98582	POS
ENSBTAG00000000696	ILK	ENSBTAG00000009552	ATP2B1	-0.98057	NEG
ENSBTAG00000000696	ILK	ENSBTAG00000009611	PHF21A	-0.95538	NEG
ENSBTAG00000000696	ILK	ENSBTAG00000009744	FAM193A	0.96178	POS
ENSBTAG00000000696	ILK	ENSBTAG00000009778	KRAS	-0.96017	NEG
ENSBTAG00000000696	ILK	ENSBTAG00000009877	MCMBP	-0.97231	NEG
ENSBTAG00000000696	ILK	ENSBTAG00000009928	MLST8	0.96205	POS
ENSBTAG00000000696	ILK	ENSBTAG00000010018	ATP7A	-0.96413	NEG
ENSBTAG00000000696	ILK	ENSBTAG00000010134	OSTM1	-0.95992	NEG
ENSBTAG00000000696	ILK	ENSBTAG00000010146	PLXNB3	0.95896	POS
ENSBTAG00000000696	ILK	ENSBTAG00000010169	SUCO	-0.98676	NEG
ENSBTAG00000000696	ILK	ENSBTAG00000010232	NDUFS5	0.96334	POS
ENSBTAG00000000696	ILK	ENSBTAG00000010249	TMEM222	0.96205	POS
ENSBTAG00000000696	ILK	ENSBTAG00000010286	NPAT	-0.95414	NEG
ENSBTAG00000000696	ILK	ENSBTAG00000010447	LSP1	0.98463	POS
ENSBTAG00000000696	ILK	ENSBTAG00000010481	UBXN1	0.95376	POS
ENSBTAG00000000696	ILK	ENSBTAG00000010513	GPS2	0.98454	POS
ENSBTAG00000000696	ILK	ENSBTAG00000010593	SRP72	-0.9927	NEG
ENSBTAG00000000696	ILK	ENSBTAG00000010692	SND1	0.95817	POS
ENSBTAG00000000696	ILK	ENSBTAG00000010737	CDK11	0.95344	POS
ENSBTAG00000000696	ILK	ENSBTAG00000010799	MYL6	0.97427	POS
ENSBTAG00000000696	ILK	ENSBTAG00000010871	EIF4EBP3	-0.95388	NEG
ENSBTAG00000000696	ILK	ENSBTAG00000010913		0.98249	POS
ENSBTAG00000000696	ILK	ENSBTAG00000010957	LHPP	0.95959	POS
ENSBTAG00000000696	ILK	ENSBTAG00000011105	SLC38A2	-0.96303	NEG
ENSBTAG00000000696	ILK	ENSBTAG00000011351	TMEM259	0.95518	POS
ENSBTAG00000000696	ILK	ENSBTAG00000011529	ATR	-0.96769	NEG
ENSBTAG00000000696	ILK	ENSBTAG00000011541	RBL1	-0.96152	NEG
ENSBTAG00000000696	ILK	ENSBTAG00000011625	LYPLA2	0.95489	POS
ENSBTAG00000000696	ILK	ENSBTAG00000011825	TRIR	0.96207	POS
ENSBTAG00000000696	ILK	ENSBTAG00000012141	RAD9A	0.98751	POS
ENSBTAG00000000696	ILK	ENSBTAG00000012146	PPP1CA	0.98573	POS
ENSBTAG00000000696	ILK	ENSBTAG00000012322	INKA1	0.96888	POS
ENSBTAG00000000696	ILK	ENSBTAG00000012355	RNF220	0.96551	POS
ENSBTAG00000000696	ILK	ENSBTAG00000012382	KCTD9	-0.96602	NEG
ENSBTAG00000000696	ILK	ENSBTAG00000012418	MED23	-0.97748	NEG
ENSBTAG00000000696	ILK	ENSBTAG00000012421	TANGO2	0.97051	POS
ENSBTAG00000000696	ILK	ENSBTAG00000012454	SLC35A3	-0.96626	NEG
ENSBTAG00000000696	ILK	ENSBTAG00000012495	SF3B4	0.95326	POS
ENSBTAG00000000696	ILK	ENSBTAG00000012567	TERT	0.97261	POS
ENSBTAG00000000696	ILK	ENSBTAG00000012634	NDUFB7	0.98226	POS
ENSBTAG00000000696	ILK	ENSBTAG00000012755	KLC4	0.97029	POS
ENSBTAG00000000696	ILK	ENSBTAG00000012828	TBC1D15	-0.98297	NEG
ENSBTAG00000000696	ILK	ENSBTAG00000012882	CUL5	-0.97587	NEG
ENSBTAG00000000696	ILK	ENSBTAG00000012928	PPP4C	0.96172	POS
ENSBTAG00000000696	ILK	ENSBTAG00000013142	MYNN	-0.9776	NEG
ENSBTAG00000000696	ILK	ENSBTAG00000013180	POT1	-0.95208	NEG
ENSBTAG00000000696	ILK	ENSBTAG00000013184	CEP120	-0.98643	NEG
ENSBTAG00000000696	ILK	ENSBTAG00000013264	RPS24	0.97878	POS
ENSBTAG00000000696	ILK	ENSBTAG00000013291	ARMC6	0.95741	POS
ENSBTAG00000000696	ILK	ENSBTAG00000013308	RBMX	-0.97425	NEG
ENSBTAG00000000696	ILK	ENSBTAG00000013340	BAX	0.95297	POS
ENSBTAG00000000696	ILK	ENSBTAG00000013387	CHMP4B	0.97326	POS
ENSBTAG00000000696	ILK	ENSBTAG00000013454	TAB2	-0.98296	NEG
ENSBTAG00000000696	ILK	ENSBTAG00000013464	CEP97	-0.95425	NEG
ENSBTAG00000000696	ILK	ENSBTAG00000013616	AP4E1	-0.97689	NEG
ENSBTAG00000000696	ILK	ENSBTAG00000013621	DPY19L4	-0.99081	NEG
ENSBTAG00000000696	ILK	ENSBTAG00000013792	UBALD2	0.97019	POS
ENSBTAG00000000696	ILK	ENSBTAG00000013956	BCL2L13	0.96018	POS
ENSBTAG00000000696	ILK	ENSBTAG00000013961	MYSM1	-0.98086	NEG
ENSBTAG00000000696	ILK	ENSBTAG00000014007	ELMOD2	-0.97456	NEG
ENSBTAG00000000696	ILK	ENSBTAG00000014023	SIRT1	-0.98076	NEG
ENSBTAG00000000696	ILK	ENSBTAG00000014248	MIER3	-0.95486	NEG
ENSBTAG00000000696	ILK	ENSBTAG00000014392	ACTR10	-0.96415	NEG
ENSBTAG00000000696	ILK	ENSBTAG00000014451	YEATS2	-0.98142	NEG
ENSBTAG00000000696	ILK	ENSBTAG00000014583	CALM3	0.95147	POS
ENSBTAG00000000696	ILK	ENSBTAG00000014610	GPAA1	0.96473	POS
ENSBTAG00000000696	ILK	ENSBTAG00000014643	EEF1D	0.95293	POS
ENSBTAG00000000696	ILK	ENSBTAG00000014694	JTB	0.98184	POS
ENSBTAG00000000696	ILK	ENSBTAG00000014714	TUBGCP5	-0.95036	NEG
ENSBTAG00000000696	ILK	ENSBTAG00000014724	EIF4A2	-0.9749	NEG
ENSBTAG00000000696	ILK	ENSBTAG00000014742	LRWD1	0.95063	POS
ENSBTAG00000000696	ILK	ENSBTAG00000014838	VPS26B	0.96488	POS
ENSBTAG00000000696	ILK	ENSBTAG00000015009	LAMTOR4	0.96847	POS
ENSBTAG00000000696	ILK	ENSBTAG00000015010	TBC1D23	-0.98941	NEG
ENSBTAG00000000696	ILK	ENSBTAG00000015116	RAD23A	0.98535	POS
ENSBTAG00000000696	ILK	ENSBTAG00000015117	GADD45GIP1	0.98967	POS
ENSBTAG00000000696	ILK	ENSBTAG00000015200		-0.95232	NEG
ENSBTAG00000000696	ILK	ENSBTAG00000015283	RPL32	0.97315	POS
ENSBTAG00000000696	ILK	ENSBTAG00000015290	BAIAP2L2	0.97847	POS
ENSBTAG00000000696	ILK	ENSBTAG00000015479	ZFPL1	0.96263	POS
ENSBTAG00000000696	ILK	ENSBTAG00000015579	TMEM160	0.97797	POS
ENSBTAG00000000696	ILK	ENSBTAG00000015598	RPS10	0.96063	POS
ENSBTAG00000000696	ILK	ENSBTAG00000015630	RLIM	-0.96668	NEG
ENSBTAG00000000696	ILK	ENSBTAG00000015659	CIAO1	-0.98434	NEG
ENSBTAG00000000696	ILK	ENSBTAG00000015662	IMPG2	-0.95437	NEG
ENSBTAG00000000696	ILK	ENSBTAG00000015831	RPL18A	0.97001	POS
ENSBTAG00000000696	ILK	ENSBTAG00000015920	TMEM147	0.97646	POS
ENSBTAG00000000696	ILK	ENSBTAG00000016046	GOPC	-0.96474	NEG
ENSBTAG00000000696	ILK	ENSBTAG00000016085	IRAK1	0.96092	POS
ENSBTAG00000000696	ILK	ENSBTAG00000016108	BTBD2	0.95626	POS
ENSBTAG00000000696	ILK	ENSBTAG00000016167	ATL2	-0.97361	NEG
ENSBTAG00000000696	ILK	ENSBTAG00000016208	TGM2	0.97981	POS
ENSBTAG00000000696	ILK	ENSBTAG00000016243	RBL2	-0.9637	NEG
ENSBTAG00000000696	ILK	ENSBTAG00000016253	G6PC3	0.97064	POS
ENSBTAG00000000696	ILK	ENSBTAG00000016332	ING3	-0.96917	NEG
ENSBTAG00000000696	ILK	ENSBTAG00000016367	RBM18	-0.9528	NEG
ENSBTAG00000000696	ILK	ENSBTAG00000016504	AGAP1	0.98708	POS
ENSBTAG00000000696	ILK	ENSBTAG00000016561	NUBP2	0.95387	POS
ENSBTAG00000000696	ILK	ENSBTAG00000016572	USP37	-0.97584	NEG
ENSBTAG00000000696	ILK	ENSBTAG00000016612	NEK9	-0.95021	NEG
ENSBTAG00000000696	ILK	ENSBTAG00000016648	BSG	0.97735	POS
ENSBTAG00000000696	ILK	ENSBTAG00000016988	PIN1	0.96364	POS
ENSBTAG00000000696	ILK	ENSBTAG00000017040	LY6E	0.96843	POS
ENSBTAG00000000696	ILK	ENSBTAG00000017362	CNOT6	-0.98745	NEG
ENSBTAG00000000696	ILK	ENSBTAG00000017573	RBM26	-0.9614	NEG
ENSBTAG00000000696	ILK	ENSBTAG00000017611	CCSER2	-0.98624	NEG
ENSBTAG00000000696	ILK	ENSBTAG00000017847	PPP1R12C	0.98598	POS
ENSBTAG00000000696	ILK	ENSBTAG00000017907	COG3	-0.955	NEG
ENSBTAG00000000696	ILK	ENSBTAG00000017994	MAX	-0.95942	NEG
ENSBTAG00000000696	ILK	ENSBTAG00000017999	TNRC6A	-0.99045	NEG
ENSBTAG00000000696	ILK	ENSBTAG00000018048	MED15	0.955	POS
ENSBTAG00000000696	ILK	ENSBTAG00000018274	FADD	0.97232	POS
ENSBTAG00000000696	ILK	ENSBTAG00000018313	MBNL2	-0.98144	NEG
ENSBTAG00000000696	ILK	ENSBTAG00000018315	PELP1	0.98858	POS
ENSBTAG00000000696	ILK	ENSBTAG00000018322	SEC24A	-0.96049	NEG
ENSBTAG00000000696	ILK	ENSBTAG00000018340		-0.97152	NEG
ENSBTAG00000000696	ILK	ENSBTAG00000018403	ARHGAP9	0.97932	POS
ENSBTAG00000000696	ILK	ENSBTAG00000018408	SNX14	-0.98578	NEG
ENSBTAG00000000696	ILK	ENSBTAG00000018593	PSENEN	0.95118	POS
ENSBTAG00000000696	ILK	ENSBTAG00000018594	LIN37	0.97537	POS
ENSBTAG00000000696	ILK	ENSBTAG00000018639	UNC45A	0.97399	POS
ENSBTAG00000000696	ILK	ENSBTAG00000018745	CEP290	-0.97376	NEG
ENSBTAG00000000696	ILK	ENSBTAG00000018828	ATN1	0.98646	POS
ENSBTAG00000000696	ILK	ENSBTAG00000018852	APC	-0.9534	NEG
ENSBTAG00000000696	ILK	ENSBTAG00000018884	RING1	0.96726	POS
ENSBTAG00000000696	ILK	ENSBTAG00000018999	MGRN1	0.95876	POS
ENSBTAG00000000696	ILK	ENSBTAG00000019001	PRDM10	-0.95223	NEG
ENSBTAG00000000696	ILK	ENSBTAG00000019077	DAD1	0.97823	POS
ENSBTAG00000000696	ILK	ENSBTAG00000019219	SH2B1	0.99298	POS
ENSBTAG00000000696	ILK	ENSBTAG00000019246	SC5D	-0.95564	NEG
ENSBTAG00000000696	ILK	ENSBTAG00000019366	POLR2B	-0.97723	NEG
ENSBTAG00000000696	ILK	ENSBTAG00000019443	CTDNEP1	0.96224	POS
ENSBTAG00000000696	ILK	ENSBTAG00000019634	PIDD1	0.98128	POS
ENSBTAG00000000696	ILK	ENSBTAG00000019697	NPAS2	0.97774	POS
ENSBTAG00000000696	ILK	ENSBTAG00000019704	HLTF	-0.96226	NEG
ENSBTAG00000000696	ILK	ENSBTAG00000019784	PPP2R5E	-0.97266	NEG
ENSBTAG00000000696	ILK	ENSBTAG00000019804	SNRNP25	0.96076	POS
ENSBTAG00000000696	ILK	ENSBTAG00000019857	OTUD4	-0.95028	NEG
ENSBTAG00000000696	ILK	ENSBTAG00000019871	TRMT2A	0.96095	POS
ENSBTAG00000000696	ILK	ENSBTAG00000019914	BECN1	-0.98047	NEG
ENSBTAG00000000696	ILK	ENSBTAG00000019972	TEPSIN	0.97457	POS
ENSBTAG00000000696	ILK	ENSBTAG00000020123	AUP1	0.96221	POS
ENSBTAG00000000696	ILK	ENSBTAG00000020152	PFDN2	0.98008	POS
ENSBTAG00000000696	ILK	ENSBTAG00000020177	MYG1	0.95132	POS
ENSBTAG00000000696	ILK	ENSBTAG00000020329	FAM161B	-0.98337	NEG
ENSBTAG00000000696	ILK	ENSBTAG00000020403	ZMYM2	-0.96089	NEG
ENSBTAG00000000696	ILK	ENSBTAG00000020610	ANKZF1	0.97237	POS
ENSBTAG00000000696	ILK	ENSBTAG00000020754	ZNF526	0.96596	POS
ENSBTAG00000000696	ILK	ENSBTAG00000020776	POLR2E	0.95553	POS
ENSBTAG00000000696	ILK	ENSBTAG00000020787	PIK3R4	-0.96038	NEG
ENSBTAG00000000696	ILK	ENSBTAG00000020807	FAU	0.97349	POS
ENSBTAG00000000696	ILK	ENSBTAG00000020826	CHIC1	-0.95503	NEG
ENSBTAG00000000696	ILK	ENSBTAG00000020933	HCFC2	-0.96629	NEG
ENSBTAG00000000696	ILK	ENSBTAG00000020994	C19H17orf75	-0.97394	NEG
ENSBTAG00000000696	ILK	ENSBTAG00000021087	UBR1	-0.96147	NEG
ENSBTAG00000000696	ILK	ENSBTAG00000021157	PPP6R1	0.97331	POS
ENSBTAG00000000696	ILK	ENSBTAG00000021357	ZNF518A	-0.96545	NEG
ENSBTAG00000000696	ILK	ENSBTAG00000021424	CSK	0.95155	POS
ENSBTAG00000000696	ILK	ENSBTAG00000021455	CFL1	0.97029	POS
ENSBTAG00000000696	ILK	ENSBTAG00000021540	WDR11	-0.9585	NEG
ENSBTAG00000000696	ILK	ENSBTAG00000021577	ZFYVE16	-0.95746	NEG
ENSBTAG00000000696	ILK	ENSBTAG00000021595	HIP1R	0.96968	POS
ENSBTAG00000000696	ILK	ENSBTAG00000021843	UBQLN2	-0.96847	NEG
ENSBTAG00000000696	ILK	ENSBTAG00000021861	NELFB	0.97141	POS
ENSBTAG00000000696	ILK	ENSBTAG00000022275		0.99504	POS
ENSBTAG00000000696	ILK	ENSBTAG00000022278		0.98227	POS
ENSBTAG00000000696	ILK	ENSBTAG00000022314	EMD	0.97625	POS
ENSBTAG00000000696	ILK	ENSBTAG00000022632	TCTA	0.98036	POS
ENSBTAG00000000696	ILK	ENSBTAG00000023343	RPL28	0.97181	POS
ENSBTAG00000000696	ILK	ENSBTAG00000023997	VAMP8	0.99527	POS
ENSBTAG00000000696	ILK	ENSBTAG00000024450	MAP2K2	0.95699	POS
ENSBTAG00000000696	ILK	ENSBTAG00000024701	TIMM10	0.97855	POS
ENSBTAG00000000696	ILK	ENSBTAG00000024918	BIRC3	-0.98171	NEG
ENSBTAG00000000696	ILK	ENSBTAG00000024958	ATOSA	-0.95261	NEG
ENSBTAG00000000696	ILK	ENSBTAG00000025165		-0.95546	NEG
ENSBTAG00000000696	ILK	ENSBTAG00000026320	VPS28	0.95966	POS
ENSBTAG00000000696	ILK	ENSBTAG00000026415	MRPS34	0.9651	POS
ENSBTAG00000000696	ILK	ENSBTAG00000027337	CTSA	0.98729	POS
ENSBTAG00000000696	ILK	ENSBTAG00000027654	EIF4EBP1	0.95248	POS
ENSBTAG00000000696	ILK	ENSBTAG00000027916	MALT1	-0.9768	NEG
ENSBTAG00000000696	ILK	ENSBTAG00000030164	RPL38	0.95238	POS
ENSBTAG00000000696	ILK	ENSBTAG00000030170		0.97009	POS
ENSBTAG00000000696	ILK	ENSBTAG00000030209	ARHGDIA	0.96876	POS
ENSBTAG00000000696	ILK	ENSBTAG00000030403	FIZ1	0.97784	POS
ENSBTAG00000000696	ILK	ENSBTAG00000030503	H2AJ	0.96626	POS
ENSBTAG00000000696	ILK	ENSBTAG00000030648	MPST	0.95364	POS
ENSBTAG00000000696	ILK	ENSBTAG00000030710	ITGB3BP	-0.95122	NEG
ENSBTAG00000000696	ILK	ENSBTAG00000030932	IFI44L	-0.96513	NEG
ENSBTAG00000000696	ILK	ENSBTAG00000030977	ULK2	-0.98731	NEG
ENSBTAG00000000696	ILK	ENSBTAG00000031165	TRPM7	-0.9728	NEG
ENSBTAG00000000696	ILK	ENSBTAG00000031388	DNAAF4	-0.97084	NEG
ENSBTAG00000000696	ILK	ENSBTAG00000031609	THAP12	-0.95817	NEG
ENSBTAG00000000696	ILK	ENSBTAG00000031641	PSMD8	0.95012	POS
ENSBTAG00000000696	ILK	ENSBTAG00000031800	PPDPF	0.97194	POS
ENSBTAG00000000696	ILK	ENSBTAG00000032360		0.95472	POS
ENSBTAG00000000696	ILK	ENSBTAG00000032427	FHOD1	0.95851	POS
ENSBTAG00000000696	ILK	ENSBTAG00000032839	LRCH3	-0.97968	NEG
ENSBTAG00000000696	ILK	ENSBTAG00000033486	C17H4orf46	-0.95596	NEG
ENSBTAG00000000696	ILK	ENSBTAG00000033727	RBPMS	0.95986	POS
ENSBTAG00000000696	ILK	ENSBTAG00000034396	PIGW	-0.96502	NEG
ENSBTAG00000000696	ILK	ENSBTAG00000037703	MICALL1	0.97875	POS
ENSBTAG00000000696	ILK	ENSBTAG00000037953	bta-mir-1282	0.97962	POS
ENSBTAG00000000696	ILK	ENSBTAG00000038151	ELOF1	0.95823	POS
ENSBTAG00000000696	ILK	ENSBTAG00000038337		0.97498	POS
ENSBTAG00000000696	ILK	ENSBTAG00000038842	NEDD8	0.98749	POS
ENSBTAG00000000696	ILK	ENSBTAG00000039117	TOGARAM1	-0.97599	NEG
ENSBTAG00000000696	ILK	ENSBTAG00000039415	CHMP4A	0.96842	POS
ENSBTAG00000000696	ILK	ENSBTAG00000039695	PPP1R18	0.98602	POS
ENSBTAG00000000696	ILK	ENSBTAG00000039815	ZBTB6	-0.99701	NEG
ENSBTAG00000000696	ILK	ENSBTAG00000039946	ZNF814	-0.95551	NEG
ENSBTAG00000000696	ILK	ENSBTAG00000040167		-0.97071	NEG
ENSBTAG00000000696	ILK	ENSBTAG00000043581	TXNRD2	0.95978	POS
ENSBTAG00000000696	ILK	ENSBTAG00000045086		-0.96851	NEG
ENSBTAG00000000696	ILK	ENSBTAG00000045864	ZNF581	0.96238	POS
ENSBTAG00000000696	ILK	ENSBTAG00000046110	CLCF1	0.96213	POS
ENSBTAG00000000696	ILK	ENSBTAG00000046248	ARPC1B	0.95515	POS
ENSBTAG00000000696	ILK	ENSBTAG00000046394	RPL23A	0.97623	POS
ENSBTAG00000000696	ILK	ENSBTAG00000047206	H1-4	0.96239	POS
ENSBTAG00000000696	ILK	ENSBTAG00000047418	SLC25A6	0.97751	POS
ENSBTAG00000000696	ILK	ENSBTAG00000047694		0.97652	POS
ENSBTAG00000000696	ILK	ENSBTAG00000047702	NAA10	0.96938	POS
ENSBTAG00000000696	ILK	ENSBTAG00000047760	DUS1L	0.96075	POS
ENSBTAG00000000696	ILK	ENSBTAG00000047793	TSSC4	0.97926	POS
ENSBTAG00000000696	ILK	ENSBTAG00000047865		-0.95034	NEG
ENSBTAG00000000696	ILK	ENSBTAG00000048195	PIGX	-0.96408	NEG
ENSBTAG00000000696	ILK	ENSBTAG00000048228		0.97654	POS
ENSBTAG00000000696	ILK	ENSBTAG00000048558		-0.95502	NEG
ENSBTAG00000000696	ILK	ENSBTAG00000049469	bta-mir-12003	-0.95456	NEG
ENSBTAG00000000696	ILK	ENSBTAG00000049482	ANTKMT	0.98452	POS
ENSBTAG00000000696	ILK	ENSBTAG00000049615	VAMP7	-0.96618	NEG
ENSBTAG00000000696	ILK	ENSBTAG00000049817		0.97314	POS
ENSBTAG00000000696	ILK	ENSBTAG00000050317		0.97622	POS
ENSBTAG00000000696	ILK	ENSBTAG00000050386	MGMT	0.96954	POS
ENSBTAG00000000696	ILK	ENSBTAG00000050709	DIAPH2	-0.95644	NEG
ENSBTAG00000000696	ILK	ENSBTAG00000050722		0.96451	POS
ENSBTAG00000000696	ILK	ENSBTAG00000050748		-0.96298	NEG
ENSBTAG00000000696	ILK	ENSBTAG00000050948	NUP62	0.96232	POS
ENSBTAG00000000696	ILK	ENSBTAG00000051167		-0.96701	NEG
ENSBTAG00000000696	ILK	ENSBTAG00000051239		-0.96965	NEG
ENSBTAG00000000696	ILK	ENSBTAG00000051254		0.98104	POS
ENSBTAG00000000696	ILK	ENSBTAG00000051809	STMP1	0.98207	POS
ENSBTAG00000000696	ILK	ENSBTAG00000052280	NDUFA7	0.96543	POS
ENSBTAG00000000696	ILK	ENSBTAG00000052337	RPS29	0.97817	POS
ENSBTAG00000000696	ILK	ENSBTAG00000052744		0.97944	POS
ENSBTAG00000000696	ILK	ENSBTAG00000052781		-0.95268	NEG
ENSBTAG00000000696	ILK	ENSBTAG00000052945	PURB	-0.977	NEG
ENSBTAG00000000696	ILK	ENSBTAG00000053161		-0.96707	NEG
ENSBTAG00000000696	ILK	ENSBTAG00000053390	RAC1	0.96646	POS
ENSBTAG00000000696	ILK	ENSBTAG00000053479		-0.98061	NEG
ENSBTAG00000000696	ILK	ENSBTAG00000053484	CTDP1	0.97367	POS
ENSBTAG00000000696	ILK	ENSBTAG00000054322		-0.95469	NEG
ENSBTAG00000000696	ILK	ENSBTAG00000054758		-0.96518	NEG
ENSBTAG00000000697	RRP8	ENSBTAG00000019036	ARHGAP28	-0.95747	NEG
ENSBTAG00000000698	MYO18B	ENSBTAG00000053029	ZNF26	0.96992	POS
ENSBTAG00000000699	AOPEP	ENSBTAG00000003784	DNAJC2	-0.95727	NEG
ENSBTAG00000000699	AOPEP	ENSBTAG00000005029		0.98504	POS
ENSBTAG00000000699	AOPEP	ENSBTAG00000007833	PIAS2	-0.95913	NEG
ENSBTAG00000000699	AOPEP	ENSBTAG00000045877	TSC22D3	0.98011	POS
ENSBTAG00000000705	COX7A2L	ENSBTAG00000002756	CDCA2	0.9678	POS
ENSBTAG00000000705	COX7A2L	ENSBTAG00000006551	ESCO2	0.97763	POS
ENSBTAG00000000705	COX7A2L	ENSBTAG00000016406	MCM10	0.95761	POS
ENSBTAG00000000705	COX7A2L	ENSBTAG00000017329	GMNN	0.97778	POS
ENSBTAG00000000705	COX7A2L	ENSBTAG00000017446	E2F8	0.95725	POS
ENSBTAG00000000705	COX7A2L	ENSBTAG00000018216	SKA1	0.96855	POS
ENSBTAG00000000710	PIP5K1C	ENSBTAG00000030711	LYPD8	0.98351	POS
ENSBTAG00000000710	PIP5K1C	ENSBTAG00000039728		0.95129	POS
ENSBTAG00000000712	FBXW2	ENSBTAG00000016525	ITGA1	0.96456	POS
ENSBTAG00000000713	AGFG2	ENSBTAG00000021681	PRR11	-0.96141	NEG
ENSBTAG00000000715		ENSBTAG00000003414		0.96764	POS
ENSBTAG00000000717	PLPP2	ENSBTAG00000046142	PRKAR1B	0.98488	POS
ENSBTAG00000000721	GPATCH1	ENSBTAG00000007718	TGIF1	-0.9609	NEG
ENSBTAG00000000727	RNF169	ENSBTAG00000023891	RBM20	0.97951	POS
ENSBTAG00000000735	BCL2A1	ENSBTAG00000007470	TRIM58	0.95237	POS
ENSBTAG00000000736	LRP8	ENSBTAG00000009252	KLRA1	0.9854	POS
ENSBTAG00000000736	LRP8	ENSBTAG00000018730	ZBTB17	-0.99765	NEG
ENSBTAG00000000736	LRP8	ENSBTAG00000047680	IRF7	-0.99063	NEG
ENSBTAG00000000737	DMXL2	ENSBTAG00000002885	MSR1	0.95283	POS
ENSBTAG00000000737	DMXL2	ENSBTAG00000003295	GORAB	0.96155	POS
ENSBTAG00000000737	DMXL2	ENSBTAG00000003763	MYO5C	0.95564	POS
ENSBTAG00000000737	DMXL2	ENSBTAG00000004776	DUSP23	-0.95457	NEG
ENSBTAG00000000737	DMXL2	ENSBTAG00000005339	VEGFA	-0.95427	NEG
ENSBTAG00000000737	DMXL2	ENSBTAG00000008948	P2RX7	-0.96898	NEG
ENSBTAG00000000737	DMXL2	ENSBTAG00000014455	PDZD2	0.9805	POS
ENSBTAG00000000737	DMXL2	ENSBTAG00000014737	VEGFC	0.95028	POS
ENSBTAG00000000737	DMXL2	ENSBTAG00000018502	ARMC9	-0.95194	NEG
ENSBTAG00000000737	DMXL2	ENSBTAG00000020969	DCAF6	0.95009	POS
ENSBTAG00000000737	DMXL2	ENSBTAG00000026263	ZNF45	0.95245	POS
ENSBTAG00000000737	DMXL2	ENSBTAG00000031769		-0.95528	NEG
ENSBTAG00000000737	DMXL2	ENSBTAG00000032808	FASLG	-0.95688	NEG
ENSBTAG00000000737	DMXL2	ENSBTAG00000038020		0.95792	POS
ENSBTAG00000000737	DMXL2	ENSBTAG00000042963	SNORA8	0.95479	POS
ENSBTAG00000000737	DMXL2	ENSBTAG00000043951	IMPA2	-0.95417	NEG
ENSBTAG00000000737	DMXL2	ENSBTAG00000054236		0.99374	POS
ENSBTAG00000000746	KAT2B	ENSBTAG00000012777	SRF	-0.97455	NEG
ENSBTAG00000000748	GAR1	ENSBTAG00000019552	PGRMC1	-0.96546	NEG
ENSBTAG00000000750	MSL2	ENSBTAG00000002917	PRKAG2	-0.97422	NEG
ENSBTAG00000000750	MSL2	ENSBTAG00000008893	ANO10	-0.95051	NEG
ENSBTAG00000000750	MSL2	ENSBTAG00000010913		-0.98253	NEG
ENSBTAG00000000750	MSL2	ENSBTAG00000019020	TAX1BP1	0.96842	POS
ENSBTAG00000000752	SGO1	ENSBTAG00000002224	UHRF1	0.95018	POS
ENSBTAG00000000752	SGO1	ENSBTAG00000002756	CDCA2	0.96788	POS
ENSBTAG00000000752	SGO1	ENSBTAG00000008216	RRM2	0.95224	POS
ENSBTAG00000000752	SGO1	ENSBTAG00000009097	FANCI	0.97427	POS
ENSBTAG00000000752	SGO1	ENSBTAG00000012925	NCAPH	0.95122	POS
ENSBTAG00000000752	SGO1	ENSBTAG00000016406	MCM10	0.9638	POS
ENSBTAG00000000752	SGO1	ENSBTAG00000017329	GMNN	0.96578	POS
ENSBTAG00000000752	SGO1	ENSBTAG00000017446	E2F8	0.99067	POS
ENSBTAG00000000752	SGO1	ENSBTAG00000018216	SKA1	0.98573	POS
ENSBTAG00000000752	SGO1	ENSBTAG00000021673	NDC80	0.97228	POS
ENSBTAG00000000752	SGO1	ENSBTAG00000051410	TAS1R3	0.98474	POS
ENSBTAG00000000754	PPP2R5A	ENSBTAG00000043207		0.97902	POS
ENSBTAG00000000755	ZFR2	ENSBTAG00000007237	BUB1B	-0.97322	NEG
ENSBTAG00000000759	NENF	ENSBTAG00000001511	BCL6	0.97752	POS
ENSBTAG00000000759	NENF	ENSBTAG00000007181	KIFC3	0.99266	POS
ENSBTAG00000000759	NENF	ENSBTAG00000021789	ZNF574	0.97673	POS
ENSBTAG00000000759	NENF	ENSBTAG00000033278	F2RL3	0.95395	POS
ENSBTAG00000000764	GIPC1	ENSBTAG00000005195	ZNF200	-0.96203	NEG
ENSBTAG00000000764	GIPC1	ENSBTAG00000010756	ST7	0.95181	POS
ENSBTAG00000000764	GIPC1	ENSBTAG00000010913		0.95709	POS
ENSBTAG00000000764	GIPC1	ENSBTAG00000016504	AGAP1	0.95573	POS
ENSBTAG00000000764	GIPC1	ENSBTAG00000020704	RAMP3	0.95815	POS
ENSBTAG00000000764	GIPC1	ENSBTAG00000033278	F2RL3	0.9814	POS
ENSBTAG00000000767	DCP2	ENSBTAG00000005195	ZNF200	0.98524	POS
ENSBTAG00000000767	DCP2	ENSBTAG00000019020	TAX1BP1	0.97229	POS
ENSBTAG00000000767	DCP2	ENSBTAG00000021115	ZNF692	-0.95936	NEG
ENSBTAG00000000767	DCP2	ENSBTAG00000024379	LRRC17	-0.98757	NEG
ENSBTAG00000000767	DCP2	ENSBTAG00000052306		-0.97051	NEG
ENSBTAG00000000770	PGM2L1	ENSBTAG00000002917	PRKAG2	-0.955	NEG
ENSBTAG00000000770	PGM2L1	ENSBTAG00000005195	ZNF200	0.98566	POS
ENSBTAG00000000770	PGM2L1	ENSBTAG00000010913		-0.98756	NEG
ENSBTAG00000000770	PGM2L1	ENSBTAG00000016504	AGAP1	-0.96751	NEG
ENSBTAG00000000770	PGM2L1	ENSBTAG00000019020	TAX1BP1	0.97583	POS
ENSBTAG00000000770	PGM2L1	ENSBTAG00000020704	RAMP3	-0.96089	NEG
ENSBTAG00000000770	PGM2L1	ENSBTAG00000033278	F2RL3	-0.98407	NEG
ENSBTAG00000000773	TTC9C	ENSBTAG00000001511	BCL6	-0.97891	NEG
ENSBTAG00000000773	TTC9C	ENSBTAG00000007181	KIFC3	-0.95184	NEG
ENSBTAG00000000773	TTC9C	ENSBTAG00000008573	ZFP36	-0.96462	NEG
ENSBTAG00000000773	TTC9C	ENSBTAG00000015604	ZNF385A	-0.96166	NEG
ENSBTAG00000000773	TTC9C	ENSBTAG00000047680	IRF7	-0.95706	NEG
ENSBTAG00000000778	HSP90AB1	ENSBTAG00000021045	E2F3	0.97307	POS
ENSBTAG00000000778	HSP90AB1	ENSBTAG00000023259	OSBPL1A	-0.96752	NEG
ENSBTAG00000000781	HIP1	ENSBTAG00000017105	FSTL4	-0.99076	NEG
ENSBTAG00000000781	HIP1	ENSBTAG00000053998		0.97809	POS
ENSBTAG00000000785	PASK	ENSBTAG00000038080		-0.9813	NEG
ENSBTAG00000000786	NQO2	ENSBTAG00000005029		0.95229	POS
ENSBTAG00000000786	NQO2	ENSBTAG00000007833	PIAS2	-0.95739	NEG
ENSBTAG00000000786	NQO2	ENSBTAG00000010450	WIZ	0.95584	POS
ENSBTAG00000000786	NQO2	ENSBTAG00000019349	SLC6A4	0.9788	POS
ENSBTAG00000000786	NQO2	ENSBTAG00000021077	BOLA-DQB	-0.97571	NEG
ENSBTAG00000000786	NQO2	ENSBTAG00000054976	MCTP1	0.95069	POS
ENSBTAG00000000789	PPP1R7	ENSBTAG00000003264	NR1H2	0.98121	POS
ENSBTAG00000000789	PPP1R7	ENSBTAG00000006170	ZNF76	0.98671	POS
ENSBTAG00000000789	PPP1R7	ENSBTAG00000008810	GPBP1L1	-0.95868	NEG
ENSBTAG00000000789	PPP1R7	ENSBTAG00000011003	IKZF3	-0.98842	NEG
ENSBTAG00000000789	PPP1R7	ENSBTAG00000020704	RAMP3	0.97879	POS
ENSBTAG00000000789	PPP1R7	ENSBTAG00000048873		0.95217	POS
ENSBTAG00000000795	NMNAT2	ENSBTAG00000000873	SLC13A3	0.98401	POS
ENSBTAG00000000795	NMNAT2	ENSBTAG00000001919	ZNF652	-0.95827	NEG
ENSBTAG00000000795	NMNAT2	ENSBTAG00000011982	BATF3	0.97051	POS
ENSBTAG00000000795	NMNAT2	ENSBTAG00000013757	CTCF	-0.95937	NEG
ENSBTAG00000000795	NMNAT2	ENSBTAG00000038375	STOM	0.9694	POS
ENSBTAG00000000797	MRPL9	ENSBTAG00000013294	DYRK3	0.95134	POS
ENSBTAG00000000797	MRPL9	ENSBTAG00000033278	F2RL3	0.95596	POS
ENSBTAG00000000799	ICA1	ENSBTAG00000013203	GP5	-0.96096	NEG
ENSBTAG00000000804	MOB3B	ENSBTAG00000018167	KLHL31	0.97818	POS
ENSBTAG00000000806	ATAD1	ENSBTAG00000008893	ANO10	-0.98848	NEG
ENSBTAG00000000806	ATAD1	ENSBTAG00000010913		-0.95889	NEG
ENSBTAG00000000806	ATAD1	ENSBTAG00000015604	ZNF385A	-0.95926	NEG
ENSBTAG00000000806	ATAD1	ENSBTAG00000019020	TAX1BP1	0.95123	POS
ENSBTAG00000000806	ATAD1	ENSBTAG00000048873		-0.96564	NEG
ENSBTAG00000000806	ATAD1	ENSBTAG00000052306		-0.96174	NEG
ENSBTAG00000000807	TMED3	ENSBTAG00000003212	NNAT	0.95406	POS
ENSBTAG00000000807	TMED3	ENSBTAG00000032021	RALB	0.97232	POS
ENSBTAG00000000808	COX14	ENSBTAG00000002917	PRKAG2	0.96666	POS
ENSBTAG00000000808	COX14	ENSBTAG00000007904	KRT72	0.97334	POS
ENSBTAG00000000808	COX14	ENSBTAG00000019020	TAX1BP1	-0.96309	NEG
ENSBTAG00000000808	COX14	ENSBTAG00000021115	ZNF692	0.97248	POS
ENSBTAG00000000808	COX14	ENSBTAG00000047626	CCDC188	0.97121	POS
ENSBTAG00000000810	COPE	ENSBTAG00000002917	PRKAG2	0.99661	POS
ENSBTAG00000000810	COPE	ENSBTAG00000019020	TAX1BP1	-0.96276	NEG
ENSBTAG00000000810	COPE	ENSBTAG00000021115	ZNF692	0.97581	POS
ENSBTAG00000000811	DDX49	ENSBTAG00000033961	RNF217	-0.97687	NEG
ENSBTAG00000000812	CD300A	ENSBTAG00000015655	APBB1	-0.9549	NEG
ENSBTAG00000000812	CD300A	ENSBTAG00000019303	MAFK	-0.9676	NEG
ENSBTAG00000000812	CD300A	ENSBTAG00000019961	ATP4B	-0.97507	NEG
ENSBTAG00000000815	EPHA2	ENSBTAG00000051056		0.96378	POS
ENSBTAG00000000816	PRDM1	ENSBTAG00000018410	EBPL	0.97339	POS
ENSBTAG00000000816	PRDM1	ENSBTAG00000019015	IFITM3	0.95024	POS
ENSBTAG00000000817	SYNJ2	ENSBTAG00000037565	MGC152321	0.96552	POS
ENSBTAG00000000819	RFX3	ENSBTAG00000025146		0.96942	POS
ENSBTAG00000000820	GNG11	ENSBTAG00000003264	NR1H2	0.99461	POS
ENSBTAG00000000820	GNG11	ENSBTAG00000011003	IKZF3	-0.95909	NEG
ENSBTAG00000000820	GNG11	ENSBTAG00000020704	RAMP3	0.99635	POS
ENSBTAG00000000820	GNG11	ENSBTAG00000033278	F2RL3	0.96288	POS
ENSBTAG00000000824	TSEN54	ENSBTAG00000012159	CNBP	0.96699	POS
ENSBTAG00000000825	MRPS26	ENSBTAG00000011108	USP54	-0.97276	NEG
ENSBTAG00000000827	TAOK1	ENSBTAG00000005031	DOC2A	-0.97344	NEG
ENSBTAG00000000827	TAOK1	ENSBTAG00000005195	ZNF200	0.97522	POS
ENSBTAG00000000827	TAOK1	ENSBTAG00000020704	RAMP3	-0.9644	NEG
ENSBTAG00000000827	TAOK1	ENSBTAG00000024379	LRRC17	-0.97298	NEG
ENSBTAG00000000829	SHPK	ENSBTAG00000004895	AFAP1L2	0.95022	POS
ENSBTAG00000000829	SHPK	ENSBTAG00000032051	SULT1C4	0.96892	POS
ENSBTAG00000000830	GPR137B	ENSBTAG00000007159	ESR1	0.96113	POS
ENSBTAG00000000831	CTNS	ENSBTAG00000003784	DNAJC2	-0.98169	NEG
ENSBTAG00000000831	CTNS	ENSBTAG00000005029		0.96527	POS
ENSBTAG00000000831	CTNS	ENSBTAG00000007833	PIAS2	-0.95417	NEG
ENSBTAG00000000831	CTNS	ENSBTAG00000009252	KLRA1	-0.97108	NEG
ENSBTAG00000000831	CTNS	ENSBTAG00000016442	MAP4K3	-0.9561	NEG
ENSBTAG00000000831	CTNS	ENSBTAG00000019349	SLC6A4	0.98793	POS
ENSBTAG00000000831	CTNS	ENSBTAG00000045877	TSC22D3	0.95358	POS
ENSBTAG00000000831	CTNS	ENSBTAG00000054976	MCTP1	0.98868	POS
ENSBTAG00000000833	TAX1BP3	ENSBTAG00000007181	KIFC3	0.96687	POS
ENSBTAG00000000833	TAX1BP3	ENSBTAG00000009631	ZNF683	0.97413	POS
ENSBTAG00000000833	TAX1BP3	ENSBTAG00000019518	ZNF513	0.96476	POS
ENSBTAG00000000833	TAX1BP3	ENSBTAG00000053646		0.9569	POS
ENSBTAG00000000837	PARP1	ENSBTAG00000049609		-0.9773	NEG
ENSBTAG00000000837	PARP1	ENSBTAG00000053719		0.98069	POS
ENSBTAG00000000843	NDRG2	ENSBTAG00000038650	MS4A7	0.97736	POS
ENSBTAG00000000843	NDRG2	ENSBTAG00000046307	CEBPD	0.96081	POS
ENSBTAG00000000848	SNRNP200	ENSBTAG00000006882	IQGAP3	-0.97461	NEG
ENSBTAG00000000851	CYP20A1	ENSBTAG00000051056		0.98414	POS
ENSBTAG00000000854	SEC16B	ENSBTAG00000005791	UROS	0.95496	POS
ENSBTAG00000000855	NXN	ENSBTAG00000003784	DNAJC2	-0.99044	NEG
ENSBTAG00000000855	NXN	ENSBTAG00000005029		0.95562	POS
ENSBTAG00000000855	NXN	ENSBTAG00000009252	KLRA1	-0.96297	NEG
ENSBTAG00000000855	NXN	ENSBTAG00000016442	MAP4K3	-0.97098	NEG
ENSBTAG00000000855	NXN	ENSBTAG00000019349	SLC6A4	0.98709	POS
ENSBTAG00000000855	NXN	ENSBTAG00000021920	SEMA4C	0.95422	POS
ENSBTAG00000000855	NXN	ENSBTAG00000054976	MCTP1	0.97162	POS
ENSBTAG00000000856	FBXL6	ENSBTAG00000002687	TSHZ3	0.95351	POS
ENSBTAG00000000856	FBXL6	ENSBTAG00000010756	ST7	0.95238	POS
ENSBTAG00000000856	FBXL6	ENSBTAG00000020561	KLHL15	-0.96899	NEG
ENSBTAG00000000856	FBXL6	ENSBTAG00000033278	F2RL3	0.98819	POS
ENSBTAG00000000857	SLC52A2	ENSBTAG00000005031	DOC2A	0.95399	POS
ENSBTAG00000000857	SLC52A2	ENSBTAG00000005195	ZNF200	-0.98037	NEG
ENSBTAG00000000857	SLC52A2	ENSBTAG00000010913		0.97664	POS
ENSBTAG00000000857	SLC52A2	ENSBTAG00000019020	TAX1BP1	-0.99594	NEG
ENSBTAG00000000857	SLC52A2	ENSBTAG00000021115	ZNF692	0.95147	POS
ENSBTAG00000000857	SLC52A2	ENSBTAG00000052306		0.96438	POS
ENSBTAG00000000868	ZFP1	ENSBTAG00000000957	CDKN2AIP	0.95473	POS
ENSBTAG00000000868	ZFP1	ENSBTAG00000003713	ZNRD2	-0.95585	NEG
ENSBTAG00000000868	ZFP1	ENSBTAG00000004362	SERPINC1	0.97565	POS
ENSBTAG00000000868	ZFP1	ENSBTAG00000004380	STAT2	0.97292	POS
ENSBTAG00000000868	ZFP1	ENSBTAG00000005851	VTA1	0.9603	POS
ENSBTAG00000000868	ZFP1	ENSBTAG00000006186	KCTD3	0.96533	POS
ENSBTAG00000000868	ZFP1	ENSBTAG00000006985	TM7SF3	0.97379	POS
ENSBTAG00000000868	ZFP1	ENSBTAG00000007413	CEP41	0.97607	POS
ENSBTAG00000000868	ZFP1	ENSBTAG00000007490	SULF2	-0.95181	NEG
ENSBTAG00000000868	ZFP1	ENSBTAG00000008227	LIPT2	-0.95272	NEG
ENSBTAG00000000868	ZFP1	ENSBTAG00000009415	NUFIP1	0.98289	POS
ENSBTAG00000000868	ZFP1	ENSBTAG00000009420	SCML2	-0.95395	NEG
ENSBTAG00000000868	ZFP1	ENSBTAG00000010096	SLC5A2	-0.97265	NEG
ENSBTAG00000000868	ZFP1	ENSBTAG00000010993	ZNF839	-0.98642	NEG
ENSBTAG00000000868	ZFP1	ENSBTAG00000011022	ARPP19	0.95151	POS
ENSBTAG00000000868	ZFP1	ENSBTAG00000012163	ITGB1BP2	0.96833	POS
ENSBTAG00000000868	ZFP1	ENSBTAG00000012600	GTF3A	0.95085	POS
ENSBTAG00000000868	ZFP1	ENSBTAG00000013629	GET1	-0.95651	NEG
ENSBTAG00000000868	ZFP1	ENSBTAG00000013955	TRAPPC9	-0.98896	NEG
ENSBTAG00000000868	ZFP1	ENSBTAG00000015018	FSD2	0.95607	POS
ENSBTAG00000000868	ZFP1	ENSBTAG00000015466	NSUN2	0.96946	POS
ENSBTAG00000000868	ZFP1	ENSBTAG00000017456	NYAP1	-0.97615	NEG
ENSBTAG00000000868	ZFP1	ENSBTAG00000017945	TCEANC	-0.95323	NEG
ENSBTAG00000000868	ZFP1	ENSBTAG00000018127	PPM1A	0.95375	POS
ENSBTAG00000000868	ZFP1	ENSBTAG00000018398	GPR4	-0.95211	NEG
ENSBTAG00000000868	ZFP1	ENSBTAG00000019163	CYB561D2	-0.98156	NEG
ENSBTAG00000000868	ZFP1	ENSBTAG00000019502	MED4	0.97458	POS
ENSBTAG00000000868	ZFP1	ENSBTAG00000020887	CACNA1E	0.96015	POS
ENSBTAG00000000868	ZFP1	ENSBTAG00000021942	HPS6	-0.99131	NEG
ENSBTAG00000000868	ZFP1	ENSBTAG00000025817	BORCS8	-0.96957	NEG
ENSBTAG00000000868	ZFP1	ENSBTAG00000034430	CFAP96	0.97789	POS
ENSBTAG00000000868	ZFP1	ENSBTAG00000035643		-0.97991	NEG
ENSBTAG00000000868	ZFP1	ENSBTAG00000037972	SLC25A26	0.9713	POS
ENSBTAG00000000868	ZFP1	ENSBTAG00000039075	ZNF527	0.95197	POS
ENSBTAG00000000868	ZFP1	ENSBTAG00000040065	RAD51AP1	0.9555	POS
ENSBTAG00000000868	ZFP1	ENSBTAG00000043962	SLC2A13	-0.96276	NEG
ENSBTAG00000000868	ZFP1	ENSBTAG00000044880	bta-mir-2385	0.95767	POS
ENSBTAG00000000868	ZFP1	ENSBTAG00000047828		0.98193	POS
ENSBTAG00000000868	ZFP1	ENSBTAG00000048960	MZT1	0.95515	POS
ENSBTAG00000000868	ZFP1	ENSBTAG00000049495		0.96284	POS
ENSBTAG00000000868	ZFP1	ENSBTAG00000049724		-0.96269	NEG
ENSBTAG00000000868	ZFP1	ENSBTAG00000054124		0.96126	POS
ENSBTAG00000000868	ZFP1	ENSBTAG00000054196		-0.98078	NEG
ENSBTAG00000000873	SLC13A3	ENSBTAG00000001325	UPB1	0.97353	POS
ENSBTAG00000000873	SLC13A3	ENSBTAG00000001424	MSH6	-0.98525	NEG
ENSBTAG00000000873	SLC13A3	ENSBTAG00000001919	ZNF652	-0.96554	NEG
ENSBTAG00000000873	SLC13A3	ENSBTAG00000001988	EIF3D	0.9559	POS
ENSBTAG00000000873	SLC13A3	ENSBTAG00000002845	CDH10	0.97228	POS
ENSBTAG00000000873	SLC13A3	ENSBTAG00000004820	POLR2F	0.9535	POS
ENSBTAG00000000873	SLC13A3	ENSBTAG00000005448		0.95006	POS
ENSBTAG00000000873	SLC13A3	ENSBTAG00000005470	BIN3	0.9865	POS
ENSBTAG00000000873	SLC13A3	ENSBTAG00000005581	CCL25	0.96162	POS
ENSBTAG00000000873	SLC13A3	ENSBTAG00000006045	P4HB	0.97116	POS
ENSBTAG00000000873	SLC13A3	ENSBTAG00000006392	TTC7B	0.96957	POS
ENSBTAG00000000873	SLC13A3	ENSBTAG00000006505	S100A9	0.96764	POS
ENSBTAG00000000873	SLC13A3	ENSBTAG00000006608	GGT5	0.96418	POS
ENSBTAG00000000873	SLC13A3	ENSBTAG00000006958	C23H6orf136	0.95756	POS
ENSBTAG00000000873	SLC13A3	ENSBTAG00000007108	LGALS12	-0.97132	NEG
ENSBTAG00000000873	SLC13A3	ENSBTAG00000007234	PLRG1	-0.96626	NEG
ENSBTAG00000000873	SLC13A3	ENSBTAG00000007331	PLOD2	-0.95472	NEG
ENSBTAG00000000873	SLC13A3	ENSBTAG00000008040	SPART	-0.96161	NEG
ENSBTAG00000000873	SLC13A3	ENSBTAG00000008353	CDKN1A	0.97152	POS
ENSBTAG00000000873	SLC13A3	ENSBTAG00000008612	C1R	0.96037	POS
ENSBTAG00000000873	SLC13A3	ENSBTAG00000008821	SEPHS1	-0.98249	NEG
ENSBTAG00000000873	SLC13A3	ENSBTAG00000008952	RAP1GAP	0.97158	POS
ENSBTAG00000000873	SLC13A3	ENSBTAG00000008953	TAP1	-0.96521	NEG
ENSBTAG00000000873	SLC13A3	ENSBTAG00000009034	AP3D1	0.98377	POS
ENSBTAG00000000873	SLC13A3	ENSBTAG00000010254	MAP3K6	0.95283	POS
ENSBTAG00000000873	SLC13A3	ENSBTAG00000010992	CTSH	0.98066	POS
ENSBTAG00000000873	SLC13A3	ENSBTAG00000011623	VMP1	0.98048	POS
ENSBTAG00000000873	SLC13A3	ENSBTAG00000011767	PALS1	-0.95151	NEG
ENSBTAG00000000873	SLC13A3	ENSBTAG00000011982	BATF3	0.95521	POS
ENSBTAG00000000873	SLC13A3	ENSBTAG00000012962	SARS1	0.96938	POS
ENSBTAG00000000873	SLC13A3	ENSBTAG00000013046	MPP1	0.95843	POS
ENSBTAG00000000873	SLC13A3	ENSBTAG00000013055		-0.96365	NEG
ENSBTAG00000000873	SLC13A3	ENSBTAG00000013303	ACSS2	0.95672	POS
ENSBTAG00000000873	SLC13A3	ENSBTAG00000013452	AQP9	0.96421	POS
ENSBTAG00000000873	SLC13A3	ENSBTAG00000013478	MARVELD1	0.956	POS
ENSBTAG00000000873	SLC13A3	ENSBTAG00000013757	CTCF	-0.96064	NEG
ENSBTAG00000000873	SLC13A3	ENSBTAG00000014156	AMN1	-0.95696	NEG
ENSBTAG00000000873	SLC13A3	ENSBTAG00000014560	HLX	0.96554	POS
ENSBTAG00000000873	SLC13A3	ENSBTAG00000015952	ADAP1	0.97809	POS
ENSBTAG00000000873	SLC13A3	ENSBTAG00000016164	LMBRD1	-0.98362	NEG
ENSBTAG00000000873	SLC13A3	ENSBTAG00000016297	CCNYL1	-0.95661	NEG
ENSBTAG00000000873	SLC13A3	ENSBTAG00000016698	SLAMF8	0.96664	POS
ENSBTAG00000000873	SLC13A3	ENSBTAG00000017475		0.96555	POS
ENSBTAG00000000873	SLC13A3	ENSBTAG00000018385	DNAJC8	-0.97731	NEG
ENSBTAG00000000873	SLC13A3	ENSBTAG00000018604	SEMA4G	0.96005	POS
ENSBTAG00000000873	SLC13A3	ENSBTAG00000019044	BAIAP2	0.95328	POS
ENSBTAG00000000873	SLC13A3	ENSBTAG00000019251	EPB41L3	0.95005	POS
ENSBTAG00000000873	SLC13A3	ENSBTAG00000020053	ZEB1	-0.9541	NEG
ENSBTAG00000000873	SLC13A3	ENSBTAG00000020490	NACC2	0.96866	POS
ENSBTAG00000000873	SLC13A3	ENSBTAG00000020825	IRAK1BP1	0.96695	POS
ENSBTAG00000000873	SLC13A3	ENSBTAG00000020921	PRKCB	-0.95898	NEG
ENSBTAG00000000873	SLC13A3	ENSBTAG00000021204	TES	-0.95451	NEG
ENSBTAG00000000873	SLC13A3	ENSBTAG00000021307	BNIP3L	0.96279	POS
ENSBTAG00000000873	SLC13A3	ENSBTAG00000026502	CYP2D14	0.96354	POS
ENSBTAG00000000873	SLC13A3	ENSBTAG00000027172		0.95253	POS
ENSBTAG00000000873	SLC13A3	ENSBTAG00000033680	CEP112	-0.95083	NEG
ENSBTAG00000000873	SLC13A3	ENSBTAG00000038375	STOM	0.96731	POS
ENSBTAG00000000873	SLC13A3	ENSBTAG00000039197	SLC2A9	0.96889	POS
ENSBTAG00000000873	SLC13A3	ENSBTAG00000040569	NLRX1	0.96857	POS
ENSBTAG00000000873	SLC13A3	ENSBTAG00000043579		0.95066	POS
ENSBTAG00000000873	SLC13A3	ENSBTAG00000045547	AMIGO3	0.95005	POS
ENSBTAG00000000873	SLC13A3	ENSBTAG00000048155	FCN1	0.96151	POS
ENSBTAG00000000873	SLC13A3	ENSBTAG00000048329		-0.96728	NEG
ENSBTAG00000000873	SLC13A3	ENSBTAG00000049341	SERTAD2	-0.97052	NEG
ENSBTAG00000000873	SLC13A3	ENSBTAG00000050417		0.95659	POS
ENSBTAG00000000873	SLC13A3	ENSBTAG00000050790		0.9526	POS
ENSBTAG00000000873	SLC13A3	ENSBTAG00000054023		0.96898	POS
ENSBTAG00000000873	SLC13A3	ENSBTAG00000054525		0.95348	POS
ENSBTAG00000000873	SLC13A3	ENSBTAG00000054998		-0.96932	NEG
ENSBTAG00000000877	ETFBKMT	ENSBTAG00000001005	ZNF280B	0.95634	POS
ENSBTAG00000000877	ETFBKMT	ENSBTAG00000013294	DYRK3	-0.96279	NEG
ENSBTAG00000000878	RB1CC1	ENSBTAG00000017994	MAX	0.99171	POS
ENSBTAG00000000892	CGAS	ENSBTAG00000005078	UCHL1	-0.98036	NEG
ENSBTAG00000000892	CGAS	ENSBTAG00000007592	RARG	-0.96806	NEG
ENSBTAG00000000892	CGAS	ENSBTAG00000021045	E2F3	0.95104	POS
ENSBTAG00000000892	CGAS	ENSBTAG00000053719		0.9593	POS
ENSBTAG00000000894	PGK1	ENSBTAG00000011439	EPB42	-0.97602	NEG
ENSBTAG00000000894	PGK1	ENSBTAG00000019262	TOP2A	0.95198	POS
ENSBTAG00000000894	PGK1	ENSBTAG00000019518	ZNF513	-0.95232	NEG
ENSBTAG00000000894	PGK1	ENSBTAG00000053646		-0.95052	NEG
ENSBTAG00000000895	TAF9B	ENSBTAG00000007651	TARS3	-0.95497	NEG
ENSBTAG00000000895	TAF9B	ENSBTAG00000012159	CNBP	-0.99015	NEG
ENSBTAG00000000897	IQGAP2	ENSBTAG00000031551	PRSS53	-0.96164	NEG
ENSBTAG00000000897	IQGAP2	ENSBTAG00000049842		-0.96137	NEG
ENSBTAG00000000898	F2RL2	ENSBTAG00000003447		-0.96891	NEG
ENSBTAG00000000900	LRRC8C	ENSBTAG00000002917	PRKAG2	-0.98741	NEG
ENSBTAG00000000900	LRRC8C	ENSBTAG00000007904	KRT72	-0.98561	NEG
ENSBTAG00000000902	OGT	ENSBTAG00000007181	KIFC3	-0.99025	NEG
ENSBTAG00000000902	OGT	ENSBTAG00000009631	ZNF683	-0.99451	NEG
ENSBTAG00000000902	OGT	ENSBTAG00000014250	ZC3HAV1L	0.96001	POS
ENSBTAG00000000902	OGT	ENSBTAG00000016442	MAP4K3	0.96437	POS
ENSBTAG00000000902	OGT	ENSBTAG00000021789	ZNF574	-0.9794	NEG
ENSBTAG00000000911	UBE2H	ENSBTAG00000001511	BCL6	-0.96593	NEG
ENSBTAG00000000911	UBE2H	ENSBTAG00000007181	KIFC3	-0.95698	NEG
ENSBTAG00000000911	UBE2H	ENSBTAG00000052306		-0.98215	NEG
ENSBTAG00000000913		ENSBTAG00000010756	ST7	0.97185	POS
ENSBTAG00000000913		ENSBTAG00000017994	MAX	-0.96758	NEG
ENSBTAG00000000917	BMP1	ENSBTAG00000001919	ZNF652	-0.99377	NEG
ENSBTAG00000000917	BMP1	ENSBTAG00000020441	HMG20A	-0.9707	NEG
ENSBTAG00000000917	BMP1	ENSBTAG00000033961	RNF217	0.98129	POS
ENSBTAG00000000928	SPECC1	ENSBTAG00000008449	DNAH14	0.97089	POS
ENSBTAG00000000928	SPECC1	ENSBTAG00000052355	WC1-12	-0.95227	NEG
ENSBTAG00000000933	CCDC183	ENSBTAG00000019121	IFT122	0.96067	POS
ENSBTAG00000000937	ITPRID2	ENSBTAG00000010756	ST7	-0.95668	NEG
ENSBTAG00000000940	TBCC	ENSBTAG00000008931	CREG1	-0.95831	NEG
ENSBTAG00000000940	TBCC	ENSBTAG00000021862	SLC27A3	-0.9854	NEG
ENSBTAG00000000941	PLEKHB2	ENSBTAG00000005443	MIER1	0.95441	POS
ENSBTAG00000000943	ZNF286A	ENSBTAG00000014966	PLXNB2	-0.97865	NEG
ENSBTAG00000000943	ZNF286A	ENSBTAG00000016746	UBE2C	-0.97199	NEG
ENSBTAG00000000944	LPCAT1	ENSBTAG00000015893	EPN3	0.97334	POS
ENSBTAG00000000944	LPCAT1	ENSBTAG00000023891	RBM20	-0.99402	NEG
ENSBTAG00000000944	LPCAT1	ENSBTAG00000052192	SPATA33	0.95263	POS
ENSBTAG00000000946	MEAK7	ENSBTAG00000007159	ESR1	0.9594	POS
ENSBTAG00000000946	MEAK7	ENSBTAG00000015044	CARD10	-0.951	NEG
ENSBTAG00000000948	RAB2A	ENSBTAG00000019349	SLC6A4	0.97159	POS
ENSBTAG00000000948	RAB2A	ENSBTAG00000021077	BOLA-DQB	-0.96786	NEG
ENSBTAG00000000949	DNAJC9	ENSBTAG00000009218	ANLN	0.95147	POS
ENSBTAG00000000949	DNAJC9	ENSBTAG00000019303	MAFK	-0.95164	NEG
ENSBTAG00000000949	DNAJC9	ENSBTAG00000019961	ATP4B	-0.97841	NEG
ENSBTAG00000000951	JAKMIP3	ENSBTAG00000002331	DLGAP5	-0.96755	NEG
ENSBTAG00000000951	JAKMIP3	ENSBTAG00000007237	BUB1B	-0.97088	NEG
ENSBTAG00000000951	JAKMIP3	ENSBTAG00000008216	RRM2	-0.95416	NEG
ENSBTAG00000000951	JAKMIP3	ENSBTAG00000010766	OIP5	-0.96801	NEG
ENSBTAG00000000951	JAKMIP3	ENSBTAG00000021673	NDC80	-0.95204	NEG
ENSBTAG00000000955	RBM41	ENSBTAG00000014966	PLXNB2	-0.95394	NEG
ENSBTAG00000000955	RBM41	ENSBTAG00000016746	UBE2C	-0.96171	NEG
ENSBTAG00000000955	RBM41	ENSBTAG00000018216	SKA1	-0.97215	NEG
ENSBTAG00000000955	RBM41	ENSBTAG00000051410	TAS1R3	-0.95928	NEG
ENSBTAG00000000957	CDKN2AIP	ENSBTAG00000008185	RTN2	-0.95703	NEG
ENSBTAG00000000959	ZSWIM1	ENSBTAG00000010821	ACER2	0.97267	POS
ENSBTAG00000000961	NEURL2	ENSBTAG00000030711	LYPD8	0.97069	POS
ENSBTAG00000000962	STAP1	ENSBTAG00000019961	ATP4B	-0.95315	NEG
ENSBTAG00000000964	FCRL5	ENSBTAG00000009663	YBX3	-0.95543	NEG
ENSBTAG00000000964	FCRL5	ENSBTAG00000020327	ZNF410	0.98903	POS
ENSBTAG00000000966		ENSBTAG00000023885	ZNF79	0.99314	POS
ENSBTAG00000000966		ENSBTAG00000049609		-0.95912	NEG
ENSBTAG00000000970	ASIC1	ENSBTAG00000002408	FHAD1	-0.95994	NEG
ENSBTAG00000000970	ASIC1	ENSBTAG00000012777	SRF	-0.98607	NEG
ENSBTAG00000000974	IARS1	ENSBTAG00000015604	ZNF385A	-0.96671	NEG
ENSBTAG00000000974	IARS1	ENSBTAG00000016592		-0.95293	NEG
ENSBTAG00000000974	IARS1	ENSBTAG00000038650	MS4A7	-0.96082	NEG
ENSBTAG00000000974	IARS1	ENSBTAG00000048873		-0.95179	NEG
ENSBTAG00000000974	IARS1	ENSBTAG00000052306		-0.96477	NEG
ENSBTAG00000000977	CADM1	ENSBTAG00000023885	ZNF79	-0.99702	NEG
ENSBTAG00000000978	ASH2L	ENSBTAG00000032021	RALB	-0.96302	NEG
ENSBTAG00000000981	KLHDC8B	ENSBTAG00000009631	ZNF683	0.95057	POS
ENSBTAG00000000981	KLHDC8B	ENSBTAG00000014250	ZC3HAV1L	-0.9702	NEG
ENSBTAG00000000981	KLHDC8B	ENSBTAG00000030246	ENTPD8	0.97629	POS
ENSBTAG00000000983	ABCC8	ENSBTAG00000046670	MLX	0.95531	POS
ENSBTAG00000000983	ABCC8	ENSBTAG00000047029		0.96634	POS
ENSBTAG00000000985	RAB10	ENSBTAG00000052306		-0.98951	NEG
ENSBTAG00000000988	BRCA2	ENSBTAG00000008573	ZFP36	-0.9648	NEG
ENSBTAG00000000988	BRCA2	ENSBTAG00000009218	ANLN	0.96414	POS
ENSBTAG00000000988	BRCA2	ENSBTAG00000009252	KLRA1	0.96667	POS
ENSBTAG00000000988	BRCA2	ENSBTAG00000016442	MAP4K3	0.97872	POS
ENSBTAG00000000988	BRCA2	ENSBTAG00000018730	ZBTB17	-0.97768	NEG
ENSBTAG00000000988	BRCA2	ENSBTAG00000021789	ZNF574	-0.96077	NEG
ENSBTAG00000000988	BRCA2	ENSBTAG00000047680	IRF7	-0.98427	NEG
ENSBTAG00000000990	PSMA2	ENSBTAG00000019518	ZNF513	-0.96109	NEG
ENSBTAG00000000991	MRPL32	ENSBTAG00000001385	ZSCAN2	-0.95819	NEG
ENSBTAG00000000995	TENT5A	ENSBTAG00000010590	FAM118A	0.98395	POS
ENSBTAG00000000998	SLC39A6	ENSBTAG00000003968	UBP1	0.95288	POS
ENSBTAG00000000998	SLC39A6	ENSBTAG00000020729	DHRS7	-0.96445	NEG
ENSBTAG00000001001	ANKRD55	ENSBTAG00000010590	FAM118A	0.96981	POS
ENSBTAG00000001002	TCF7	ENSBTAG00000003784	DNAJC2	-0.95788	NEG
ENSBTAG00000001002	TCF7	ENSBTAG00000009218	ANLN	-0.96672	NEG
ENSBTAG00000001002	TCF7	ENSBTAG00000016442	MAP4K3	-0.98292	NEG
ENSBTAG00000001005	ZNF280B	ENSBTAG00000001071	WRAP53	-0.96287	NEG
ENSBTAG00000001005	ZNF280B	ENSBTAG00000001112	SMOX	-0.98244	NEG
ENSBTAG00000001005	ZNF280B	ENSBTAG00000001235	CD200R1L	0.97078	POS
ENSBTAG00000001005	ZNF280B	ENSBTAG00000001635	CUTA	-0.95809	NEG
ENSBTAG00000001005	ZNF280B	ENSBTAG00000001737	TUT7	0.95939	POS
ENSBTAG00000001005	ZNF280B	ENSBTAG00000002500	FBXL15	-0.97282	NEG
ENSBTAG00000001005	ZNF280B	ENSBTAG00000002881	AP4M1	-0.97236	NEG
ENSBTAG00000001005	ZNF280B	ENSBTAG00000003033	GADD45G	-0.95586	NEG
ENSBTAG00000001005	ZNF280B	ENSBTAG00000003608	SYCP2	0.96666	POS
ENSBTAG00000001005	ZNF280B	ENSBTAG00000003712	FAM89B	-0.96882	NEG
ENSBTAG00000001005	ZNF280B	ENSBTAG00000003733	TM4SF5	-0.96906	NEG
ENSBTAG00000001005	ZNF280B	ENSBTAG00000003884	FAM120B	0.95475	POS
ENSBTAG00000001005	ZNF280B	ENSBTAG00000003960	CCP110	0.95747	POS
ENSBTAG00000001005	ZNF280B	ENSBTAG00000004138	BICRA	-0.96447	NEG
ENSBTAG00000001005	ZNF280B	ENSBTAG00000004179	PSMD9	-0.96017	NEG
ENSBTAG00000001005	ZNF280B	ENSBTAG00000004208	PLEKHG6	-0.96125	NEG
ENSBTAG00000001005	ZNF280B	ENSBTAG00000004710	HNF1B	-0.96975	NEG
ENSBTAG00000001005	ZNF280B	ENSBTAG00000004803	NTAN1	-0.97644	NEG
ENSBTAG00000001005	ZNF280B	ENSBTAG00000004861	EIF3F	-0.96542	NEG
ENSBTAG00000001005	ZNF280B	ENSBTAG00000004894	GIMAP5	-0.95457	NEG
ENSBTAG00000001005	ZNF280B	ENSBTAG00000004995	C1GALT1	0.9567	POS
ENSBTAG00000001005	ZNF280B	ENSBTAG00000005453	FGD4	0.95165	POS
ENSBTAG00000001005	ZNF280B	ENSBTAG00000005488	ARIH2	0.98255	POS
ENSBTAG00000001005	ZNF280B	ENSBTAG00000005847	ROCK2	0.96932	POS
ENSBTAG00000001005	ZNF280B	ENSBTAG00000005964	PIGG	0.97605	POS
ENSBTAG00000001005	ZNF280B	ENSBTAG00000006166	WRNIP1	-0.95889	NEG
ENSBTAG00000001005	ZNF280B	ENSBTAG00000006255	MDM4	0.95542	POS
ENSBTAG00000001005	ZNF280B	ENSBTAG00000006434	SYNPO2	-0.99174	NEG
ENSBTAG00000001005	ZNF280B	ENSBTAG00000006909	PIK3CB	0.96844	POS
ENSBTAG00000001005	ZNF280B	ENSBTAG00000007753	KIFC2	-0.97315	NEG
ENSBTAG00000001005	ZNF280B	ENSBTAG00000008130	MED10	-0.96095	NEG
ENSBTAG00000001005	ZNF280B	ENSBTAG00000008310	TMEM9B	-0.95067	NEG
ENSBTAG00000001005	ZNF280B	ENSBTAG00000008435	DELE1	-0.98658	NEG
ENSBTAG00000001005	ZNF280B	ENSBTAG00000008632		-0.95829	NEG
ENSBTAG00000001005	ZNF280B	ENSBTAG00000008656	KBTBD6	0.97516	POS
ENSBTAG00000001005	ZNF280B	ENSBTAG00000008881	PURA	0.97394	POS
ENSBTAG00000001005	ZNF280B	ENSBTAG00000008935	PFDN5	-0.95238	NEG
ENSBTAG00000001005	ZNF280B	ENSBTAG00000009637	SLC12A2	0.96522	POS
ENSBTAG00000001005	ZNF280B	ENSBTAG00000009738	MGAT4B	-0.96543	NEG
ENSBTAG00000001005	ZNF280B	ENSBTAG00000010176	ILKAP	-0.96505	NEG
ENSBTAG00000001005	ZNF280B	ENSBTAG00000010219	KRBA1	-0.98839	NEG
ENSBTAG00000001005	ZNF280B	ENSBTAG00000010735	HIGD2A	-0.9516	NEG
ENSBTAG00000001005	ZNF280B	ENSBTAG00000011429	CREB3	-0.95102	NEG
ENSBTAG00000001005	ZNF280B	ENSBTAG00000011495	DIP2A	0.96912	POS
ENSBTAG00000001005	ZNF280B	ENSBTAG00000011643	SOS1	0.97198	POS
ENSBTAG00000001005	ZNF280B	ENSBTAG00000011717	SAP30BP	-0.95417	NEG
ENSBTAG00000001005	ZNF280B	ENSBTAG00000011843		-0.95705	NEG
ENSBTAG00000001005	ZNF280B	ENSBTAG00000011876	MORC3	0.95787	POS
ENSBTAG00000001005	ZNF280B	ENSBTAG00000011988	KIAA0100	0.95261	POS
ENSBTAG00000001005	ZNF280B	ENSBTAG00000012064		0.97179	POS
ENSBTAG00000001005	ZNF280B	ENSBTAG00000012508	OSGIN1	-0.95939	NEG
ENSBTAG00000001005	ZNF280B	ENSBTAG00000012878	BMS1	0.95659	POS
ENSBTAG00000001005	ZNF280B	ENSBTAG00000013068	GGPS1	0.96477	POS
ENSBTAG00000001005	ZNF280B	ENSBTAG00000013175	GARRE1	0.97008	POS
ENSBTAG00000001005	ZNF280B	ENSBTAG00000013279	FOXP3	-0.96605	NEG
ENSBTAG00000001005	ZNF280B	ENSBTAG00000013294	DYRK3	-0.98433	NEG
ENSBTAG00000001005	ZNF280B	ENSBTAG00000013366	NRIP3	-0.95432	NEG
ENSBTAG00000001005	ZNF280B	ENSBTAG00000013480	DNAJC17	-0.9667	NEG
ENSBTAG00000001005	ZNF280B	ENSBTAG00000013493	BNIP2	0.98383	POS
ENSBTAG00000001005	ZNF280B	ENSBTAG00000013914	GATB	0.9763	POS
ENSBTAG00000001005	ZNF280B	ENSBTAG00000014017	PCGF3	-0.96089	NEG
ENSBTAG00000001005	ZNF280B	ENSBTAG00000014208	RPL35A	-0.96706	NEG
ENSBTAG00000001005	ZNF280B	ENSBTAG00000014211	FOXP4	-0.97411	NEG
ENSBTAG00000001005	ZNF280B	ENSBTAG00000014310	HEATR5B	0.96908	POS
ENSBTAG00000001005	ZNF280B	ENSBTAG00000014666	GP9	-0.97577	NEG
ENSBTAG00000001005	ZNF280B	ENSBTAG00000015040	SMPD5	-0.9618	NEG
ENSBTAG00000001005	ZNF280B	ENSBTAG00000015388	RPL18	-0.95974	NEG
ENSBTAG00000001005	ZNF280B	ENSBTAG00000015716	ERO1A	0.95088	POS
ENSBTAG00000001005	ZNF280B	ENSBTAG00000015982	KCTD13	-0.95319	NEG
ENSBTAG00000001005	ZNF280B	ENSBTAG00000016053	ARSA	-0.95554	NEG
ENSBTAG00000001005	ZNF280B	ENSBTAG00000016462	TCF4	0.9617	POS
ENSBTAG00000001005	ZNF280B	ENSBTAG00000016498	PHACTR2	0.95084	POS
ENSBTAG00000001005	ZNF280B	ENSBTAG00000016650	TIGAR	0.95831	POS
ENSBTAG00000001005	ZNF280B	ENSBTAG00000016764	UBA1	-0.97809	NEG
ENSBTAG00000001005	ZNF280B	ENSBTAG00000016822	PPIB	-0.9627	NEG
ENSBTAG00000001005	ZNF280B	ENSBTAG00000016987	WDCP	0.97489	POS
ENSBTAG00000001005	ZNF280B	ENSBTAG00000017143	PDIA4	-0.95156	NEG
ENSBTAG00000001005	ZNF280B	ENSBTAG00000017488	KLF3	0.95244	POS
ENSBTAG00000001005	ZNF280B	ENSBTAG00000017750	RHBDD3	-0.98	NEG
ENSBTAG00000001005	ZNF280B	ENSBTAG00000018175	HEXD	-0.96687	NEG
ENSBTAG00000001005	ZNF280B	ENSBTAG00000018249	KCNN3	-0.95686	NEG
ENSBTAG00000001005	ZNF280B	ENSBTAG00000018320	RPLP1	-0.95621	NEG
ENSBTAG00000001005	ZNF280B	ENSBTAG00000018430	GSAP	0.95894	POS
[truncated: 25,663 more rows]
