# Supplementary material for: Network-based multi-omics approaches to identify molecular signatures associated with pregnancy status in beef heifers
Source: Front Genet. 2026 Apr 20;17:1794156. doi: 10.3389/fgene.2026.1794156 (PMC13135839; doi:10.3389/fgene.2026.1794156)
Supplement: Supplementary file 13 [file Table7.xlsx]

## Sheet: Fert
Supplementary Table S7. Co-expressed proteins pairs with differentially abundant proteins identified with the PCIT approach. (|r|≥ 0.95, P ≤ 0.05).
Uniprot Accession ID	Protein Symbol	Uniprot Accession ID	Protein Symbol	Corr	Sign
F1N169	FLNA	Q5E9Y2	STX17	-0.95186	NEG
F1N169	FLNA	E1BF92	USP48	-0.98595	NEG
F1N169	FLNA	Q32LB0	WDR70	-0.96739	NEG
A0A3Q1M057	FLNA	Q5E9Y2	STX17	-0.96898	NEG
A0A3Q1M057	FLNA	Q2NL21	DNAJC11	-0.95999	NEG
A0A3Q1M057	FLNA	E1BGD1	TOMM34	-0.97585	NEG
A0A3Q1MLQ7	TLN1	Q5E9Y2	STX17	-0.96366	NEG
A0A3Q1MLQ7	TLN1	E1BF92	USP48	-0.98711	NEG
P60712	ACTB	Q32LB0	WDR70	-0.98149	NEG
F1N3A1	THBS1	Q32LB0	WDR70	-0.97201	NEG
A0A3Q1MN97	VCL	Q5E9Y2	STX17	-0.9524	NEG
A0A3Q1MN97	VCL	E1BF92	USP48	-0.98087	NEG
A0A3Q1MN97	VCL	Q8HZT2	KCNK17	0.95076	POS
Q3ZC07	ACTC1	Q32LB0	WDR70	-0.97888	NEG
E1BJK2	TUBB1	Q5E9Y2	STX17	-0.97968	NEG
E1BJK2	TUBB1	E1BF92	USP48	-0.97502	NEG
P81948	TUBA4A	Q5E9Y2	STX17	-0.9759	NEG
P81948	TUBA4A	E1BF92	USP48	-0.97496	NEG
P81948	TUBA4A	Q32LB0	WDR70	-0.96113	NEG
A0A3Q1NE82	AHNAK	Q32LB0	WDR70	0.98022	POS
F2Z4C1	TUBA1A	E1BF92	USP48	-0.99834	NEG
A0A3Q1MPS4	ACTN1	E1BF92	USP48	-0.95682	NEG
A0A3Q1NKP5	ACTBL2	Q32LB0	WDR70	-0.98251	NEG
Q2KJD0	TUBB5	Q2NL21	DNAJC11	-0.95496	NEG
Q2KJD0	TUBB5	E1BF92	USP48	-0.97566	NEG
Q2KJD0	TUBB5	Q32LB0	WDR70	-0.9611	NEG
A0A3Q1MBN5		Q08DN8	FLOT1	0.95022	POS
Q3MHM5	TUBB4B	Q2NL21	DNAJC11	-0.96361	NEG
Q3MHM5	TUBB4B	Q32LB0	WDR70	-0.95627	NEG
A0A3Q1M8L3	SPTAN1	E1BJL3	BACH1	0.95033	POS
F1MTN1	ITGB3	E1BF92	USP48	-0.95176	NEG
F1MTN1	ITGB3	Q32LB0	WDR70	-0.99205	NEG
F1MW44	F13A1	E1BF92	USP48	-0.97611	NEG
F1MB08	ENO1	Q32LB0	WDR70	-0.97832	NEG
P49951	CLTC	E1BF92	USP48	-0.96612	NEG
G3N0F3		Q2NL21	DNAJC11	0.98653	POS
G3N0F3		A0A3Q1M7R7	APLP2	-0.97262	NEG
G3N0F3		E1BGD1	TOMM34	0.96126	POS
E1BJB1	TUBB2A	E1BJL3	BACH1	-0.95671	NEG
A0A452DIL8	TUBB2B	Q32LB0	WDR70	-0.97189	NEG
P48616	VIM	A0A3Q1M7R7	APLP2	-0.95764	NEG
P48616	VIM	Q32LB0	WDR70	0.96919	POS
F1MYX5	LCP1	A0A3Q1M7R7	APLP2	-0.95431	NEG
F1MYX5	LCP1	Q32LB0	WDR70	0.98836	POS
A0A3Q1MXU7	SPTBN1	Q2NL21	DNAJC11	0.95092	POS
A0A3Q1MXU7	SPTBN1	A0A3Q1M7R7	APLP2	-0.97332	NEG
F1MGZ4	ITGA2B	E1BF92	USP48	-0.96297	NEG
F1MGZ4	ITGA2B	Q32LB0	WDR70	-0.9771	NEG
Q32LP0	FERMT3	E1BF92	USP48	-0.98265	NEG
Q3SYV4	CAP1	E1BF92	USP48	-0.95311	NEG
Q3SYV4	CAP1	E1BGD1	TOMM34	-0.95143	NEG
A6QLB7	CAP1	E1BF92	USP48	-0.984	NEG
A6QLB7	CAP1	Q32LB0	WDR70	-0.96816	NEG
A0A3Q1LM20	LOC112445649	Q2NL21	DNAJC11	0.95736	POS
F1N7I5	NUMA1	Q2NL21	DNAJC11	0.96571	POS
F1N7I5	NUMA1	A0A3Q1M7R7	APLP2	-0.96439	NEG
Q95M18	HSP90B1	Q5E9Y2	STX17	-0.96725	NEG
Q95M18	HSP90B1	E1BGD1	TOMM34	-0.95946	NEG
Q27965	HSPA1B	Q2HJE5	FAM234A	0.98731	POS
Q27975	HSPA1A	E1BF92	USP48	-0.96168	NEG
F1MRT9	UTRN	E1BF92	USP48	-0.98068	NEG
Q2HJ60	HNRNPA2B1	Q5E9Y2	STX17	0.95707	POS
Q2HJ60	HNRNPA2B1	Q2NL21	DNAJC11	0.96376	POS
Q2HJ60	HNRNPA2B1	A0A3Q1M7R7	APLP2	-0.97696	NEG
Q2HJ60	HNRNPA2B1	Q32LB0	WDR70	0.98238	POS
Q2HJ60	HNRNPA2B1	E1BGD1	TOMM34	0.95492	POS
P61223	RAP1B	E1BF92	USP48	-0.99295	NEG
A0A3Q1MME4	HNRNPA2B1	Q2NL21	DNAJC11	0.97147	POS
F1MTP5	WDR1	E1BF92	USP48	-0.96198	NEG
F1MTP5	WDR1	Q32LB0	WDR70	-0.99626	NEG
Q1LZF9	MYL9	E1BF92	USP48	-0.96597	NEG
Q1LZF9	MYL9	Q32LB0	WDR70	-0.98199	NEG
G5E6I9	LOC107133263	Q32LB0	WDR70	0.96694	POS
Q5E9E2	MYL9	E1BF92	USP48	-0.97253	NEG
Q5E9E2	MYL9	Q32LB0	WDR70	-0.98278	NEG
P52193	CALR	Q5E9Y2	STX17	-0.95164	NEG
Q0VCX2	HSPA5	Q5E9Y2	STX17	-0.97848	NEG
Q0VCX2	HSPA5	E1BGD1	TOMM34	-0.96729	NEG
Q32L48	H2BC15	Q2NL21	DNAJC11	0.96065	POS
A0A452DID9	MYL6	E1BF92	USP48	-0.95315	NEG
Q3SWY2	ILK	Q5E9Y2	STX17	-0.96778	NEG
Q3SWY2	ILK	E1BF92	USP48	-0.9642	NEG
Q3SWY2	ILK	Q32LB0	WDR70	-0.97841	NEG
Q3SWY2	ILK	E1BGD1	TOMM34	-0.95309	NEG
G3X757	VCP	Q5E9Y2	STX17	-0.98031	NEG
G3X757	VCP	E1BF92	USP48	-0.96346	NEG
G3X757	VCP	E1BGD1	TOMM34	-0.96439	NEG
A0A3Q1MIS1	GSN	Q32LB0	WDR70	-0.99205	NEG
F1MU24	PYGB	E1BF92	USP48	-0.97855	NEG
F1MU24	PYGB	Q8HZT2	KCNK17	0.95752	POS
F1MJH1	GSN	A0A3Q1MHC9	PCID2	-0.96789	NEG
A0JN43	ESYT1	Q32LB0	WDR70	-0.97625	NEG
A0A3Q1LWN6	MYH11	Q5E9Y2	STX17	-0.99088	NEG
A0A3Q1LWN6	MYH11	A0A3Q1M7R7	APLP2	0.96213	POS
A0A3Q1LWN6	MYH11	E1BGD1	TOMM34	-0.98924	NEG
Q3SYU2	EEF2	E1BF92	USP48	0.95181	POS
Q3SYU2	EEF2	Q32LB0	WDR70	0.99402	POS
F1MRZ8	PLEK	E1BF92	USP48	-0.97035	NEG
P62833	RAP1A	Q2NL21	DNAJC11	-0.9959	NEG
P62833	RAP1A	A0A3Q1M7R7	APLP2	0.97953	POS
F6QQ60	TPM4	A0A3Q1MHC9	PCID2	-0.9579	NEG
F6QQ60	TPM4	Q5E9Y2	STX17	-0.96488	NEG
F6QQ60	TPM4	E1BF92	USP48	-0.96109	NEG
A7YY47	LMNB1	Q2NL21	DNAJC11	0.96929	POS
A7YY47	LMNB1	Q32LB0	WDR70	0.98383	POS
A0A3Q1LKR8	UBA1	A0A3Q1M6K1	PTPRJ	-0.95949	NEG
F1MJS9	PTPRC	Q2NL21	DNAJC11	0.99331	POS
F1MJS9	PTPRC	A0A3Q1M7R7	APLP2	-0.986	NEG
F1MJS9	PTPRC	E1BGD1	TOMM34	0.96176	POS
P62261	YWHAE	F1N3J5	BRD9	-0.9643	NEG
A0A3Q1M5E5	TLN2	Q5E9Y2	STX17	-0.98	NEG
A0A3Q1M5E5	TLN2	Q8HZT2	KCNK17	0.96302	POS
A0A3Q1M5E5	TLN2	E1BGD1	TOMM34	-0.9643	NEG
A1A4R1	H2AC20	Q2NL21	DNAJC11	0.96851	POS
A1A4R1	H2AC20	A0A3Q1M7R7	APLP2	-0.9763	NEG
A1A4R1	H2AC20	Q32LB0	WDR70	0.98354	POS
E1B7K5	CKAP5	E1BF92	USP48	-0.96512	NEG
E1B7K5	CKAP5	Q32LB0	WDR70	-0.98698	NEG
A0A3Q1LUB8	CLASP1	E1BF92	USP48	-0.97203	NEG
A7Z025	PRPF8	A1A4I9	UFL1	-0.96235	NEG
A7Z025	PRPF8	A0A3S5ZPJ7	GFUS	-0.96048	NEG
P50397	GDI2	Q5E9Y2	STX17	-0.96838	NEG
P50397	GDI2	A0A3Q1M7R7	APLP2	0.96762	POS
P50397	GDI2	Q32LB0	WDR70	-0.98352	NEG
A5D7E1	EHD3	E1BF92	USP48	-0.99533	NEG
A0A3Q1LSB6	ACLY	Q5E9Y2	STX17	-0.96206	NEG
A0A3Q1LSB6	ACLY	E1BF92	USP48	-0.97535	NEG
P79134	ANXA6	A0A3Q1M7R7	APLP2	-0.97286	NEG
P79134	ANXA6	Q32LB0	WDR70	0.96616	POS
Q6B855	TKT	A6QR56	ALDH16A1	0.95745	POS
Q5E956	TPI1	Q5E9Y2	STX17	0.95071	POS
Q5E956	TPI1	A0A3Q1M7R7	APLP2	-0.96145	NEG
Q5E956	TPI1	E1BGD1	TOMM34	0.97713	POS
A0A3Q1N127	ATP2A3	Q5E9Y2	STX17	-0.98705	NEG
A0A3Q1N127	ATP2A3	E1BF92	USP48	-0.96103	NEG
A0A3Q1N127	ATP2A3	A0A3Q1M7R7	APLP2	0.95718	POS
A0A3Q1N127	ATP2A3	Q32LB0	WDR70	-0.96197	NEG
A0A3Q1N127	ATP2A3	E1BGD1	TOMM34	-0.98106	NEG
A0A3Q1N9Y5	QSOX1	Q5E9Y2	STX17	-0.96477	NEG
A0A3Q1N9Y5	QSOX1	E1BF92	USP48	-0.97439	NEG
A0A3Q1N9Y5	QSOX1	Q32LB0	WDR70	-0.97138	NEG
Q3SZI4	YWHAQ	F1N3J5	BRD9	-0.95827	NEG
Q27970	CAPN1	Q5E9Y2	STX17	-0.9529	NEG
Q27970	CAPN1	E1BF92	USP48	-0.95436	NEG
Q27970	CAPN1	Q32LB0	WDR70	-0.9804	NEG
P20000	ALDH2	Q5E9Y2	STX17	-0.96587	NEG
P20000	ALDH2	A0A3Q1M7R7	APLP2	0.95436	POS
P20000	ALDH2	E1BGD1	TOMM34	-0.95637	NEG
Q2HJ57	COTL1	Q5E9Y2	STX17	-0.95049	NEG
Q2HJ57	COTL1	E1BF92	USP48	-0.97013	NEG
Q2HJ57	COTL1	Q8HZT2	KCNK17	0.96457	POS
A6QLL8	ALDOA	Q32LB0	WDR70	-0.99379	NEG
O77834	PRDX6	E1BF92	USP48	-0.96467	NEG
F6Q9Q9	P4HB	E1BF92	USP48	-0.97584	NEG
F6Q9Q9	P4HB	Q32LB0	WDR70	-0.96704	NEG
P06868	PLG	Q5E9Y2	STX17	-0.97838	NEG
P06868	PLG	E1BGD1	TOMM34	-0.95285	NEG
Q28141	DHX9	Q2NL21	DNAJC11	0.96508	POS
Q28141	DHX9	Q32LB0	WDR70	0.97976	POS
Q92176	CORO1A	Q5E9Y2	STX17	0.98163	POS
Q92176	CORO1A	E1BF92	USP48	0.95549	POS
Q92176	CORO1A	Q32LB0	WDR70	0.95746	POS
Q92176	CORO1A	E1BGD1	TOMM34	0.96681	POS
F1MTY3	HNRNPA1	Q2NL21	DNAJC11	0.97613	POS
F1MTY3	HNRNPA1	A0A3Q1M7R7	APLP2	-0.96566	NEG
E1BNY9	HUWE1	Q5E9Y2	STX17	-0.9554	NEG
E1BNY9	HUWE1	Q2NL21	DNAJC11	-0.96998	NEG
E1BNY9	HUWE1	E1BF92	USP48	-0.96379	NEG
E1BNY9	HUWE1	Q32LB0	WDR70	-0.95981	NEG
E1BNY9	HUWE1	E1BGD1	TOMM34	-0.95653	NEG
A0A3Q1NJ70	PFKP	Q32LB0	WDR70	-0.97166	NEG
A7Z057	YWHAG	A0A3Q1MHC9	PCID2	-0.95342	NEG
A7Z057	YWHAG	E1BF92	USP48	-0.98984	NEG
A7Z057	YWHAG	Q32LB0	WDR70	-0.97076	NEG
A0A3Q1M0F0	HK1	E1BF92	USP48	-0.9783	NEG
A0A3Q1M0F0	HK1	Q32LB0	WDR70	-0.99188	NEG
Q9XSW5	SLC4A1	A0A3Q1LK64	DHRSX	0.95948	POS
A0A140T856	COPA	E1BJL3	BACH1	-0.95247	NEG
A0A3Q1MJD5	HNRNPM	Q32LB0	WDR70	0.98866	POS
Q7SIH1	A2M	A1A4I9	UFL1	0.95249	POS
Q3ZBD7	GPI	A0A3Q1M6L4	PPIE	-0.95975	NEG
A0A3Q1LQZ3	CLIP1	Q32LB0	WDR70	-0.97097	NEG
Q5EAD2	PHGDH	A0A3Q1LKL7	ADGRE5	0.96735	POS
Q3SZP2	MAPRE2	E1BF92	USP48	-0.96408	NEG
A0A3Q1MRK8	PDE5A	E1BF92	USP48	-0.99086	NEG
A0A3Q1MRK8	PDE5A	Q32LB0	WDR70	-0.96343	NEG
Q3ZCI9	CCT8	Q32LB0	WDR70	-0.99194	NEG
A7MBJ5	CAND1	E1BF92	USP48	-0.96097	NEG
A0A3Q1MR04	NSF	A0A3Q1MHC9	PCID2	-0.95924	NEG
A0A3Q1MR04	NSF	E1BF92	USP48	-0.99008	NEG
F1MZT7	GCN1	A0A3Q1M6K1	PTPRJ	0.96293	POS
A0A3Q1MMD9	PLCG2	Q5E9Y2	STX17	-0.97933	NEG
A0A3Q1MMD9	PLCG2	Q2NL21	DNAJC11	-0.9569	NEG
A0A3Q1MMD9	PLCG2	A0A3Q1M7R7	APLP2	0.97061	POS
A0A3Q1MMD9	PLCG2	Q32LB0	WDR70	-0.96669	NEG
A0A3Q1MMD9	PLCG2	E1BGD1	TOMM34	-0.97558	NEG
A0A3Q1LJU5	EML2	E1BF92	USP48	-0.96804	NEG
A0A3Q1LJU5	EML2	Q32LB0	WDR70	-0.98585	NEG
A6QLU1	GPD2	Q5E9Y2	STX17	-0.97603	NEG
A6QLU1	GPD2	E1BF92	USP48	-0.97575	NEG
A6QLU1	GPD2	Q32LB0	WDR70	-0.9757	NEG
A0A3Q1LLS4	RANBP2	E1BJL3	BACH1	-0.96355	NEG
A0A3Q1LW78	STIP1	A0A3Q1MHC9	PCID2	-0.95658	NEG
A0A3Q1LW78	STIP1	E1BF92	USP48	-0.9719	NEG
A0A3Q1LW78	STIP1	Q32LB0	WDR70	-0.98185	NEG
Q2NKZ1	CCT7	Q2NL21	DNAJC11	-0.98787	NEG
Q2NKZ1	CCT7	A0A3Q1M7R7	APLP2	0.99046	POS
A7Z066	CANX	Q5E9Y2	STX17	-0.95753	NEG
A7Z066	CANX	E1BF92	USP48	-0.95746	NEG
A7Z066	CANX	Q32LB0	WDR70	-0.97798	NEG
Q0VCA5	SAMHD1	Q2NL21	DNAJC11	0.98153	POS
Q0VCA5	SAMHD1	A0A3Q1M7R7	APLP2	-0.97613	NEG
Q0VCA5	SAMHD1	E1BGD1	TOMM34	0.97578	POS
F1MX61	SF3B1	A0A3Q1M7R7	APLP2	-0.97522	NEG
F1MX61	SF3B1	Q32LB0	WDR70	0.9792	POS
Q3T0D0	HNRNPK	Q29RY9	NPL	-0.9583	NEG
A0A3S5ZPH7	RASA3	E1BF92	USP48	-0.98349	NEG
A0A3S5ZPH7	RASA3	Q32LB0	WDR70	-0.98504	NEG
F1N3K0	DOCK2	A0A3Q1M7R7	APLP2	-0.97935	NEG
F1N3K0	DOCK2	Q32LB0	WDR70	0.98329	POS
A0A3Q1LQE4	ITGB2	Q5E9Y2	STX17	0.96028	POS
A0A3Q1LQE4	ITGB2	E1BGD1	TOMM34	0.95884	POS
F1MPW7	NUP210	A0A3Q1M7R7	APLP2	-0.95496	NEG
F1MPW7	NUP210	Q32LB0	WDR70	0.99404	POS
A7MBH9	GNAI2	Q2NL21	DNAJC11	-0.96381	NEG
A7MBH9	GNAI2	A0A3Q1M7R7	APLP2	0.98589	POS
A7MBH9	GNAI2	Q32LB0	WDR70	-0.97856	NEG
P22226	CATHL1	Q2HJF5	DPH6	-0.97253	NEG
G5E630	USP9X	Q08DN8	FLOT1	-0.98358	NEG
E1BE25	FLNC	Q5E9Y2	STX17	-0.95414	NEG
E1BE25	FLNC	E1BF92	USP48	-0.98163	NEG
E1BE25	FLNC	Q32LB0	WDR70	-0.97653	NEG
Q3SZ54	EIF4A1	E1BF92	USP48	0.97435	POS
A6QLQ6	PARVB	E1BF92	USP48	-0.97873	NEG
Q863B3	SND1	Q32S26	BRD2	-0.95748	NEG
F1MTR1	IQGAP2	Q5E9Y2	STX17	-0.95936	NEG
F1MTR1	IQGAP2	E1BF92	USP48	-0.98593	NEG
E1BFF0	UNC13D	E1BF92	USP48	-0.97307	NEG
A0A3Q1MYF8	VPS13C	Q3SX02	HTATIP2	-0.97343	NEG
P81287	ANXA5	E1BF92	USP48	-0.96286	NEG
Q29RV1	PDIA4	Q5E9Y2	STX17	-0.95438	NEG
Q29RV1	PDIA4	E1BGD1	TOMM34	-0.95196	NEG
E1BFQ6	ITGA6	Q5E9Y2	STX17	-0.96522	NEG
E1BFQ6	ITGA6	Q2NL21	DNAJC11	-0.95571	NEG
E1BFQ6	ITGA6	E1BGD1	TOMM34	-0.96694	NEG
A0A3Q1LVF9	AP2A1	E1BF92	USP48	-0.9758	NEG
A0A3Q1LVF9	AP2A1	Q8HZT2	KCNK17	0.95539	POS
E1BNQ9	HNRNPUL2	E1BF92	USP48	0.95363	POS
E1BNQ9	HNRNPUL2	Q32LB0	WDR70	0.99475	POS
A0A3Q1LVS2	KTN1	Q5E9Y2	STX17	-0.96924	NEG
A0A3Q1LVS2	KTN1	E1BF92	USP48	-0.97647	NEG
A0A3Q1LVS2	KTN1	E1BGD1	TOMM34	-0.95845	NEG
A0A3Q1NDR1	HADHA	Q5E9Y2	STX17	-0.95838	NEG
A0A3Q1NDR1	HADHA	Q2NL21	DNAJC11	-0.96715	NEG
A0A3Q1NDR1	HADHA	E1BGD1	TOMM34	-0.97879	NEG
A0A3Q1M2L5	PIK3CG	Q2NL21	DNAJC11	-0.96742	NEG
F1MWD3	CCT5	Q5E9Y2	STX17	-0.97076	NEG
F1MWD3	CCT5	Q2NL21	DNAJC11	-0.96123	NEG
F1MWD3	CCT5	A0A3Q1M7R7	APLP2	0.97387	POS
F1MWD3	CCT5	Q32LB0	WDR70	-0.97973	NEG
F1MWD3	CCT5	E1BGD1	TOMM34	-0.96595	NEG
A0A3Q1LZU8	GANAB	Q32LB0	WDR70	-0.97246	NEG
E1BI70	ARHGAP45	F6Q850	VPS26C	0.96251	POS
F1N0E5	CCT4	A0A3Q1M7R7	APLP2	0.96579	POS
F1N0E5	CCT4	Q32LB0	WDR70	-0.99304	NEG
E1BEG2	HNRNPA3	Q2NL21	DNAJC11	0.96357	POS
G3MWV5	H1-4	E1BF92	USP48	0.9628	POS
G3MWV5	H1-4	Q32LB0	WDR70	0.96993	POS
Q32LP2	RDX	E1BJL3	BACH1	0.96802	POS
P53712	ITGB1	Q5E9Y2	STX17	-0.96036	NEG
P53712	ITGB1	Q2NL21	DNAJC11	-0.95226	NEG
P53712	ITGB1	E1BF92	USP48	-0.97262	NEG
P53712	ITGB1	E1BGD1	TOMM34	-0.95712	NEG
F1N137	ITPR2	Q5E9Y2	STX17	-0.95961	NEG
F1N137	ITPR2	E1BF92	USP48	-0.98176	NEG
F1N137	ITPR2	Q32LB0	WDR70	-0.97845	NEG
A0A3Q1MGD3	LRBA	Q5E9Y2	STX17	-0.95411	NEG
A0A3Q1MGD3	LRBA	E1BF92	USP48	-0.97025	NEG
A0A3Q1MGD3	LRBA	Q32LB0	WDR70	-0.98267	NEG
A7MBK3	INPP5D	Q32LB0	WDR70	0.97139	POS
P04272	ANXA2	A0A3Q1MHC9	PCID2	0.97856	POS
P04272	ANXA2	Q5E9Y2	STX17	0.96499	POS
P04272	ANXA2	E1BF92	USP48	0.95521	POS
P41541	USO1	Q32LB0	WDR70	-0.97862	NEG
A0A3Q1MSP7	DNM2	Q2NL21	DNAJC11	-0.97805	NEG
A0A3Q1MSP7	DNM2	A0A3Q1M7R7	APLP2	0.96515	POS
F1MXI4	MATR3	Q2NL21	DNAJC11	0.96749	POS
F1MXI4	MATR3	A0A3Q1M7R7	APLP2	-0.9788	NEG
F1MXI4	MATR3	Q32LB0	WDR70	0.9789	POS
F1MM57	MYH14	E1BF92	USP48	-0.9578	NEG
A0A3Q1ME65	STAT1	A0A3Q1MHC9	PCID2	0.98077	POS
A0A3Q1ME65	STAT1	E1BF92	USP48	0.96665	POS
P21856	GDI1	Q5E9Y2	STX17	-0.95855	NEG
P21856	GDI1	E1BF92	USP48	-0.98746	NEG
P21856	GDI1	Q32LB0	WDR70	-0.97846	NEG
Q3T160	NPM1	Q32LB0	WDR70	0.97246	POS
Q27971	CAPN2	E1BF92	USP48	-0.99412	NEG
F1N365	FLII	Q2NL21	DNAJC11	-0.9765	NEG
F1N365	FLII	A0A3Q1M7R7	APLP2	0.97809	POS
F1N365	FLII	Q32LB0	WDR70	-0.97016	NEG
F1N365	FLII	E1BGD1	TOMM34	-0.97688	NEG
A0A3S5ZPB0	ALDOC	Q32LB0	WDR70	-0.98069	NEG
F6QGZ0	LIMS1	E1BF92	USP48	-0.97887	NEG
A0A3Q1LV36	IPO5	F6Q850	VPS26C	0.96316	POS
A0A3Q1MGV9	MYO9B	Q32LB0	WDR70	-0.97352	NEG
F6RF21	SMCHD1	A0A3Q1M7R7	APLP2	-0.95869	NEG
F6RF21	SMCHD1	Q32LB0	WDR70	0.99699	POS
E1BH06	C4A	A0A3Q1MHC9	PCID2	-0.97847	NEG
A7E307	DDX17	Q32LB0	WDR70	0.98226	POS
A2VDN7	HNRNPU	Q2NL21	DNAJC11	0.96234	POS
A0A3Q1LQT4	DCTN1	Q5E9Y2	STX17	-0.95526	NEG
A0A3Q1LQT4	DCTN1	Q2NL21	DNAJC11	-0.96801	NEG
A0A3Q1LQT4	DCTN1	E1BGD1	TOMM34	-0.97553	NEG
A1L528	RAB1A	E1BF92	USP48	-0.99839	NEG
A0A3Q1M9M6	TOP2B	Q2NL21	DNAJC11	0.98321	POS
A0A3Q1M9M6	TOP2B	A0A3Q1M7R7	APLP2	-0.98813	NEG
Q148N0	OGDH	Q5E9Y2	STX17	-0.97937	NEG
Q148N0	OGDH	Q2NL21	DNAJC11	-0.97797	NEG
Q148N0	OGDH	A0A3Q1M7R7	APLP2	0.97102	POS
Q148N0	OGDH	E1BGD1	TOMM34	-0.98456	NEG
F1N5F3	H2BK1	Q1RMR9	PACSIN2	0.96035	POS
F1N5F3	H2BK1	Q2KHV9		-0.96699	NEG
A0A3Q1MBP1	HYOU1	Q2NL21	DNAJC11	-0.95901	NEG
G5E531	TCP1	Q5E9Y2	STX17	-0.98448	NEG
G5E531	TCP1	A0A3Q1M7R7	APLP2	0.96319	POS
G5E531	TCP1	Q32LB0	WDR70	-0.95701	NEG
G5E531	TCP1	E1BGD1	TOMM34	-0.98366	NEG
A0A3Q1M8R6	PML	A0A3Q1M7R7	APLP2	-0.96357	NEG
A0A3Q1M8R6	PML	Q32LB0	WDR70	0.98155	POS
F1MWU9	HSPA6	Q8HZT2	KCNK17	0.98568	POS
A0A3Q1LUD9	DIAPH1	Q32LB0	WDR70	0.98105	POS
A0A3Q1LL67	GLG1	Q2NL21	DNAJC11	-0.96007	NEG
A0A3Q1N6T1	CYB5R3	E1BF92	USP48	-0.97441	NEG
A0A3Q1N6T1	CYB5R3	Q32LB0	WDR70	-0.98882	NEG
F1N3F6	CHD4	Q2NL21	DNAJC11	0.97955	POS
F1N3F6	CHD4	A0A3Q1M7R7	APLP2	-0.97912	NEG
F1N3F6	CHD4	Q32LB0	WDR70	0.96879	POS
Q58CP9	STIM1	E1BF92	USP48	-0.96627	NEG
Q5E9C0	RSU1	Q5E9Y2	STX17	-0.96677	NEG
Q5E9C0	RSU1	E1BF92	USP48	-0.98204	NEG
Q5E9C0	RSU1	Q32LB0	WDR70	-0.96727	NEG
E1BP91	NPEPPS	E1BF92	USP48	-0.9782	NEG
E1BP91	NPEPPS	Q32LB0	WDR70	-0.96979	NEG
A0A3Q1M9U0	ATP2A2	E1BF92	USP48	-0.96965	NEG
Q3T0E7	PPP1CA	Q3SX02	HTATIP2	-0.95568	NEG
Q3T0E7	PPP1CA	F6Q850	VPS26C	0.97082	POS
E1BNA6	DOCK8	Q2NL21	DNAJC11	0.97556	POS
E1BNA6	DOCK8	A0A3Q1M7R7	APLP2	-0.97376	NEG
Q2HJH2	RAB1B	E1BF92	USP48	-0.96178	NEG
Q2HJH2	RAB1B	Q32LB0	WDR70	-0.98715	NEG
A0A3Q1LFQ2		Q2NL21	DNAJC11	-0.96886	NEG
A0A3Q1LFQ2		A0A3Q1M7R7	APLP2	0.97853	POS
A0A3Q1LFQ2		Q32LB0	WDR70	-0.97664	NEG
A0A3Q1LFQ2		E1BGD1	TOMM34	-0.96268	NEG
A0A3Q1MFU0	STIM1	E1BF92	USP48	-0.97439	NEG
Q2TBU0	HP	Q2HJF5	DPH6	-0.95917	NEG
F1MJI7	LMNB2	Q2NL21	DNAJC11	0.9688	POS
F1MJI7	LMNB2	A0A3Q1M7R7	APLP2	-0.9601	NEG
G8JKX8	COPB2	Q32LB0	WDR70	-0.98289	NEG
Q2YDE9	TES	E1BF92	USP48	-0.9699	NEG
A0A3Q1MIM4	HNRNPH1	A0A3Q1M7R7	APLP2	-0.97872	NEG
A0A3Q1MIM4	HNRNPH1	Q32LB0	WDR70	0.99178	POS
A0A3Q1MIC9	DNM3	Q5E9Y2	STX17	-0.98571	NEG
A0A3Q1MIC9	DNM3	E1BF92	USP48	-0.96906	NEG
A0A3Q1MIC9	DNM3	E1BGD1	TOMM34	-0.9676	NEG
A0A3Q1LYU3	ATL3	Q5E9Y2	STX17	-0.95841	NEG
A0A3Q1LYU3	ATL3	E1BF92	USP48	-0.97686	NEG
A0A3Q1LYU3	ATL3	E1BGD1	TOMM34	-0.95006	NEG
F1MHC2	STXBP2	Q2NL21	DNAJC11	-0.99163	NEG
F1MHC2	STXBP2	A0A3Q1M7R7	APLP2	0.97892	POS
A0A140T886	COPG1	Q2NL21	DNAJC11	0.97005	POS
A0A140T886	COPG1	A0A3Q1M7R7	APLP2	-0.98749	NEG
A0A140T886	COPG1	Q32LB0	WDR70	0.98723	POS
Q5E9J1	HNRNPF	E1BF92	USP48	0.95796	POS
Q5E9J1	HNRNPF	Q32LB0	WDR70	0.98855	POS
F1N5H8	DDX31	E1BF92	USP48	0.95553	POS
F1N5H8	DDX31	Q32LB0	WDR70	0.99238	POS
O97593	SMC1A	Q2NL21	DNAJC11	0.96882	POS
O97593	SMC1A	A0A3Q1M7R7	APLP2	-0.97822	NEG
O97593	SMC1A	Q32LB0	WDR70	0.98139	POS
Q3MHP2	RAB11B	E1BF92	USP48	-0.97265	NEG
Q3MHP2	RAB11B	Q32LB0	WDR70	-0.98861	NEG
A6H767	NAP1L1	Q5E9Y2	STX17	-0.95338	NEG
A6H767	NAP1L1	Q2NL21	DNAJC11	-0.9647	NEG
A6H767	NAP1L1	A0A3Q1M7R7	APLP2	0.95388	POS
A6H767	NAP1L1	Q32LB0	WDR70	-0.95813	NEG
A6H767	NAP1L1	E1BGD1	TOMM34	-0.95355	NEG
A0A3Q1LK06	LRRFIP1	Q32LB0	WDR70	0.97637	POS
Q8WN55	PTBP1	A0A3Q1M7R7	APLP2	-0.95924	NEG
Q8WN55	PTBP1	Q32LB0	WDR70	0.99721	POS
E1BNA9	ZZEF1	E1BF92	USP48	-0.99424	NEG
A0A3Q1N0N4	TPM1	E1BF92	USP48	-0.96739	NEG
A0A3Q1N0N4	TPM1	Q32LB0	WDR70	-0.96691	NEG
A2VDN8	CORO1C	Q32LB0	WDR70	-0.96747	NEG
F1N1G7	KIF5B	Q5E9Y2	STX17	-0.96604	NEG
F1N1G7	KIF5B	Q2NL21	DNAJC11	-0.95949	NEG
F1N1G7	KIF5B	E1BGD1	TOMM34	-0.97798	NEG
A7MB62	ACTR2	E1BF92	USP48	0.97671	POS
A7MB62	ACTR2	Q32LB0	WDR70	0.98789	POS
E1BKZ1	GSR	Q5E9Y2	STX17	-0.99179	NEG
E1BKZ1	GSR	Q2NL21	DNAJC11	-0.96106	NEG
E1BKZ1	GSR	A0A3Q1M7R7	APLP2	0.95058	POS
E1BKZ1	GSR	E1BGD1	TOMM34	-0.98992	NEG
Q3ZC84	CNDP2	Q29RY9	NPL	0.96377	POS
F1MMC7	MYO1F	Q5E9Y2	STX17	0.96547	POS
F1MMC7	MYO1F	A0A3Q1M7R7	APLP2	-0.95016	NEG
F1MMC7	MYO1F	E1BGD1	TOMM34	0.96345	POS
A0A452DJ88	PRKCB	Q32LB0	WDR70	-0.96963	NEG
P56701	PSMD2	Q5E9Y2	STX17	-0.9964	NEG
P56701	PSMD2	E1BGD1	TOMM34	-0.99181	NEG
F1MTX7	DARS1	Q08DN8	FLOT1	-0.97477	NEG
F1MF50	ROCK1	A0A3Q1MJR9	VPS52	0.96284	POS
A1A4K3	DDB1	Q32S26	BRD2	0.96299	POS
F1MBQ8	DDX5	Q32LB0	WDR70	0.97121	POS
F1N556	USP7	E1BF92	USP48	0.95751	POS
F1N556	USP7	Q32LB0	WDR70	0.96825	POS
A0A3Q1LFZ6	TPM1	Q5E9Y2	STX17	-0.97392	NEG
A0A3Q1LFZ6	TPM1	E1BF92	USP48	-0.97383	NEG
A0A3Q1LFZ6	TPM1	E1BGD1	TOMM34	-0.96785	NEG
A5D7A2	GARS1	F1N3J5	BRD9	-0.97694	NEG
A5D7I1	EPS15	E1BF92	USP48	-0.99677	NEG
P61157	ACTR3	A0A3Q1M7R7	APLP2	-0.98264	NEG
A4FV54	RAB8A	E1BF92	USP48	-0.97015	NEG
A4FV54	RAB8A	Q32LB0	WDR70	-0.98534	NEG
F1MU34	ERAP1	A0A3Q1LKL7	ADGRE5	-0.98174	NEG
F1MMA0	ILF3	Q5E9Y2	STX17	-0.97482	NEG
F1MMA0	ILF3	E1BGD1	TOMM34	-0.9509	NEG
P58352	SLC2A3	E1BF92	USP48	-0.96569	NEG
A0A3Q1M4Y9	USP15	Q2NL21	DNAJC11	-0.9736	NEG
A0A3Q1M4Y9	USP15	A0A3Q1M7R7	APLP2	0.98051	POS
A0A3Q1M4Y9	USP15	Q32LB0	WDR70	-0.98588	NEG
A0A452DJG7	RPN2	A0A3Q1M7R7	APLP2	0.97751	POS
A0A452DJG7	RPN2	E1BGD1	TOMM34	-0.95946	NEG
F1N339	PTPN11	Q2NL21	DNAJC11	-0.96539	NEG
F1N339	PTPN11	A0A3Q1M7R7	APLP2	0.96239	POS
F1N339	PTPN11	Q32LB0	WDR70	-0.97387	NEG
A0A3Q1MJE6	PPP1CB	Q2NL21	DNAJC11	-0.98353	NEG
A0A3Q1MJE6	PPP1CB	A0A3Q1M7R7	APLP2	0.98127	POS
A0A3Q1MJE6	PPP1CB	Q32LB0	WDR70	-0.96135	NEG
A0A3Q1MJE6	PPP1CB	E1BGD1	TOMM34	-0.97303	NEG
E1BHN4	LOC509283	A0A3Q1MHC9	PCID2	0.95563	POS
A0A3Q1M952	AP1G1	E1BF92	USP48	-0.96632	NEG
Q3T169	RPS3	Q32LB0	WDR70	0.97317	POS
Q3MHR7	ARPC2	E1BF92	USP48	0.96461	POS
Q3MHR7	ARPC2	Q32LB0	WDR70	0.97604	POS
Q28107	F5	Q5E9Y2	STX17	-0.95345	NEG
E1BKX3	MYBBP1A	E1BJL3	BACH1	0.96058	POS
F1MBA3	ITGA2	E1BF92	USP48	-0.98117	NEG
A4FUD9	MCM3	Q5E9Y2	STX17	0.98364	POS
A4FUD9	MCM3	Q2NL21	DNAJC11	0.96551	POS
A4FUD9	MCM3	A0A3Q1M7R7	APLP2	-0.97288	NEG
A4FUD9	MCM3	Q32LB0	WDR70	0.96632	POS
A4FUD9	MCM3	E1BGD1	TOMM34	0.9817	POS
E1BQ37	SFPQ	Q2NL21	DNAJC11	0.96091	POS
E1BQ37	SFPQ	E1BJL3	BACH1	0.9566	POS
Q3MHL7	CCT6A	Q2NL21	DNAJC11	-0.96488	NEG
A5PJN2	ERO1A	Q5E9Y2	STX17	-0.97602	NEG
A5PJN2	ERO1A	Q2NL21	DNAJC11	-0.96921	NEG
A5PJN2	ERO1A	A0A3Q1M7R7	APLP2	0.97981	POS
A5PJN2	ERO1A	Q32LB0	WDR70	-0.96427	NEG
A5PJN2	ERO1A	E1BGD1	TOMM34	-0.97812	NEG
A0A3Q1MF55	SLC25A5	Q5E9Y2	STX17	-0.96716	NEG
A0A3Q1MF55	SLC25A5	E1BF92	USP48	-0.97121	NEG
A0A3Q1MF55	SLC25A5	Q8HZT2	KCNK17	0.95277	POS
F6QHI8	DDX21	Q32LB0	WDR70	0.97698	POS
F1N052	SMARCA5	E1BF92	USP48	-0.97775	NEG
A0A3Q1LJL3	OPA1	A0A3Q1MHC9	PCID2	-0.95277	NEG
A0A3Q1LJL3	OPA1	Q5E9Y2	STX17	-0.98742	NEG
A0A3Q1LJL3	OPA1	E1BF92	USP48	-0.95805	NEG
Q5E997	CAPZA2	A0A3Q1M6K1	PTPRJ	-0.95971	NEG
Q2KJI3	CYRIB	A0A3Q1M7R7	APLP2	-0.9751	NEG
Q2KJI3	CYRIB	Q32LB0	WDR70	0.9854	POS
E1B9H3	CCAR2	E1BF92	USP48	0.96289	POS
E1B9H3	CCAR2	Q32LB0	WDR70	0.98751	POS
A0A3Q1LTG0	EPB41	Q8HZT2	KCNK17	0.9596	POS
A0A3Q1M913	PFAS	Q2KHV9		0.99134	POS
E1BHE1	TAOK3	Q5E9Y2	STX17	-0.97463	NEG
E1BHE1	TAOK3	E1BF92	USP48	-0.9796	NEG
A0A3Q1LM31	FUBP1	Q2NL21	DNAJC11	0.9677	POS
A0A3Q1LM31	FUBP1	Q32LB0	WDR70	0.98217	POS
Q2HJ65	MACROH2A1	Q2NL21	DNAJC11	0.9705	POS
G5E631	DDX3X	Q3SX02	HTATIP2	-0.97926	NEG
E1BEL4	JAK3	Q32LB0	WDR70	-0.97063	NEG
F1N2J9	RAB8B	E1BF92	USP48	-0.97539	NEG
P31408	ATP6V1B2	Q5E9Y2	STX17	-0.96772	NEG
P31408	ATP6V1B2	Q2NL21	DNAJC11	-0.98226	NEG
P31408	ATP6V1B2	A0A3Q1M7R7	APLP2	0.97288	POS
P31408	ATP6V1B2	E1BGD1	TOMM34	-0.97263	NEG
Q3ZBH9	MCM7	Q2NL21	DNAJC11	0.97905	POS
Q3ZBH9	MCM7	A0A3Q1M7R7	APLP2	-0.98288	NEG
Q5E9I6	ARF3	Q5E9Y2	STX17	-0.95009	NEG
Q5E9I6	ARF3	E1BF92	USP48	-0.98446	NEG
Q5E9I6	ARF3	Q32LB0	WDR70	-0.98365	NEG
P79135	MX1	Q08E34	TOMM70	0.99031	POS
Q3MHN5	GC	Q0P5H9	TTC5	0.95075	POS
P61286	PABPC1	Q2NL21	DNAJC11	0.96577	POS
Q2KJH7	ALDH18A1	Q32LB0	WDR70	-0.95993	NEG
P42201	SELP	E1BF92	USP48	-0.98664	NEG
P42201	SELP	Q32LB0	WDR70	-0.98538	NEG
Q2KJ93	CDC42	E1BF92	USP48	-0.96952	NEG
P31404	ATP6V1A	Q5E9Y2	STX17	-0.97176	NEG
P31404	ATP6V1A	Q2NL21	DNAJC11	-0.96951	NEG
P31404	ATP6V1A	A0A3Q1M7R7	APLP2	0.9692	POS
P31404	ATP6V1A	E1BGD1	TOMM34	-0.97684	NEG
F1MIH2	SEPTIN7	E1BF92	USP48	-0.97136	NEG
A5D7D9	DHX15	Q2NL21	DNAJC11	0.9691	POS
A5D7D9	DHX15	A0A3Q1M7R7	APLP2	-0.99129	NEG
A5D7D9	DHX15	Q32LB0	WDR70	0.97681	POS
G3N131	H1-1	Q0VCM5	ITIH1	-0.97354	NEG
G3N131	H1-1	A0A3Q1M7R7	APLP2	-0.97177	NEG
P06623	CNP	Q5E9Y2	STX17	-0.95302	NEG
E1BPE2	SYTL4	E1BF92	USP48	-0.98846	NEG
Q5E9G3	PSME2	A0A3Q1LKL7	ADGRE5	-0.98259	NEG
Q5E9G3	PSME2	F1N3J5	BRD9	-0.96386	NEG
A0A3Q1MP24	PTK2B	Q2NL21	DNAJC11	-0.95276	NEG
A0A3Q1MP24	PTK2B	E1BF92	USP48	-0.96446	NEG
E1B6Z6	LCN2	Q2HJF5	DPH6	-0.96649	NEG
A6N9I4	RASGRP2	Q5E9Y2	STX17	-0.96552	NEG
A6N9I4	RASGRP2	E1BF92	USP48	-0.98058	NEG
F1MCT8	SYNCRIP	Q5E9Y2	STX17	-0.95607	NEG
F1MCT8	SYNCRIP	E1BGD1	TOMM34	-0.96505	NEG
E1BB32	GP1BA	Q5E9Y2	STX17	-0.96568	NEG
E1BB32	GP1BA	Q2NL21	DNAJC11	-0.95531	NEG
E1BB32	GP1BA	Q32LB0	WDR70	-0.96124	NEG
E1BB32	GP1BA	E1BGD1	TOMM34	-0.95961	NEG
Q3SZK8	NHERF1	E1BF92	USP48	-0.96297	NEG
A5D9H5	HNRNPD	Q2NL21	DNAJC11	0.97081	POS
A5D9H5	HNRNPD	A0A3Q1M7R7	APLP2	-0.98372	NEG
A5D9H5	HNRNPD	Q32LB0	WDR70	0.98092	POS
A0A3Q1LHT7	RRBP1	Q5E9Y2	STX17	-0.95607	NEG
A0A3Q1LHT7	RRBP1	E1BF92	USP48	-0.96437	NEG
A0A3Q1NE05	KHSRP	Q32LB0	WDR70	0.98974	POS
P62992	RPS27A	Q2NL21	DNAJC11	0.9519	POS
P62992	RPS27A	E1BJL3	BACH1	0.95589	POS
F1MSD2	RUVBL2	Q32LB0	WDR70	-0.97683	NEG
A0A3Q1N2U0	LTBP1	A0A3Q1MHC9	PCID2	-0.96774	NEG
F1N690	DLAT	Q5E9Y2	STX17	-0.97361	NEG
F1N690	DLAT	E1BF92	USP48	-0.96452	NEG
F1N690	DLAT	E1BGD1	TOMM34	-0.9634	NEG
A0A3Q1MH57	SEPTIN9	Q5E9Y2	STX17	-0.99167	NEG
A0A3Q1MH57	SEPTIN9	E1BGD1	TOMM34	-0.99493	NEG
A0A3Q1LNZ7	ARHGEF2	E1BJL3	BACH1	-0.95742	NEG
E1BFZ9	MCM4	A0A3Q1M7R7	APLP2	-0.98149	NEG
A6QLV1	SUN2	Q2NL21	DNAJC11	0.97534	POS
A6QLV1	SUN2	A0A3Q1M7R7	APLP2	-0.98465	NEG
A6QLV1	SUN2	Q32LB0	WDR70	0.97484	POS
F1MY85	C5	Q5E9Y2	STX17	-0.96247	NEG
F1MY85	C5	E1BF92	USP48	-0.98723	NEG
F1MY85	C5	Q32LB0	WDR70	-0.95925	NEG
E1BGF3	HCFC1	Q2NL21	DNAJC11	0.96704	POS
G3N2T3	ARHGAP4	Q32LB0	WDR70	0.96299	POS
A6QLS9	RAB10	Q5E9Y2	STX17	-0.97073	NEG
A6QLS9	RAB10	E1BF92	USP48	-0.97487	NEG
A6QLS9	RAB10	E1BGD1	TOMM34	-0.96136	NEG
F1N214	ENAH	A0A3Q1MHC9	PCID2	-0.95584	NEG
F1N214	ENAH	E1BF92	USP48	-0.99605	NEG
P48818	ACADVL	Q5E9Y2	STX17	0.99239	POS
P48818	ACADVL	E1BF92	USP48	0.95721	POS
P48818	ACADVL	E1BGD1	TOMM34	0.98213	POS
A2VDX0	TWF2	Q32LB0	WDR70	-0.99074	NEG
Q3T147	DDX39B	Q32LB0	WDR70	0.98434	POS
F1MX38	STAT3	P63097	GNAI1	-0.96289	NEG
A0A3Q1LRW8	RPL3	A0A3Q1M7R7	APLP2	-0.97023	NEG
A0A3Q1LRW8	RPL3	Q32LB0	WDR70	0.97941	POS
A0A3Q1M6W5	FMNL1	Q32LB0	WDR70	0.98686	POS
E1BNP8	SUPT16H	E1BJL3	BACH1	0.95253	POS
A6QPZ6	TAP1	Q32LB0	WDR70	0.96235	POS
F1MC31	SF3B2	Q32LB0	WDR70	0.98037	POS
Q56JV9	RPS3A	Q32LB0	WDR70	0.98448	POS
E1BPX9	LRPPRC	A0A3Q1M7R7	APLP2	-0.9502	NEG
E1BPX9	LRPPRC	Q32LB0	WDR70	0.99427	POS
P63243	RACK1	E1BF92	USP48	0.96093	POS
P63243	RACK1	Q32LB0	WDR70	0.98506	POS
Q3SYW6	EIF3C	E1BF92	USP48	0.95816	POS
A0A3Q1LRQ5	ECPAS	P63097	GNAI1	-0.97786	NEG
A0A3Q1MK99	ARRB1	Q32LB0	WDR70	-0.9654	NEG
A0A3Q1MWG7	ME2	Q2NL21	DNAJC11	0.96645	POS
F1MFJ2	ANKRD44	F1N3J5	BRD9	0.96137	POS
F1N269	MYLK	A0A3Q1MHC9	PCID2	-0.9591	NEG
F1N269	MYLK	Q5E9Y2	STX17	-0.97055	NEG
F1N269	MYLK	E1BF92	USP48	-0.97768	NEG
F1MW06	NOP56	E1BF92	USP48	0.97408	POS
Q9TTE1	SERPINA3-1	E1BF92	USP48	-0.97246	NEG
Q58CQ2	ARPC1B	Q5E9Y2	STX17	0.96618	POS
Q58CQ2	ARPC1B	E1BF92	USP48	0.96797	POS
Q58CQ2	ARPC1B	Q32LB0	WDR70	0.97852	POS
Q3ZCJ2	AKR1A1	E1BF92	USP48	0.97454	POS
F1MJQ1	RAB7A	E1BF92	USP48	-0.97169	NEG
F1MJQ1	RAB7A	A0A3Q1M7R7	APLP2	0.96095	POS
F1MJQ1	RAB7A	Q32LB0	WDR70	-0.97663	NEG
E1BNK6	IFI16	Q32LB0	WDR70	0.95467	POS
G3X696	SLK	A6QR56	ALDH16A1	0.98589	POS
F1MHR4	PIP4K2A	E1BF92	USP48	-0.99215	NEG
F1MHR4	PIP4K2A	Q32LB0	WDR70	-0.95938	NEG
A0JN52	SF3B3	Q2NL21	DNAJC11	0.95824	POS
A0JN52	SF3B3	Q32LB0	WDR70	0.97924	POS
A0A3Q1MI01	PSAP	A0A3Q1LKL7	ADGRE5	-0.95137	NEG
E1BH89	MCM6	Q2NL21	DNAJC11	0.9748	POS
E1BH89	MCM6	A0A3Q1M7R7	APLP2	-0.97627	NEG
E1BH89	MCM6	Q32LB0	WDR70	0.97549	POS
A5PJP2	SAFB	A0A3Q1M7R7	APLP2	-0.97206	NEG
A5PJP2	SAFB	Q32LB0	WDR70	0.98077	POS
E1B7R4	EIF3A	E1BF92	USP48	0.96732	POS
A0A3Q1MJY2	ANKRD44	Q2NL21	DNAJC11	0.9782	POS
A0A3Q1MJY2	ANKRD44	A0A3Q1M7R7	APLP2	-0.98947	NEG
A0A3Q1MJY2	ANKRD44	Q32LB0	WDR70	0.97915	POS
G3MZA6	SLFN14	A0A3Q1MHC9	PCID2	-0.97024	NEG
F1N0M0	TPP2	Q32LB0	WDR70	0.97442	POS
A6QNM9	SLC25A12	E1BF92	USP48	0.95435	POS
A6QNM9	SLC25A12	Q32LB0	WDR70	0.98387	POS
E1BG29	GP5	Q5E9Y2	STX17	-0.97386	NEG
E1BG29	GP5	Q8HZT2	KCNK17	0.96485	POS
Q3ZBG1	RAB14	Q32LB0	WDR70	-0.98079	NEG
A0A3Q1M0B4	PTPN12	A0A3Q1MHC9	PCID2	-0.98233	NEG
A0A3Q1M0B4	PTPN12	E1BF92	USP48	-0.97417	NEG
F1N160		Q08E34	TOMM70	-0.96782	NEG
Q3MHL3	RBBP4	Q2NL21	DNAJC11	0.959	POS
A0A3Q1M0G8	PAK2	A0A3Q1M7R7	APLP2	-0.96808	NEG
A0A3Q1M0G8	PAK2	Q32LB0	WDR70	0.96895	POS
E1BN47	CYFIP1	E1BF92	USP48	-0.97257	NEG
Q29RI6	CAB39	E1BF92	USP48	-0.97455	NEG
F1N1M7	CPT2	Q5E9Y2	STX17	-0.95179	NEG
Q2KJJ4	GIMAP7	Q08DN8	FLOT1	0.95057	POS
F1N0J2	MAP4	A0A3Q1M7R7	APLP2	-0.96865	NEG
F1N0J2	MAP4	Q32LB0	WDR70	0.97688	POS
P02722	SLC25A4	Q29RY9	NPL	0.97134	POS
P02722	SLC25A4	F1N3J5	BRD9	-0.97027	NEG
Q6EWQ7	EIF5A	Q2NL21	DNAJC11	-0.9905	NEG
Q6EWQ7	EIF5A	A0A3Q1M7R7	APLP2	0.99025	POS
Q6EWQ7	EIF5A	Q32LB0	WDR70	-0.96583	NEG
A0A3Q1NDE1	ADD3	Q32LB0	WDR70	0.98774	POS
A3KN12	ADSL	E1BF92	USP48	-0.9553	NEG
Q3ZCK1	EIF3L	E1BF92	USP48	0.97782	POS
Q3SYW3	HCLS1	A0A3Q1M7R7	APLP2	-0.96391	NEG
F1MQG6	ACIN1	Q32LB0	WDR70	0.98696	POS
A5D9B4	HNRNPH2	Q08DN8	FLOT1	0.96615	POS
A0A3Q1MHU3	ELMO1	A0A3Q1M7R7	APLP2	-0.97146	NEG
A0A3Q1MHU3	ELMO1	Q32LB0	WDR70	0.95537	POS
P12344	GOT2	E1BF92	USP48	0.99744	POS
Q08DU9	HP1BP3	E1BJL3	BACH1	0.97973	POS
Q2NL22	EIF4A3	Q32LB0	WDR70	0.9832	POS
Q3T102	EIF3E	E1BF92	USP48	0.98065	POS
Q3T102	EIF3E	Q32LB0	WDR70	0.98744	POS
F1MHT1	AGL	Q5E9Y2	STX17	-0.969	NEG
F1MHT1	AGL	E1BF92	USP48	-0.98731	NEG
F1MHT1	AGL	Q32LB0	WDR70	-0.963	NEG
F1MHT1	AGL	E1BGD1	TOMM34	-0.95319	NEG
Q58DK4	TKFC	Q2NL21	DNAJC11	-0.97314	NEG
Q58DK4	TKFC	A0A3Q1M7R7	APLP2	0.97181	POS
F1MN04	PAICS	Q0VCM5	ITIH1	-0.95356	NEG
F1MN04	PAICS	A0A3Q1M7R7	APLP2	-0.95233	NEG
A0A3Q1MZU3	PDCD4	Q32LB0	WDR70	0.97479	POS
A0A3Q1LTA5	EVL	Q2NL21	DNAJC11	0.98552	POS
A0A3Q1LTA5	EVL	A0A3Q1M7R7	APLP2	-0.99525	NEG
G5E6P3	GNA13	Q32LB0	WDR70	-0.98026	NEG
A0A140T888	PI4KA	E1BF92	USP48	-0.95472	NEG
A0A3Q1LUU0	INPP5B	Q08DN8	FLOT1	-0.9656	NEG
P46196	MAPK1	Q2NL21	DNAJC11	-0.96728	NEG
P30932	CD9	E1BF92	USP48	-0.98239	NEG
A4IFB1	SRRT	A0A3Q1M7R7	APLP2	-0.96052	NEG
A4IFB1	SRRT	Q32LB0	WDR70	0.9962	POS
A0A3Q1MKJ7	PRKCSH	Q3SX02	HTATIP2	0.9719	POS
A0A3Q1MKJ7	PRKCSH	F6Q850	VPS26C	-0.97134	NEG
A7MBG8	RUVBL1	Q32LB0	WDR70	0.98212	POS
A0A3Q1LT33	NEDD4	Q8HZT2	KCNK17	0.98078	POS
F6R921	LOC512867	Q2NL21	DNAJC11	0.98028	POS
F6R921	LOC512867	A0A3Q1M7R7	APLP2	-0.98805	NEG
F6R921	LOC512867	Q32LB0	WDR70	0.97651	POS
Q58DW0	RPL4	Q32LB0	WDR70	0.98915	POS
A0A3Q1MAU7	ESD	Q5E9Y2	STX17	-0.97022	NEG
A0A3Q1MAU7	ESD	E1BGD1	TOMM34	-0.96184	NEG
Q0VCZ8	ACSL1	A0A3Q1LK64	DHRSX	-0.95768	NEG
Q2KJ42	NONO	Q32LB0	WDR70	0.9828	POS
Q2KJ55	ARHGAP25	Q5E9Y2	STX17	0.9642	POS
Q2KJ55	ARHGAP25	A0A3Q1M7R7	APLP2	-0.96074	NEG
Q2KJ55	ARHGAP25	Q32LB0	WDR70	0.97226	POS
Q2KJ55	ARHGAP25	E1BGD1	TOMM34	0.95453	POS
A0A3Q1MPI7	DAAM1	Q5E9Y2	STX17	-0.98623	NEG
A0A3Q1MPI7	DAAM1	E1BGD1	TOMM34	-0.96808	NEG
Q8SPP7	PGLYRP1	Q2HJF5	DPH6	-0.96352	NEG
A0A3Q1MS21	VDAC1	Q32LB0	WDR70	-0.97262	NEG
E1BL56	SH3BP1	Q5E9Y2	STX17	-0.95042	NEG
E1BL56	SH3BP1	E1BF92	USP48	-0.9724	NEG
E1BL56	SH3BP1	Q32LB0	WDR70	-0.98828	NEG
Q3ZC44	HNRNPAB	Q32LB0	WDR70	0.98335	POS
Q3SZF2	ARF4	Q32LB0	WDR70	-0.96872	NEG
P15690	NDUFS1	Q32LB0	WDR70	0.95921	POS
Q2KI84	HARS1	Q2NL21	DNAJC11	-0.98177	NEG
Q2KI84	HARS1	A0A3Q1M7R7	APLP2	0.9777	POS
Q2KI84	HARS1	Q32LB0	WDR70	-0.9723	NEG
A0A452DJ82	ARHGDIA	Q0VCM5	ITIH1	0.96411	POS
A0A452DJ82	ARHGDIA	A0A3Q1M7R7	APLP2	0.96037	POS
E1B876	NCKAP1L	Q2NL21	DNAJC11	0.9759	POS
E1B876	NCKAP1L	Q32LB0	WDR70	0.98555	POS
Q8MJG1	PSIP1	Q2NL21	DNAJC11	0.97773	POS
Q8MJG1	PSIP1	A0A3Q1M7R7	APLP2	-0.98176	NEG
A4FUC2	HNRNPUL1	Q2NL21	DNAJC11	0.97546	POS
A4FUC2	HNRNPUL1	A0A3Q1M7R7	APLP2	-0.98892	NEG
A4FUC2	HNRNPUL1	Q32LB0	WDR70	0.98703	POS
P23004	UQCRC2	Q3SX02	HTATIP2	0.9518	POS
P17697	CLU	E1BF92	USP48	-0.96602	NEG
P17697	CLU	Q32LB0	WDR70	-0.97012	NEG
F1N3R4	LETM1	A0A3Q1M6K1	PTPRJ	0.95193	POS
A7YY77	ENDOD1	Q2NL21	DNAJC11	-0.96886	NEG
A7YY77	ENDOD1	Q32LB0	WDR70	-0.95297	NEG
Q3ZBH5	PA2G4	Q2NL21	DNAJC11	-0.96333	NEG
A2VE99	SEPTIN11	Q0VCM5	ITIH1	0.97031	POS
A2VE99	SEPTIN11	E1BJL3	BACH1	-0.96795	NEG
A2VE99	SEPTIN11	A0A3Q1M7R7	APLP2	0.95634	POS
O46629	HADHB	E1BGD1	TOMM34	-0.97564	NEG
P00516	PRKG1	Q5E9Y2	STX17	-0.97218	NEG
P00516	PRKG1	E1BGD1	TOMM34	-0.96142	NEG
Q9N1F0	IRAG1	E1BF92	USP48	-0.96745	NEG
P55859	PNP	Q5E9Y2	STX17	0.96877	POS
P55859	PNP	E1BF92	USP48	0.97705	POS
P55859	PNP	E1BGD1	TOMM34	0.96026	POS
O62768	TXNRD1	E1BF92	USP48	0.98055	POS
P00735	F2	A0A3Q1MHC9	PCID2	-0.96032	NEG
P00735	F2	E1BF92	USP48	-0.97649	NEG
P00735	F2	Q8HZT2	KCNK17	0.95623	POS
A0A3S5ZPQ3	SMTN	E1BF92	USP48	-0.9841	NEG
Q3T0G3	AHSA1	Q2NL21	DNAJC11	-0.97573	NEG
Q3T0G3	AHSA1	E1BJL3	BACH1	-0.96752	NEG
Q3T0G3	AHSA1	A0A3Q1M7R7	APLP2	0.95657	POS
A0A3Q1MPB8	LOC781224	A0A3Q1MHC9	PCID2	-0.95171	NEG
A0A3Q1MPB8	LOC781224	E1BF92	USP48	-0.97734	NEG
P10881	SSB	Q2NL21	DNAJC11	0.98104	POS
P10881	SSB	A0A3Q1M7R7	APLP2	-0.9795	NEG
P10881	SSB	Q32LB0	WDR70	0.96692	POS
A0A3Q1LGS4	NFKB1	Q32LB0	WDR70	0.98705	POS
A0A3Q1N4S4	NUP205	Q2NL21	DNAJC11	0.96811	POS
A0A3Q1N4S4	NUP205	E1BJL3	BACH1	0.96779	POS
A7YWF1	ACSS2	E1BF92	USP48	-0.96698	NEG
Q0VBZ0	CSK	A0A3Q1M7R7	APLP2	-0.95672	NEG
Q0VBZ0	CSK	Q32LB0	WDR70	0.98195	POS
E1B863	GP1BB	E1BF92	USP48	-0.99582	NEG
F1MUU5	NLRX1	E1BF92	USP48	-0.98156	NEG
F1MUU5	NLRX1	Q32LB0	WDR70	-0.9815	NEG
F1MMK8	KARS1	Q08DN8	FLOT1	0.98767	POS
E1BND0	USP24	P63097	GNAI1	0.95632	POS
F1ME87	KCTD11	A0A3Q1M7R7	APLP2	-0.96404	NEG
P19687	GUCY1A1	Q0VCM5	ITIH1	0.95734	POS
P19687	GUCY1A1	A0A3Q1M7R7	APLP2	0.97974	POS
P19687	GUCY1A1	Q32LB0	WDR70	-0.96339	NEG
Q3ZC32	OPTN	Q2NL21	DNAJC11	-0.98298	NEG
Q3ZC32	OPTN	A0A3Q1M7R7	APLP2	0.97687	POS
E1BGE5	IPO7	F6Q850	VPS26C	0.98768	POS
A0A3Q1NB13	ABCF1	Q08DN8	FLOT1	0.98609	POS
A6QLA8	TRIM25	A1A4I9	UFL1	0.97511	POS
A6QLA8	TRIM25	A0A3S5ZPJ7	GFUS	0.96943	POS
A6QLA8	TRIM25	Q0P5H9	TTC5	0.98247	POS
A0A3Q1MRR6	PRKCD	Q2NL21	DNAJC11	0.97307	POS
A0A3Q1MRR6	PRKCD	A0A3Q1M7R7	APLP2	-0.96914	NEG
A4FV12	UBA2	Q32LB0	WDR70	0.99553	POS
Q2HJ33	OLA1	E1BF92	USP48	-0.97306	NEG
A6H714	MTREX	Q32LB0	WDR70	0.9895	POS
A0A3Q1LL62	TMOD3	F6Q850	VPS26C	0.96294	POS
A0A3Q1LL62	TMOD3	F1N3J5	BRD9	-0.96234	NEG
Q3T122	EIF3D	Q0VCM5	ITIH1	-0.95151	NEG
Q3T122	EIF3D	Q2NL21	DNAJC11	0.96723	POS
Q3T122	EIF3D	A0A3Q1M7R7	APLP2	-0.98843	NEG
Q3T122	EIF3D	E1BGD1	TOMM34	0.95442	POS
F1MXB4	STXBP3	Q5E9Y2	STX17	-0.96991	NEG
F1MXB4	STXBP3	E1BF92	USP48	-0.98997	NEG
A6H7F8	MCM5	Q5E9Y2	STX17	0.98223	POS
A6H7F8	MCM5	E1BGD1	TOMM34	0.96659	POS
Q3MHN2	C9	A0A3Q1MHC9	PCID2	-0.97561	NEG
Q3MHN2	C9	E1BF92	USP48	-0.966	NEG
E1BA60	RAB32	Q5E9Y2	STX17	-0.96832	NEG
E1BA60	RAB32	E1BF92	USP48	-0.98798	NEG
E1BA60	RAB32	E1BGD1	TOMM34	-0.95231	NEG
A2VDN6	SF3A1	A0A3Q1M7R7	APLP2	-0.98073	NEG
A2VDN6	SF3A1	Q32LB0	WDR70	0.97071	POS
Q24JZ4	MTDH	Q0VCM5	ITIH1	-0.95326	NEG
A5PJU9	SEPTIN1	A0A3Q1M7R7	APLP2	-0.97158	NEG
A5PJU9	SEPTIN1	Q32LB0	WDR70	0.995	POS
F1MZC0	AKR7A2	Q32S26	BRD2	-0.9627	NEG
A0A3Q1NGX5	ILF2	Q32LB0	WDR70	0.98931	POS
F1N319	ROCK2	E1BJL3	BACH1	0.96519	POS
A0A3Q1M4S3	PPP3CA	Q2NL21	DNAJC11	-0.96825	NEG
A0A3Q1M4S3	PPP3CA	E1BGD1	TOMM34	-0.95947	NEG
A6QQ91	RASAL3	Q2NL21	DNAJC11	0.97912	POS
A6QQ91	RASAL3	A0A3Q1M7R7	APLP2	-0.98701	NEG
A6QQ91	RASAL3	Q32LB0	WDR70	0.97478	POS
A6QQ91	RASAL3	E1BGD1	TOMM34	0.95387	POS
Q3MHE4	MSH2	Q2NL21	DNAJC11	0.97831	POS
Q3MHE4	MSH2	A0A3Q1M7R7	APLP2	-0.95986	NEG
A0A3Q1N033	CLIP2	Q5E9Y2	STX17	-0.97289	NEG
A0A3Q1N033	CLIP2	Q2NL21	DNAJC11	-0.95843	NEG
A0A3Q1N033	CLIP2	E1BGD1	TOMM34	-0.97938	NEG
Q9MZ13	VDAC3	Q5E9Y2	STX17	-0.97795	NEG
Q9MZ13	VDAC3	E1BF92	USP48	-0.97883	NEG
Q9MZ13	VDAC3	E1BGD1	TOMM34	-0.9671	NEG
E1BG76	SCFD1	Q0VCM5	ITIH1	0.97735	POS
Q9TTK6	AOC3	Q8HZT2	KCNK17	0.95446	POS
A0A3Q1MHX8	RAB2A	Q5E9Y2	STX17	-0.97661	NEG
A0A3Q1MHX8	RAB2A	A0A3Q1M7R7	APLP2	0.96126	POS
A0A3Q1MHX8	RAB2A	Q32LB0	WDR70	-0.97954	NEG
A0A3Q1MHX8	RAB2A	E1BGD1	TOMM34	-0.96586	NEG
G3N3D4	KCTD12	Q5E9Y2	STX17	0.97471	POS
G3N3D4	KCTD12	E1BF92	USP48	0.95219	POS
G3N3D4	KCTD12	E1BGD1	TOMM34	0.96196	POS
G8JKV7	PLOD1	A0A3Q1MHC9	PCID2	-0.96322	NEG
G8JKV7	PLOD1	Q5E9Y2	STX17	-0.96716	NEG
G8JKV7	PLOD1	E1BF92	USP48	-0.9847	NEG
G8JKV7	PLOD1	Q32LB0	WDR70	-0.95315	NEG
Q9BGI3	PRDX2	G3MY03	TSNAX	-0.97379	NEG
Q9BGI3	PRDX2	A0A3Q1LK64	DHRSX	0.96682	POS
A0A452DIU2	PRKACA	E1BF92	USP48	-0.96391	NEG
P00514	PRKAR1A	Q5E9Y2	STX17	-0.9656	NEG
P00514	PRKAR1A	E1BF92	USP48	-0.95547	NEG
P00514	PRKAR1A	E1BGD1	TOMM34	-0.9642	NEG
A6QQV8	LBR	A0A3Q1M7R7	APLP2	-0.9848	NEG
A6QQV8	LBR	Q32LB0	WDR70	0.98658	POS
Q08E34	TOMM70	Q865V6	CAPG	0.95752	POS
Q08E34	TOMM70	F1MZT4	MX2	0.9785	POS
Q08E34	TOMM70	F1MM71	IFIT1	0.96893	POS
Q08E34	TOMM70	Q17QZ9	IFIT5	0.98528	POS
Q08E34	TOMM70	A0A3Q1MM14	PHACTR2	0.98088	POS
Q08E34	TOMM70	F6QAB7	OSBPL2	0.97675	POS
Q08E34	TOMM70	E1BQ18	AFG1L	-0.95518	NEG
A5PJW8	POLR2B	Q32LB0	WDR70	0.9806	POS
Q3SWX8	RBBP7	E1BF92	USP48	0.95885	POS
Q3SWX8	RBBP7	Q32LB0	WDR70	0.9966	POS
F1MHU9	CNOT1	Q08DN8	FLOT1	0.98179	POS
F1N7U2	NPLOC4	Q2NL21	DNAJC11	-0.9746	NEG
F1N7U2	NPLOC4	E1BJL3	BACH1	-0.96161	NEG
Q1JPD2	ABHD16A	Q2NL21	DNAJC11	-0.99563	NEG
Q1JPD2	ABHD16A	A0A3Q1M7R7	APLP2	0.99293	POS
Q1JPD2	ABHD16A	E1BGD1	TOMM34	-0.95484	NEG
E1BA29	GNAQ	Q5E9Y2	STX17	-0.97207	NEG
E1BA29	GNAQ	A0A3Q1M7R7	APLP2	0.95791	POS
E1BA29	GNAQ	Q32LB0	WDR70	-0.97038	NEG
E1BA29	GNAQ	E1BGD1	TOMM34	-0.96633	NEG
F1MBF6	RAB6A	E1BF92	USP48	-0.98077	NEG
F1MM55	NUP133	Q2NL21	DNAJC11	0.98629	POS
F1MM55	NUP133	A0A3Q1M7R7	APLP2	-0.99103	NEG
E1BKG4	PDS5A	Q2NL21	DNAJC11	0.96774	POS
E1BKG4	PDS5A	A0A3Q1M7R7	APLP2	-0.96471	NEG
G3MZH3	MYO5A	Q2NL21	DNAJC11	-0.97118	NEG
A0A140T842	LONP1	F6Q850	VPS26C	-0.96341	NEG
Q3ZC33	GULO	E1BF92	USP48	-0.97934	NEG
Q3ZC33	GULO	Q32LB0	WDR70	-0.98406	NEG
Q2NKY7	SEPTIN2	E1BF92	USP48	-0.98196	NEG
Q17QI3	ACAT2	Q32LB0	WDR70	-0.9617	NEG
A6H720	NCK2	Q8HZT2	KCNK17	0.98059	POS
A0A3Q1LR62	PUF60	Q32LB0	WDR70	0.98711	POS
F1MDV3	SNTB1	E1BF92	USP48	-0.96252	NEG
E1BLS8	EMILIN1	Q32LB0	WDR70	-0.95952	NEG
G3N1U4	SERPINA3-3	Q1RMR9	PACSIN2	0.98671	POS
F1MI47	RBM14	E1BF92	USP48	0.95554	POS
F1MI47	RBM14	Q32LB0	WDR70	0.97291	POS
A0A3Q1MH83	GAPVD1	Q2HJE5	FAM234A	-0.96597	NEG
E1BMG4	PRKCQ	Q2NL21	DNAJC11	-0.96175	NEG
E1BMG4	PRKCQ	E1BGD1	TOMM34	-0.95979	NEG
P63097	GNAI1	Q3MHY1	CSRP1	-0.95667	NEG
P63097	GNAI1	P28801	GSTP1	-0.96926	NEG
P63097	GNAI1	P21327	INPP1	0.9721	POS
P63097	GNAI1	F1N063	CAMK1D	0.96967	POS
P63097	GNAI1	A5D7H6	PPP1R21	0.96329	POS
P63097	GNAI1	Q3SZM3	CYBC1	0.95219	POS
P63097	GNAI1	A5D788	SGPL1	0.96449	POS
P63097	GNAI1	F1MU85	BROX	-0.96037	NEG
P63097	GNAI1	A0A3Q1N446	TMEM245	-0.95114	NEG
P63097	GNAI1	Q29RH9	TMEM109	0.98168	POS
P63097	GNAI1	Q2KHX3	PRAF2	0.95749	POS
P63097	GNAI1	F1MC39	STAG1	0.97438	POS
P63097	GNAI1	A7MB59	MAD1L1	0.99421	POS
P63097	GNAI1	A0A3S5ZPV6	ADAP1	-0.96019	NEG
P63097	GNAI1	F1MZU1	LARP1	0.9666	POS
P63097	GNAI1	Q3MHY8	RBM7	0.98928	POS
P63097	GNAI1	A0A3Q1LXK7		0.95455	POS
P63097	GNAI1	Q3SYS9	KIFBP	0.97813	POS
P63097	GNAI1	E1BNB3	SNIP1	0.97033	POS
P63097	GNAI1	E1BJL3	BACH1	0.95368	POS
P63097	GNAI1	Q3SYU1	NOC2L	0.95924	POS
P63097	GNAI1	A0A3Q1MMU9	SLC25A17	-0.97163	NEG
P63097	GNAI1	Q3T0M3	IMP3	0.95647	POS
P63097	GNAI1	A6QP75	ALS2CL	-0.9638	NEG
P63097	GNAI1	A6QLV3	SHOC2	0.95778	POS
P63097	GNAI1	E1BFH7	SMC6	0.97015	POS
P63097	GNAI1	A0A3Q1M2F6		0.9663	POS
P63097	GNAI1	F1N5S7	PDF	0.97224	POS
P63097	GNAI1	A0A3Q1NIS4	ADA2	0.95051	POS
P63097	GNAI1	E1BCH4	DUSP11	0.96319	POS
P63097	GNAI1	Q9BDK2	AIF1	-0.97027	NEG
P63097	GNAI1	A7YW22	JAM3	-0.96171	NEG
P63097	GNAI1	Q29RI0	COQ8A	-0.95312	NEG
Q148J6	ARPC4	Q5E9Y2	STX17	0.95935	POS
Q148J6	ARPC4	E1BF92	USP48	0.97403	POS
Q2TBH7	RAB4A	E1BF92	USP48	-0.97726	NEG
P67808	YBX1	Q5E9Y2	STX17	0.96991	POS
P67808	YBX1	E1BGD1	TOMM34	0.978	POS
E1BLG8	AMPD2	E1BF92	USP48	-0.9734	NEG
E1BLG8	AMPD2	Q32LB0	WDR70	-0.98356	NEG
A7E3W2	LGALS3BP	A0A3Q1MHC9	PCID2	-0.95647	NEG
A7E3W2	LGALS3BP	E1BF92	USP48	-0.95373	NEG
Q1RMR9	PACSIN2	A0A140T850	GSS	0.957	POS
Q1RMR9	PACSIN2	Q3ZCE2	ELAVL1	-0.95484	NEG
Q1RMR9	PACSIN2	A0A3Q1LFL7	APAF1	0.96318	POS
Q1RMR9	PACSIN2	A2I7N1	SERPINA3-5	0.96782	POS
Q1RMR9	PACSIN2	F1N7C5	IDO1	-0.97732	NEG
Q1RMR9	PACSIN2	Q3ZBI6	FHL3	0.96331	POS
Q1RMR9	PACSIN2	Q58HC3	KCNAB2	-0.96433	NEG
Q1RMR9	PACSIN2	Q58DN7	ACSF3	-0.97193	NEG
Q1RMR9	PACSIN2	F1MSF3	PIGS	-0.98066	NEG
Q1RMR9	PACSIN2	A0A3S5ZPB2	CARD11	0.97026	POS
Q1RMR9	PACSIN2	Q08DF7	PDE12	0.96088	POS
Q1RMR9	PACSIN2	A0A3Q1LK81	PCTP	0.96065	POS
Q1RMR9	PACSIN2	Q0VCK9	VMP1	-0.95178	NEG
Q1RMR9	PACSIN2	A0A3Q1LJT1		0.9591	POS
Q1RMR9	PACSIN2	A0A3Q1M2Z5	TGFB2	0.99174	POS
Q1RMR9	PACSIN2	A0A3Q1MKV0	KANK3	0.95661	POS
P52556	BLVRB	Q32LB0	WDR70	-0.98477	NEG
A0A3Q1MR43	DDX46	Q32LB0	WDR70	0.97194	POS
E1BDE7	SAFB2	A0A3Q1M7R7	APLP2	-0.97339	NEG
E1BDE7	SAFB2	Q32LB0	WDR70	0.97233	POS
P57709	ATP2C1	Q5E9Y2	STX17	-0.9509	NEG
P57709	ATP2C1	Q2NL21	DNAJC11	-0.97113	NEG
P57709	ATP2C1	E1BGD1	TOMM34	-0.95698	NEG
Q58DQ3	RPL6	E1BF92	USP48	0.95556	POS
Q58DQ3	RPL6	Q32LB0	WDR70	0.99046	POS
Q5E964	PSMD13	E1BGD1	TOMM34	-0.96718	NEG
A0A3Q1NAH5	SPAG9	Q8HZT2	KCNK17	0.97139	POS
Q2HJ55	SAMM50	Q5E9Y2	STX17	-0.98985	NEG
Q2HJ55	SAMM50	E1BGD1	TOMM34	-0.98239	NEG
A0A452DIR0	PCCB	Q8HZT2	KCNK17	0.98304	POS
F6RMH4	TRAF3IP3	Q2NL21	DNAJC11	0.97498	POS
F6RMH4	TRAF3IP3	A0A3Q1M7R7	APLP2	-0.9836	NEG
F6RMH4	TRAF3IP3	Q32LB0	WDR70	0.96511	POS
F6RMH4	TRAF3IP3	E1BGD1	TOMM34	0.97076	POS
A2VE14	SAE1	A0A3Q1M7R7	APLP2	-0.96171	NEG
A2VE14	SAE1	Q32LB0	WDR70	0.97014	POS
A0A3Q1MBS7	RAB6A	Q32LB0	WDR70	-0.96691	NEG
Q1RMR8	RTN4	E1BF92	USP48	-0.97254	NEG
O46563		Q0VCM5	ITIH1	0.9522	POS
O46563		Q2NL21	DNAJC11	-0.99067	NEG
O46563		A0A3Q1M7R7	APLP2	0.99858	POS
G3N0K3		Q32LB0	WDR70	0.97159	POS
F1MJH8	ARHGAP18	A0A3Q1MHC9	PCID2	-0.9549	NEG
F1MJH8	ARHGAP18	Q5E9Y2	STX17	-0.98587	NEG
F1MJH8	ARHGAP18	E1BF92	USP48	-0.96638	NEG
F1MJH8	ARHGAP18	E1BGD1	TOMM34	-0.96157	NEG
G3MWP1	ELANE	Q2HJF5	DPH6	-0.95514	NEG
E1BJV0	EHD4	Q5E9Y2	STX17	-0.95931	NEG
E1BJV0	EHD4	Q32LB0	WDR70	-0.97167	NEG
P81187	CFB	A0A3Q1MHC9	PCID2	-0.95598	NEG
P81187	CFB	Q5E9Y2	STX17	-0.95364	NEG
P81187	CFB	E1BF92	USP48	-0.95451	NEG
P81187	CFB	Q8HZT2	KCNK17	0.95924	POS
E1BC98	SUPT5H	E1BF92	USP48	0.96098	POS
P62871	GNB1	Q5E9Y2	STX17	-0.96029	NEG
P62871	GNB1	Q2NL21	DNAJC11	-0.96545	NEG
P62871	GNB1	A0A3Q1M7R7	APLP2	0.97362	POS
P62871	GNB1	E1BGD1	TOMM34	-0.96327	NEG
E1BMP9	ZAP70	Q0VCM5	ITIH1	-0.96182	NEG
E1BMP9	ZAP70	Q2NL21	DNAJC11	0.9712	POS
E1BMP9	ZAP70	A0A3Q1M7R7	APLP2	-0.9899	NEG
Q3ZC95	BTK	E1BF92	USP48	-0.97866	NEG
Q3ZC95	BTK	Q8HZT2	KCNK17	0.95853	POS
A0A3Q1LL96	RAP1GAP2	A0A3Q1M7R7	APLP2	0.95638	POS
A0A3Q1LL96	RAP1GAP2	E1BGD1	TOMM34	-0.95979	NEG
F1N3H1	CALU	E1BGC6	MLKL	0.98032	POS
E1BJ81	CCAR1	Q32LB0	WDR70	0.99467	POS
Q2KJH6	SERPINH1	A0A3Q1MHC9	PCID2	-0.96438	NEG
Q2KJH6	SERPINH1	E1BF92	USP48	-0.95078	NEG
A0A3Q1MSX0	NT5C2	A0A3Q1M6L4	PPIE	-0.95009	NEG
Q10741	ADAM10	E1BF92	USP48	-0.96841	NEG
Q10741	ADAM10	Q32LB0	WDR70	-0.99423	NEG
P61625	ITGAL	Q5E9Y2	STX17	0.96209	POS
P61625	ITGAL	E1BF92	USP48	0.98074	POS
Q3SYT5	PNN	Q32LB0	WDR70	0.99257	POS
P13620	ATP5PD	Q0VD53	VPS26A	0.96479	POS
A0A3Q1MF86	ACTR1A	Q2NL21	DNAJC11	-0.98669	NEG
A0A3Q1MF86	ACTR1A	A0A3Q1M7R7	APLP2	0.97295	POS
A0A3Q1MF86	ACTR1A	E1BGD1	TOMM34	-0.95796	NEG
Q1LZF6	ACSL5	A0A3Q1LMP2	KRAS	0.96623	POS
A0A3Q1NC75	CALU	A0A3Q1MHC9	PCID2	-0.96721	NEG
A0A3Q1NC75	CALU	Q5E9Y2	STX17	-0.97885	NEG
A0A3Q1NC75	CALU	E1BF92	USP48	-0.96258	NEG
F1MQX0	ACSS1	Q5E9Y2	STX17	-0.95699	NEG
F1MQX0	ACSS1	E1BF92	USP48	-0.96303	NEG
F6RXS3	CAMK1	Q5E9Y2	STX17	-0.96937	NEG
F6RXS3	CAMK1	Q2NL21	DNAJC11	-0.97604	NEG
F6RXS3	CAMK1	A0A3Q1M7R7	APLP2	0.96461	POS
F6RXS3	CAMK1	E1BGD1	TOMM34	-0.97869	NEG
E1B6X6	BAZ1B	Q2NL21	DNAJC11	0.97187	POS
E1B6X6	BAZ1B	A0A3Q1M7R7	APLP2	-0.97055	NEG
E1B6X6	BAZ1B	Q32LB0	WDR70	0.97326	POS
Q2KJC1	CDC5L	Q32LB0	WDR70	0.96558	POS
Q0V8R5	IL16	Q2NL21	DNAJC11	0.96607	POS
Q0V8R5	IL16	A0A3Q1M7R7	APLP2	-0.98075	NEG
Q0V8R5	IL16	E1BGD1	TOMM34	0.96149	POS
F1ME46	LMAN1	E1BF92	USP48	-0.96797	NEG
F1ME46	LMAN1	Q32LB0	WDR70	-0.99082	NEG
E1BPI7	MON2	A0A3Q1M7R7	APLP2	0.95112	POS
E1BPI7	MON2	Q32LB0	WDR70	-0.9841	NEG
A0A3Q1LPP7	TMPO	A0A3Q1M7R7	APLP2	-0.97271	NEG
A0A3Q1LPP7	TMPO	Q32LB0	WDR70	0.99515	POS
E1BEI0	API5	Q2NL21	DNAJC11	0.97687	POS
E1BEI0	API5	A0A3Q1M7R7	APLP2	-0.98113	NEG
E1BEI0	API5	Q32LB0	WDR70	0.97707	POS
Q5E9X4	LRRC59	E1BF92	USP48	-0.99198	NEG
Q5E9X4	LRRC59	Q32LB0	WDR70	-0.97446	NEG
Q2LGB8	CASP8	Q32LB0	WDR70	0.96898	POS
Q3ZC41	ACAA1	Q2NL21	DNAJC11	0.95387	POS
E1BMM0	NCBP1	Q32LB0	WDR70	0.97116	POS
F1MKZ2	ASAP2	Q0VCM5	ITIH1	0.95188	POS
F1MKZ2	ASAP2	A0A3Q1M7R7	APLP2	0.98444	POS
F1MKZ2	ASAP2	Q32LB0	WDR70	-0.97404	NEG
A0A3Q1MHZ1	LOC512486	Q0VCM5	ITIH1	-0.96599	NEG
Q3SZC6	ANP32B	E1BF92	USP48	0.97708	POS
A0A3Q1LTZ5	DLST	Q5E9Y2	STX17	-0.97952	NEG
A0A3Q1LTZ5	DLST	Q2NL21	DNAJC11	-0.9502	NEG
A0A3Q1LTZ5	DLST	A0A3Q1M7R7	APLP2	0.96392	POS
A0A3Q1LTZ5	DLST	Q32LB0	WDR70	-0.97188	NEG
A0A3Q1LTZ5	DLST	E1BGD1	TOMM34	-0.97172	NEG
A0A3Q1LME0	RAP1GAP2	Q2NL21	DNAJC11	-0.96229	NEG
A0A3Q1LME0	RAP1GAP2	A0A3Q1M7R7	APLP2	0.96912	POS
A0A3Q1LME0	RAP1GAP2	E1BGD1	TOMM34	-0.95238	NEG
A7Z035	CLINT1	Q5E9Y2	STX17	-0.97354	NEG
A7Z035	CLINT1	E1BF92	USP48	-0.95868	NEG
A7Z035	CLINT1	Q32LB0	WDR70	-0.97726	NEG
A0A3Q1NDF3	NCOA7	A0A3Q1MHC9	PCID2	-0.95838	NEG
A2VE06	RPS4Y1	Q2NL21	DNAJC11	0.95523	POS
A2VE06	RPS4Y1	Q32LB0	WDR70	0.96992	POS
Q3MHX3	RBM4	Q2NL21	DNAJC11	0.96781	POS
Q3MHX3	RBM4	Q32LB0	WDR70	0.97535	POS
Q5EA61	CKB	F1N3J5	BRD9	-0.9841	NEG
P05631	ATP5F1C	Q5E9Y2	STX17	-0.98343	NEG
P05631	ATP5F1C	E1BF92	USP48	-0.96866	NEG
P05631	ATP5F1C	E1BGD1	TOMM34	-0.97212	NEG
F1MUM9	ADAR	Q32LB0	WDR70	0.97439	POS
Q1RMW3	MTA2	A0A3Q1M7R7	APLP2	-0.97419	NEG
Q1RMW3	MTA2	Q32LB0	WDR70	0.9966	POS
A0A3Q1M9F3	NUP155	Q2NL21	DNAJC11	0.97561	POS
A0A3Q1M9F3	NUP155	A0A3Q1M7R7	APLP2	-0.97793	NEG
A0A3Q1ME81	TXNL1	Q32LB0	WDR70	-0.96671	NEG
Q3SYU9	MVP	A0A3Q1MHC9	PCID2	0.95027	POS
Q3SYU9	MVP	E1BF92	USP48	0.96108	POS
Q3SYU9	MVP	Q32LB0	WDR70	0.98543	POS
A6QLD1	EXOC4	Q2KIS1	RENBP	0.96716	POS
E1BKW5	SEC23IP	Q29RY9	NPL	0.95587	POS
E1BKW5	SEC23IP	F1N3J5	BRD9	-0.95823	NEG
E1BNK3	TGFB1	Q5E9Y2	STX17	-0.96058	NEG
E1BNK3	TGFB1	Q32LB0	WDR70	-0.9636	NEG
Q2KJJ0	PRPF6	Q2NL21	DNAJC11	-0.99074	NEG
Q2KJJ0	PRPF6	A0A3Q1M7R7	APLP2	0.97743	POS
Q2KJJ0	PRPF6	E1BGD1	TOMM34	-0.95746	NEG
A7E3S8	ST13	A0A3Q1M6L4	PPIE	0.97318	POS
P61585	RHOA	Q0VCM5	ITIH1	0.95916	POS
F1MDN4	RPLP0	Q32LB0	WDR70	0.97431	POS
A0A140T850	GSS	Q32S26	BRD2	-0.97698	NEG
F2Z4C6	EIF4G2	Q2NL21	DNAJC11	0.95635	POS
F2Z4C6	EIF4G2	A0A3Q1M7R7	APLP2	-0.96466	NEG
F2Z4C6	EIF4G2	Q32LB0	WDR70	0.97382	POS
Q5EAC6	CDC37	E1BF92	USP48	-0.99417	NEG
A0A452DIA7	RPS2	Q32LB0	WDR70	0.98061	POS
Q58DT1	RPL7	A0A3Q1M7R7	APLP2	-0.98252	NEG
Q58DT1	RPL7	Q32LB0	WDR70	0.98146	POS
E1BNH0	WNK2	Q5E9Y2	STX17	-0.97396	NEG
E1BNH0	WNK2	E1BF92	USP48	-0.9777	NEG
E1BNH0	WNK2	Q32LB0	WDR70	-0.97573	NEG
A0A3Q1M839	SH3KBP1	Q2NL21	DNAJC11	0.96374	POS
A0A3Q1M839	SH3KBP1	A0A3Q1M7R7	APLP2	-0.98798	NEG
A0A3Q1M839	SH3KBP1	Q32LB0	WDR70	0.9563	POS
F6Q334	NAPA	E1BF92	USP48	-0.9721	NEG
F6Q334	NAPA	Q32LB0	WDR70	-0.97234	NEG
A0A3Q1M591	RAB43	E1BF92	USP48	-0.96511	NEG
A0A3Q1M591	RAB43	Q32LB0	WDR70	-0.98971	NEG
F1MF76	LOC515570	F6Q850	VPS26C	-0.96719	NEG
A1A4I9	UFL1	E1BDM8	DDX6	0.97446	POS
A1A4I9	UFL1	A0A3Q1NCL2		0.96708	POS
A1A4I9	UFL1	Q29437		0.96839	POS
A1A4I9	UFL1	F1MLX0	FAHD2A	-0.97107	NEG
A1A4I9	UFL1	A0A3S5ZPJ7	GFUS	0.99894	POS
A1A4I9	UFL1	F1MGJ5	SEL1L	0.98272	POS
A1A4I9	UFL1	Q2KHU5	MACROD1	0.97052	POS
A1A4I9	UFL1	A0A3Q1MEG1	AGO1	-0.97079	NEG
A1A4I9	UFL1	G5E538	ADGRE3	0.95134	POS
A1A4I9	UFL1	A0A3Q1LJI4	GSK3A	-0.95366	NEG
A1A4I9	UFL1	Q3Y5Z3	ADIPOQ	0.96538	POS
A1A4I9	UFL1	G3N3U9	MRPS22	-0.96605	NEG
A1A4I9	UFL1	A0A3Q1N5V2	YTHDC2	-0.96601	NEG
A1A4I9	UFL1	Q3SYR0	SERPINA7	0.95969	POS
A1A4I9	UFL1	E1BFK3	ZNG1A	0.95529	POS
A1A4I9	UFL1	Q0P5H9	TTC5	0.95786	POS
E1BDM8	DDX6	A0A3S5ZPJ7	GFUS	0.96818	POS
E1BDM8	DDX6	Q0P5H9	TTC5	0.98544	POS
A0A3Q1MPB2	CCN2	Q32S26	BRD2	-0.97105	NEG
Q0VCH0	ANP32E	Q32LB0	WDR70	0.97319	POS
A6QQT5	SSRP1	A0A3Q1M7R7	APLP2	-0.96666	NEG
Q32LE5	ASRGL1	E1BF92	USP48	0.98524	POS
A0A3Q1MUX7	PDS5B	Q2NL21	DNAJC11	0.97433	POS
F1MPG6	PTBP3	A0A3Q1M7R7	APLP2	-0.95321	NEG
F1MPG6	PTBP3	Q32LB0	WDR70	0.99719	POS
Q3ZBW4	PCNA	Q2NL21	DNAJC11	0.95607	POS
Q3ZBW4	PCNA	Q32LB0	WDR70	0.98164	POS
A0A3Q1N8E3	RAB5C	Q2NL21	DNAJC11	-0.95297	NEG
A0A3Q1N8E3	RAB5C	A0A3Q1M7R7	APLP2	0.95092	POS
F1N3S4	CUL4A	A0A3Q1M6K1	PTPRJ	0.95612	POS
E1BCV4	NUP98	Q32LB0	WDR70	0.9851	POS
A6QR56	ALDH16A1	P23727	PIK3R1	-0.97919	NEG
A6QR56	ALDH16A1	A0A3S5ZPK5	WDR81	0.96734	POS
A6QR56	ALDH16A1	A4IF90	ARHGAP15	-0.97857	NEG
A6QR56	ALDH16A1	Q0VCW8	PDCL3	-0.96169	NEG
A6QR56	ALDH16A1	A0A3Q1MUH4	PITPNA	-0.98735	NEG
A6QR56	ALDH16A1	A4FUG8	RABEP2	0.97091	POS
A6QR56	ALDH16A1	E1BAL7	LOC783604	-0.99647	NEG
A6QR56	ALDH16A1	A0A3Q1MIG6	SORL1	-0.95492	NEG
A6QR56	ALDH16A1	Q17QU6	FYTTD1	-0.95197	NEG
A6QR56	ALDH16A1	E1BH45	RB1CC1	0.96153	POS
Q3T148	EIF3M	Q0VCM5	ITIH1	-0.96059	NEG
Q0VD16	MAP2K1	A0A3Q1MHC9	PCID2	-0.95757	NEG
Q0VD16	MAP2K1	E1BF92	USP48	-0.98009	NEG
P16068	GUCY1B1	E1BF92	USP48	-0.97393	NEG
E1BNG8	BIN1	Q32LB0	WDR70	0.97445	POS
A6QNS6	NID1	E1BF92	USP48	-0.9572	NEG
F1N2W6	CMPK2	A0A3Q1MHC9	PCID2	-0.97204	NEG
F1N2W6	CMPK2	Q5E9Y2	STX17	-0.96729	NEG
F1N2W6	CMPK2	E1BF92	USP48	-0.97127	NEG
F1N2W6	CMPK2	Q32LB0	WDR70	-0.95637	NEG
Q08E38	PRPF19	E1BF92	USP48	0.97333	POS
G5E532	U2AF2	Q2NL21	DNAJC11	0.97541	POS
G5E532	U2AF2	Q32LB0	WDR70	0.961	POS
F1MER7	HSPG2	Q32S26	BRD2	-0.9638	NEG
F1MWX8	JSP.1	Q0VCM5	ITIH1	0.95629	POS
Q3SZA5	SMS	A0A3Q1MHC9	PCID2	0.95581	POS
Q3SZA5	SMS	E1BF92	USP48	0.9757	POS
A0A3Q1NCL2		A0A3S5ZPJ7	GFUS	0.96	POS
A0A3Q1NCL2		Q0P5H9	TTC5	0.96024	POS
F1MMU4	H1-10	Q32LB0	WDR70	0.997	POS
E1BL29	BLMH	Q5E9Y2	STX17	-0.97012	NEG
E1BL29	BLMH	Q2NL21	DNAJC11	-0.98826	NEG
E1BL29	BLMH	A0A3Q1M7R7	APLP2	0.98476	POS
E1BL29	BLMH	E1BGD1	TOMM34	-0.9815	NEG
Q3SX47	HNRPC	Q2NL21	DNAJC11	0.96743	POS
Q3SX47	HNRPC	A0A3Q1M7R7	APLP2	-0.97673	NEG
Q3SX47	HNRPC	Q32LB0	WDR70	0.98137	POS
A0A3Q1LZT3	ITGAX	Q8HZT2	KCNK17	-0.97716	NEG
A0A3S5ZPF7	PSAT1	A0A3Q1LKL7	ADGRE5	-0.96366	NEG
A0A3S5ZPF7	PSAT1	F1N3J5	BRD9	-0.97569	NEG
A0A3Q1NI20	MAP4K1	F6Q850	VPS26C	-0.96254	NEG
Q56JZ9	GMFG	Q32PI8	MRPS27	0.96099	POS
Q0VCV0	RPA1	Q32LB0	WDR70	0.97638	POS
G3X709	CYBB	Q5E9Y2	STX17	0.95219	POS
A0A3Q1LK49	ITIH2	E1BF92	USP48	-0.98457	NEG
G3MXC8	ARPC5	Q5E9Y2	STX17	0.97398	POS
G3MXC8	ARPC5	E1BF92	USP48	0.95353	POS
G3MXC8	ARPC5	E1BGD1	TOMM34	0.96848	POS
A0A3Q1MET1	SLC44A2	E1BF92	USP48	-0.97992	NEG
A0A3Q1MPG8	GBE1	Q3SX02	HTATIP2	-0.98183	NEG
F1MIB2	GAK	Q5E9Y2	STX17	-0.9691	NEG
A0A3Q1MPI6	GZMB	Q2NL21	DNAJC11	0.98937	POS
A0A140T861	FUS	Q2NL21	DNAJC11	0.96703	POS
A0A140T861	FUS	A0A3Q1M7R7	APLP2	-0.95623	NEG
A0A452DIF2	CLTB	E1BF92	USP48	-0.98352	NEG
F6RJ80	EML3	Q32LB0	WDR70	0.95185	POS
A5D7P3	PAFAH1B1	Q32LB0	WDR70	-0.9989	NEG
A0A3Q1LLF2	MARS1	F1N3J5	BRD9	0.96116	POS
E1BJV5	ZNF638	Q2NL21	DNAJC11	0.98517	POS
E1BJV5	ZNF638	A0A3Q1M7R7	APLP2	-0.9852	NEG
E1BJV5	ZNF638	Q32LB0	WDR70	0.9727	POS
Q3T025	RPL17	Q32LB0	WDR70	0.96745	POS
Q2T9M8	SNAP23	E1BNR2	IREB2	0.95474	POS
A0A3Q1MIW0	AFP	A0A3Q1M6L4	PPIE	0.95754	POS
A0A3Q1LK61	RPS6KA1	E1BF92	USP48	0.97167	POS
E1BIP2	SLC44A1	Q2NL21	DNAJC11	-0.96891	NEG
P21809	BGN	A0A3Q1MHC9	PCID2	-0.96087	NEG
P21809	BGN	Q32LB0	WDR70	-0.96765	NEG
A0A3Q1M211	MECP2	E1BJL3	BACH1	0.95569	POS
P26452	RPSA	Q5E9Y2	STX17	0.95927	POS
P26452	RPSA	Q2NL21	DNAJC11	0.95402	POS
P26452	RPSA	A0A3Q1M7R7	APLP2	-0.96591	NEG
P26452	RPSA	Q32LB0	WDR70	0.98588	POS
A0A3Q1MWG1	CARM1	E1BF92	USP48	-0.96676	NEG
A0A3Q1MWG1	CARM1	Q32LB0	WDR70	-0.99398	NEG
Q2KHU8	EIF2S3	F6Q850	VPS26C	-0.95227	NEG
Q2KHU8	EIF2S3	F1N3J5	BRD9	0.96046	POS
D3JUI8	RBMX	Q2NL21	DNAJC11	0.97441	POS
D3JUI8	RBMX	E1BJL3	BACH1	0.95074	POS
Q3ZBG0	PSMA7	F6Q850	VPS26C	-0.96624	NEG
A0A3Q1MQ83	BLVRA	Q5E9Y2	STX17	-0.96529	NEG
A0A3Q1MQ83	BLVRA	Q2NL21	DNAJC11	-0.96959	NEG
A0A3Q1MQ83	BLVRA	A0A3Q1M7R7	APLP2	0.97388	POS
A0A3Q1MQ83	BLVRA	Q32LB0	WDR70	-0.97308	NEG
A0A3Q1MQ83	BLVRA	E1BGD1	TOMM34	-0.96512	NEG
E1BB17	HNRNPH3	A0A3Q1M7R7	APLP2	-0.97666	NEG
E1BB17	HNRNPH3	Q32LB0	WDR70	0.98326	POS
Q08DN8	FLOT1	P34943	NDUFA9	0.95159	POS
Q08DN8	FLOT1	A0A3Q1LYL5	PCCA	-0.97735	NEG
Q08DN8	FLOT1	A0A3S5ZPE0	KPNA4	0.95401	POS
Q08DN8	FLOT1	Q3T112	PSMB8	0.9544	POS
Q08DN8	FLOT1	G3X811	ARRB2	-0.9865	NEG
Q08DN8	FLOT1	A6H772	PPP4C	0.96709	POS
Q08DN8	FLOT1	Q0VCD2	TUBG1	0.96712	POS
Q08DN8	FLOT1	Q2KIS5	HSD17B11	-0.96863	NEG
Q08DN8	FLOT1	Q2TBG8	UCHL3	-0.98433	NEG
Q08DN8	FLOT1	Q2HJH1	DNPEP	0.96488	POS
Q08DN8	FLOT1	E1B7Q7	TRIP12	0.95404	POS
Q08DN8	FLOT1	F1MZP2	LPXN	0.95928	POS
Q08DN8	FLOT1	A3KN22	UBE2M	-0.97361	NEG
Q08DN8	FLOT1	F1MNK0	BCL2L13	-0.95683	NEG
Q08DN8	FLOT1	A0A3Q1N9F8	SMARCB1	0.95117	POS
Q08DN8	FLOT1	A0A3S5ZPC1	SYPL1	-0.97563	NEG
Q08DN8	FLOT1	E1BB52	CDK13	0.95927	POS
Q08DN8	FLOT1	Q2KHX7	RNGTT	0.98256	POS
Q08DN8	FLOT1	F1ML72	RPL34	0.96942	POS
Q08DN8	FLOT1	Q17QZ7	TTC27	0.95138	POS
Q08DN8	FLOT1	A0A3Q1M5N7	ELP3	0.98375	POS
Q08DN8	FLOT1	F1MPF7	PHIP	0.97808	POS
Q08DN8	FLOT1	Q85BD6	ND5	0.96179	POS
Q08DN8	FLOT1	Q3SZ11	RPA3	0.97046	POS
Q08DN8	FLOT1	F1N586	CD19	0.95751	POS
Q08DN8	FLOT1	A0A3Q1LZ97	CBLB	0.95165	POS
Q08DN8	FLOT1	Q3T014	BPGM	-0.95199	NEG
Q08DN8	FLOT1	F1N322	NISCH	0.95457	POS
Q08DN8	FLOT1	A0A3Q1MIQ4	RGS19	0.97109	POS
Q08DN8	FLOT1	Q2TBN3	CETN2	0.97052	POS
Q08DN8	FLOT1	Q32L22	POLR1C	0.95073	POS
Q08DN8	FLOT1	Q0VCY3	SURF6	0.98174	POS
Q08DN8	FLOT1	A0A3Q1MTW7	NOL10	0.95525	POS
Q08DN8	FLOT1	Q32L09	SHFL	0.97873	POS
Q08DN8	FLOT1	A0A3Q1LW82	NDRG1	0.95621	POS
Q08DN8	FLOT1	F1MCL6	NADK	0.95164	POS
Q08DN8	FLOT1	A0A3Q1N1A2	FAF1	0.95895	POS
Q08DN8	FLOT1	F1MCK7	WDR43	0.98167	POS
Q08DN8	FLOT1	A5PJC5	MLYCD	0.95144	POS
Q08DN8	FLOT1	Q3SZ41	RBPJ	-0.99352	NEG
Q08DN8	FLOT1	Q0P584	ZMAT2	0.97304	POS
Q08DN8	FLOT1	F6QCG0	AAAS	-0.95804	NEG
Q08DN8	FLOT1	Q3SZ07	OVCA2	0.98143	POS
Q08DN8	FLOT1	F1MUG2	CEP41	-0.95486	NEG
Q08DN8	FLOT1	E1BIQ0	PNPT1	0.95027	POS
Q08DN8	FLOT1	E1BCI2	RNF40	0.97159	POS
Q08DN8	FLOT1	A0A3Q1NA56	NOC3L	0.98447	POS
Q08DN8	FLOT1	A0A452DHW6	MYD88	-0.96552	NEG
Q08DN8	FLOT1	F1MQE1	RPS6KA4	0.9626	POS
Q08DN8	FLOT1	A0A3Q1LM43	DNAJB6	0.95371	POS
Q08DN8	FLOT1	Q08DK7	SLC25A29	-0.95552	NEG
Q08DN8	FLOT1	F1N0F2	SIAE	0.95309	POS
Q08DN8	FLOT1	A0A3Q1M305	TNS3	0.96188	POS
Q08DN8	FLOT1	Q3ZBB0	SLC35B2	0.95029	POS
Q08DN8	FLOT1	E1BCU7	METTL16	0.95126	POS
Q08DN8	FLOT1	A0A3Q1MN34	SETX	0.95713	POS
Q3ZC13	AP2M1	A0A3Q1M7R7	APLP2	0.97223	POS
Q3ZC13	AP2M1	Q32LB0	WDR70	-0.98285	NEG
F6RQF5	TIMP3	E1BF92	USP48	-0.99814	NEG
F1N443	PRMT5	Q2NL21	DNAJC11	0.97944	POS
F1N443	PRMT5	E1BJL3	BACH1	0.95803	POS
F1N443	PRMT5	A0A3Q1M7R7	APLP2	-0.98005	NEG
E1BP29	GRK6	Q32LB0	WDR70	-0.98308	NEG
F1MZK4	BZW1	Q5E9Y2	STX17	0.97676	POS
F1MZK4	BZW1	E1BF92	USP48	0.95821	POS
F1MZK4	BZW1	Q8HZT2	KCNK17	-0.96517	NEG
F1MZK4	BZW1	E1BGD1	TOMM34	0.95111	POS
Q0IIF7	USP14	Q32LB0	WDR70	-0.99088	NEG
Q3T057	RPL23	Q32LB0	WDR70	0.99056	POS
O62829	PPM1A	Q2NL21	DNAJC11	-0.97827	NEG
O62829	PPM1A	A0A3Q1M7R7	APLP2	0.97495	POS
O62829	PPM1A	Q32LB0	WDR70	-0.97644	NEG
F1MYV9	OXSR1	Q32LB0	WDR70	0.98817	POS
F1MN93	TOP1	Q2NL21	DNAJC11	-0.964	NEG
F1MN93	TOP1	A0A3Q1M7R7	APLP2	0.97979	POS
A0A140T8A5	IDH1	A0A3Q1M7R7	APLP2	0.96131	POS
A0A140T8A5	IDH1	Q32LB0	WDR70	-0.96833	NEG
A6QLP2	AHCYL2	F6Q850	VPS26C	0.9565	POS
P18203	FKBP1A	Q5E9Y2	STX17	-0.9513	NEG
P18203	FKBP1A	Q2NL21	DNAJC11	-0.96569	NEG
P18203	FKBP1A	A0A3Q1M7R7	APLP2	0.95506	POS
P18203	FKBP1A	Q32LB0	WDR70	-0.96037	NEG
P18203	FKBP1A	E1BGD1	TOMM34	-0.95153	NEG
E1BPD7	MKI67	Q2NL21	DNAJC11	0.99239	POS
E1BPD7	MKI67	A0A3Q1M7R7	APLP2	-0.9956	NEG
E1BPD7	MKI67	E1BGD1	TOMM34	0.9562	POS
A0A3Q1LWP9	MMS19	Q32S26	BRD2	-0.95106	NEG
A0A3Q1LWP9	MMS19	Q2KHV9		-0.95299	NEG
F1MSF1	RRM1	Q2NL21	DNAJC11	0.96	POS
F1MSF1	RRM1	A0A3Q1M7R7	APLP2	-0.97414	NEG
F1MSF1	RRM1	Q32LB0	WDR70	0.99486	POS
A6QQF5		Q5E9Y2	STX17	-0.9665	NEG
A6QQF5		Q2NL21	DNAJC11	-0.95257	NEG
A6QQF5		Q32LB0	WDR70	-0.96785	NEG
A6QQF5		E1BGD1	TOMM34	-0.95837	NEG
F1MUT6	DDX19B	A0A3Q1M7R7	APLP2	-0.96143	NEG
F1MUT6	DDX19B	Q32LB0	WDR70	0.99531	POS
E1BM93	RDH11	Q32LB0	WDR70	-0.97415	NEG
A0A3Q1MQ24	RANBP3	Q2NL21	DNAJC11	0.98448	POS
A0A3Q1MQ24	RANBP3	A0A3Q1M7R7	APLP2	-0.98423	NEG
A0A3Q1MQ24	RANBP3	Q32LB0	WDR70	0.96771	POS
P00435	GPX1	A0A3Q1MHC9	PCID2	0.95855	POS
P00435	GPX1	Q32LB0	WDR70	0.97437	POS
F1N1R4	DIS3	Q2NL21	DNAJC11	0.95583	POS
A0A3Q1LMJ9	FER	Q2NL21	DNAJC11	-0.96712	NEG
A0A3Q1LMJ9	FER	A0A3Q1M7R7	APLP2	0.9736	POS
A0A3Q1LMJ9	FER	Q32LB0	WDR70	-0.97907	NEG
A0A3Q1LMJ9	FER	E1BGD1	TOMM34	-0.96934	NEG
A0A140T832	RPS17	Q32LB0	WDR70	0.99212	POS
G1K134	SNRPB	Q2NL21	DNAJC11	0.96203	POS
A5D7A0	EFHD2	Q5E9Y2	STX17	0.9666	POS
A5D7A0	EFHD2	Q2NL21	DNAJC11	0.95522	POS
A5D7A0	EFHD2	A0A3Q1M7R7	APLP2	-0.96858	NEG
A5D7A0	EFHD2	Q32LB0	WDR70	0.98453	POS
A5PKK5	SMARCA2	E1BF92	USP48	0.9625	POS
A5PKK5	SMARCA2	Q32LB0	WDR70	0.96668	POS
P52176	MMP9	Q0VD53	VPS26A	-0.96136	NEG
Q3T114	RIDA	A0A3Q1MHC9	PCID2	0.96757	POS
Q5E952	RALY	Q32LB0	WDR70	0.98637	POS
Q2TBR3	SET	Q2NL21	DNAJC11	0.98185	POS
Q2TBR3	SET	A0A3Q1M7R7	APLP2	-0.97266	NEG
Q3T0R1	RPS18	Q32LB0	WDR70	0.97707	POS
F1N206	DLD	Q5E9Y2	STX17	-0.97557	NEG
F1N206	DLD	A0A3Q1M7R7	APLP2	0.95905	POS
F1N206	DLD	E1BGD1	TOMM34	-0.9777	NEG
Q5EAD6	RPL15	E1BF92	USP48	0.96604	POS
Q5EAD6	RPL15	Q32LB0	WDR70	0.97815	POS
F1MWH2	AHCYL1	G3MY03	TSNAX	0.97352	POS
A0A3Q1MMW5	RPL5	E1BF92	USP48	0.9754	POS
A0A3Q1MMW5	RPL5	Q32LB0	WDR70	0.98572	POS
Q08DY5	NRBP1	Q2NL21	DNAJC11	-0.97376	NEG
Q08DY5	NRBP1	A0A3Q1M7R7	APLP2	0.9718	POS
Q2KIY3	WDFY1	E1BF92	USP48	-0.97933	NEG
A0A3Q1LRP1	PLA2G4A	E1BF92	USP48	-0.97971	NEG
A0A3Q1M504	CTBP1	Q32LB0	WDR70	0.98104	POS
G3MY07	MTCL1	Q5E9Y2	STX17	-0.99327	NEG
G3MY07	MTCL1	E1BGD1	TOMM34	-0.99041	NEG
E1BGC5	YLPM1	E1BJL3	BACH1	0.95568	POS
F6QIA5	RBM39	Q32LB0	WDR70	0.99167	POS
Q32LP7	SKAP2	Q5E9Y2	STX17	-0.97777	NEG
Q32LP7	SKAP2	E1BF92	USP48	-0.97114	NEG
Q32LP7	SKAP2	E1BGD1	TOMM34	-0.96703	NEG
G3N2R0	STX11	Q5E9Y2	STX17	-0.96845	NEG
G3N2R0	STX11	E1BF92	USP48	-0.96256	NEG
G3N2R0	STX11	E1BGD1	TOMM34	-0.96379	NEG
Q2TBQ5	RPL7A	Q2NL21	DNAJC11	0.9566	POS
Q2TBQ5	RPL7A	Q32LB0	WDR70	0.96922	POS
A0A452DJ23		E1BF92	USP48	0.95495	POS
A0A452DJ23		Q32LB0	WDR70	0.98192	POS
Q08DS6	LCP2	F6Q850	VPS26C	0.97039	POS
F6RMR4	DDX19A	Q32S26	BRD2	-0.96349	NEG
A3KN51	TSG101	E1BF92	USP48	-0.961	NEG
A3KN51	TSG101	Q32LB0	WDR70	-0.99122	NEG
A0A3Q1M718	SPOCK2	Q5E9Y2	STX17	-0.96547	NEG
E1BEX4	UROD	Q5E9Y2	STX17	-0.9922	NEG
E1BEX4	UROD	E1BGD1	TOMM34	-0.97737	NEG
F6QS28	NASP	A0A3Q1M7R7	APLP2	-0.96584	NEG
F6QS28	NASP	Q32LB0	WDR70	0.9668	POS
F6QS28	NASP	E1BGD1	TOMM34	0.95918	POS
Q29RZ0	ACAT1	G3MY03	TSNAX	-0.95109	NEG
Q29RZ0	ACAT1	A0A3Q1LK64	DHRSX	0.96811	POS
A0A3Q1NLI5	HNRNPDL	Q32LB0	WDR70	0.96257	POS
A0A3Q1LSF9	RPS12	A0A3Q1M7R7	APLP2	-0.96004	NEG
A0A3Q1LSF9	RPS12	Q32LB0	WDR70	0.97673	POS
A0A3Q1LTT9	MAPK14	Q2NL21	DNAJC11	-0.98926	NEG
A0A3Q1LTT9	MAPK14	A0A3Q1M7R7	APLP2	0.96044	POS
A6QLB1	RAB27A	E1BF92	USP48	-0.99388	NEG
P19238	CD5	Q5E9Y2	STX17	0.96582	POS
P19238	CD5	Q2NL21	DNAJC11	0.9583	POS
P19238	CD5	A0A3Q1M7R7	APLP2	-0.97019	NEG
P19238	CD5	E1BGD1	TOMM34	0.9749	POS
E1BEB8	SUPT6H	Q32LB0	WDR70	0.99116	POS
Q3ZBA6	DNAJB11	Q2NL21	DNAJC11	-0.97168	NEG
Q3ZBA6	DNAJB11	Q32LB0	WDR70	-0.96911	NEG
Q05B62	SNX1	G3MY03	TSNAX	0.99381	POS
A6H7C4	CBX3	Q2NL21	DNAJC11	0.96029	POS
F1N338	HADH	Q0VCM5	ITIH1	0.95379	POS
F1N338	HADH	Q2NL21	DNAJC11	-0.98233	NEG
F1N338	HADH	A0A3Q1M7R7	APLP2	0.97238	POS
A7YWH5	DKC1	Q32LB0	WDR70	0.95958	POS
A0A3Q1LWL6	AP1M2	Q32LB0	WDR70	-0.98867	NEG
F1MWN2	HCK	E1BF92	USP48	0.96573	POS
F1MWN2	HCK	Q32LB0	WDR70	0.95432	POS
A0A3S5ZP87	LRRC47	A0A3Q1MHC9	PCID2	-0.95415	NEG
Q3SZ18	HPRT1	A0A3Q1MHC9	PCID2	0.95601	POS
Q3SZ18	HPRT1	Q32LB0	WDR70	0.96039	POS
G3N0H4	SMARCC1	Q32LB0	WDR70	0.99176	POS
P00570	AK1	E1BF92	USP48	-0.96638	NEG
P11017	GNB2	Q5E9Y2	STX17	-0.96594	NEG
P11017	GNB2	E1BF92	USP48	-0.97525	NEG
P11017	GNB2	E1BGD1	TOMM34	-0.95561	NEG
G3N3P0	BICD2	E1BF92	USP48	-0.97673	NEG
Q3ZBT5	STX7	F1N3J5	BRD9	-0.9789	NEG
A1A4K8	U2AF1	Q2NL21	DNAJC11	0.96147	POS
A1A4K8	U2AF1	A0A3Q1M7R7	APLP2	-0.97048	NEG
A1A4K8	U2AF1	Q32LB0	WDR70	0.99121	POS
A4FUG5	BIN2	A0A3Q1MHC9	PCID2	0.97611	POS
E1BGX1	TAF15	Q32LB0	WDR70	0.95948	POS
Q3MHM0	APBB1IP	Q2NL21	DNAJC11	0.9632	POS
Q3MHM0	APBB1IP	A0A3Q1M7R7	APLP2	-0.98873	NEG
Q3MHM0	APBB1IP	Q32LB0	WDR70	0.97292	POS
A0A3Q1LXF0	KPNA1	E1BF92	USP48	-0.99407	NEG
Q29RY9	NPL	E1B8E7	HTT	0.96246	POS
Q29RY9	NPL	F2Z4I2	AP3M1	0.97791	POS
Q29RY9	NPL	A2VDL8	SEC23A	0.9765	POS
Q29RY9	NPL	G5E5K1	VBP1	0.97201	POS
Q29RY9	NPL	Q5E9J8	RIC8A	0.96605	POS
Q29RY9	NPL	A5D796	VIPAS39	0.98709	POS
Q29RY9	NPL	A0A3Q1LZ35	REPS1	0.9567	POS
Q29RY9	NPL	G3X6L8	NIPSNAP3A	0.97227	POS
Q29RY9	NPL	F1N6V4	EXOC7	0.95898	POS
Q29RY9	NPL	A6QR16	RNPS1	-0.97473	NEG
Q29RY9	NPL	A4IFA8		-0.96923	NEG
Q29RY9	NPL	F1MPP1	RAB21	0.95309	POS
Q29RY9	NPL	Q2TBX5	SSR4	0.95594	POS
Q29RY9	NPL	G3X6L7	PECR	-0.98543	NEG
Q29RY9	NPL	Q0P5H2	DNTTIP2	-0.95533	NEG
Q29RY9	NPL	P35816	PDP1	-0.96717	NEG
Q29RY9	NPL	E1BD42	NUP37	0.96301	POS
Q29RY9	NPL	E1BD53	DOK3	0.96593	POS
Q29RY9	NPL	F1MUK2	MED24	-0.96676	NEG
Q29RY9	NPL	G5E5W1	F8	0.96569	POS
Q29RY9	NPL	A0A3Q1LHF6	RICTOR	0.97594	POS
Q29RY9	NPL	A0A3Q1LUN9	GFOD1	0.96558	POS
Q29RY9	NPL	F1MH27	CHIA	-0.95539	NEG
Q29RY9	NPL	A0A3Q1N991	SIGLEC5	-0.97364	NEG
Q29RY9	NPL	F1MBL6	SMG1	-0.98355	NEG
A0A3Q1NC33	TCERG1	A0A3Q1M7R7	APLP2	-0.96125	NEG
A0A3Q1NC33	TCERG1	Q32LB0	WDR70	0.99513	POS
A6H7H3	HSD17B12	E1BF92	USP48	-0.98091	NEG
A0A3Q1N4X4	DNM1	G3MY50	ASMTL	0.96083	POS
A0A3Q1N4X4	DNM1	E1BEP7	ELP2	0.9909	POS
F1N555	GIMAP8	Q5E9Y2	STX17	0.96278	POS
F1N555	GIMAP8	Q32LB0	WDR70	0.97559	POS
E1BLZ8	EIF3F	E1BF92	USP48	0.98497	POS
E1BLZ8	EIF3F	Q32LB0	WDR70	0.97302	POS
A7E3T7	MAT2A	Q2KIS1	RENBP	-0.97867	NEG
A7E3T7	MAT2A	F6QDV4	UROS	-0.98426	NEG
Q08DC3	PPP1R18	Q0VCM5	ITIH1	-0.9566	NEG
P12624	MARCKS	E1BF92	USP48	-0.9708	NEG
A0A3Q1MG52	NDUFV1	Q5E9Y2	STX17	-0.98626	NEG
A0A3Q1MG52	NDUFV1	E1BGD1	TOMM34	-0.98348	NEG
E1BIU7	PTPN23	Q5E9Y2	STX17	-0.99223	NEG
E1BIU7	PTPN23	E1BGD1	TOMM34	-0.97742	NEG
A0A3Q1M8M4	ERBIN	Q5E9Y2	STX17	-0.96274	NEG
A0A3Q1N7L1	NDUFV3	A0A3Q1M7R7	APLP2	-0.97211	NEG
A0A3Q1N7L1	NDUFV3	Q32LB0	WDR70	0.97666	POS
Q17QJ1	ACSF2	E1BGD1	TOMM34	0.9547	POS
A0A452DI16	ARAF	Q32LB0	WDR70	-0.9597	NEG
Q3SWY7	SF3A3	A0A3Q1M7R7	APLP2	-0.96378	NEG
Q3SWY7	SF3A3	Q32LB0	WDR70	0.97657	POS
P35466	S100A4	Q5E9Y2	STX17	0.98848	POS
P35466	S100A4	E1BGD1	TOMM34	0.98712	POS
A0A140T898	RAB13	Q8HZT2	KCNK17	0.95441	POS
Q3SYR7	RPL9	E1BF92	USP48	0.95281	POS
Q3SYR7	RPL9	Q32LB0	WDR70	0.98203	POS
G3N0V0		E3W9A0	WC1-8	0.9549	POS
A1A4I4	PKN1	F1N3J5	BRD9	-0.98237	NEG
Q3MHY1	CSRP1	E1BJL3	BACH1	-0.98212	NEG
Q2KHW7	RGS10	Q5E9Y2	STX17	-0.98433	NEG
Q2KHW7	RGS10	E1BF92	USP48	-0.97931	NEG
Q2KHW7	RGS10	E1BGD1	TOMM34	-0.96842	NEG
A0A3Q1MUY3	ANO6	E1BF92	USP48	-0.96509	NEG
F1N102	C8B	A0A3Q1M6K1	PTPRJ	-0.95711	NEG
A0A3Q1LRU5	PDGFD	A0A3Q1MHC9	PCID2	-0.957	NEG
A0A3Q1LRU5	PDGFD	E1BF92	USP48	-0.99562	NEG
F1N2F2	PGAM2	A0A3Q1M182	VAV2	-0.99147	NEG
P80513	MANF	Q5E9Y2	STX17	-0.96405	NEG
P80513	MANF	E1BF92	USP48	-0.96724	NEG
P80513	MANF	Q32LB0	WDR70	-0.97374	NEG
Q32LC7	G3BP1	A0A3Q1M7R7	APLP2	-0.97918	NEG
Q32LC7	G3BP1	Q32LB0	WDR70	0.99169	POS
F1MDI9	GBP2	A0A3Q1M6K1	PTPRJ	0.97113	POS
F1MDI9	GBP2	G3MY03	TSNAX	-0.96018	NEG
F1MDI9	GBP2	F6QDV4	UROS	-0.95093	NEG
F1N6I9	TRIOBP	E1BF92	USP48	-0.98491	NEG
Q0V8S0	HGS	Q5E9Y2	STX17	-0.95849	NEG
Q0V8S0	HGS	Q2NL21	DNAJC11	-0.95509	NEG
Q0V8S0	HGS	E1BF92	USP48	-0.95501	NEG
Q0V8S0	HGS	E1BGD1	TOMM34	-0.96168	NEG
F6PXE3	CAVIN2	A0A3Q1LKL7	ADGRE5	-0.98193	NEG
A0A3Q1MMV9	AHCTF1	Q32LB0	WDR70	0.97907	POS
F2Z4J7	CBX5	Q2NL21	DNAJC11	0.95164	POS
G5E5C0	INF2	Q32LB0	WDR70	-0.97765	NEG
A0A452DI03	PBXIP1	Q0VCM5	ITIH1	-0.98376	NEG
A0A452DI03	PBXIP1	Q2NL21	DNAJC11	0.96221	POS
A0A452DI03	PBXIP1	A0A3Q1M7R7	APLP2	-0.97965	NEG
A6QLT5	UBAP2L	Q5E9Y2	STX17	0.97472	POS
A6QLT5	UBAP2L	Q2NL21	DNAJC11	0.97573	POS
A6QLT5	UBAP2L	A0A3Q1M7R7	APLP2	-0.97621	NEG
A6QLT5	UBAP2L	Q32LB0	WDR70	0.95948	POS
A6QLT5	UBAP2L	E1BGD1	TOMM34	0.97834	POS
F1N1Z2	USP47	E1BJL3	BACH1	0.9537	POS
A4IFE3	ACTR1B	Q32LB0	WDR70	-0.98268	NEG
A0A3Q1M6K1	PTPRJ	Q2KJI7	AFG3L2	0.96659	POS
A0A3Q1M6K1	PTPRJ	Q3SWX3	NPEPL1	-0.96815	NEG
A0A3Q1M6K1	PTPRJ	E1BNV4	SRPK1	0.95684	POS
A0A3Q1M6K1	PTPRJ	A6H7B5	COPS3	0.95914	POS
A0A3Q1M6K1	PTPRJ	A0A3Q1MAH8	ABLIM1	0.95182	POS
A0A3Q1M6K1	PTPRJ	F1MHP4	RAB22A	0.97108	POS
A0A3Q1M6K1	PTPRJ	F1MCP4	GDPD2	-0.95094	NEG
A0A3Q1M6K1	PTPRJ	G3MY03	TSNAX	-0.96073	NEG
A0A3Q1M6K1	PTPRJ	A5PKI2	ZC3H11A	0.95825	POS
A0A3Q1M6K1	PTPRJ	Q02368	NDUFB7	0.95309	POS
A0A3Q1M6K1	PTPRJ	A0A3Q1LVU0		-0.96168	NEG
A0A3Q1M6K1	PTPRJ	F1MEY2	MECR	0.97647	POS
A0A3Q1M6K1	PTPRJ	A0A3Q1LTE2	TLE4	-0.95137	NEG
A0A3Q1M6K1	PTPRJ	A5D7C8	SEMA4D	0.95925	POS
A0A3Q1M6K1	PTPRJ	G3MY86	LOC107132247	0.96307	POS
A0A3Q1M6K1	PTPRJ	Q0P5I5	HOGA1	-0.9641	NEG
A0A3Q1M6K1	PTPRJ	A0A452DIK3	NDUFS8	0.96135	POS
A0A3Q1M6K1	PTPRJ	A0A3Q1ME45	GIPC3	-0.99172	NEG
A0A3Q1M6K1	PTPRJ	E1BMD8	SNX30	0.95286	POS
A0A3Q1M6K1	PTPRJ	Q58DU7	SH3BGRL	-0.95329	NEG
A0A3Q1M6K1	PTPRJ	Q3ZC91	SMPDL3A	-0.98673	NEG
A0A3Q1M6K1	PTPRJ	A5D7A3	MKLN1	0.95503	POS
A0A3Q1M6K1	PTPRJ	Q0P563	FUOM	-0.96436	NEG
P28801	GSTP1	A0A3Q1LK64	DHRSX	-0.97249	NEG
E1BHL1	SOD2	Q32LB0	WDR70	-0.95172	NEG
P11116	LGALS1	Q5E9Y2	STX17	0.96196	POS
P11116	LGALS1	E1BF92	USP48	0.97479	POS
A0A3Q1MUI5	STK3	E1BGC6	MLKL	0.96958	POS
Q3T0D5	RPL30	A0A3Q1M7R7	APLP2	-0.95855	NEG
Q3T0D5	RPL30	Q32LB0	WDR70	0.98197	POS
F1MQN0	PPP2R1B	Q5E9Y2	STX17	0.95438	POS
F1MQN0	PPP2R1B	E1BGD1	TOMM34	0.96298	POS
Q32PD5	RPS19	Q32LB0	WDR70	0.9844	POS
F6PZJ9	CD58	E1BF92	USP48	-0.98958	NEG
F1MTI2	CDKN2AIP	A0A3Q1M7R7	APLP2	-0.958	NEG
F1MTI2	CDKN2AIP	Q32LB0	WDR70	0.99687	POS
A5PKD6	GNB4	Q5E9Y2	STX17	-0.97064	NEG
A0A3Q1MYS0	SLC9A9	E1BF92	USP48	-0.98935	NEG
A6H797	MLEC	Q5E9Y2	STX17	-0.96101	NEG
A6H797	MLEC	E1BF92	USP48	-0.98069	NEG
Q2TA22	ACSL6	E1BF92	USP48	0.99038	POS
A5D7R9	NRAS	E1BF92	USP48	-0.9685	NEG
A5D7R9	NRAS	A0A3Q1M7R7	APLP2	0.95266	POS
A5D7R9	NRAS	Q32LB0	WDR70	-0.98724	NEG
Q3ZC89	METAP2	Q5E9Y2	STX17	0.97088	POS
Q3ZC89	METAP2	Q32LB0	WDR70	0.95337	POS
Q3T0U3	ES1	E1BJL3	BACH1	0.96447	POS
A0A3Q1MB16	KALRN	Q5E9Y2	STX17	-0.9611	NEG
A0A3Q1MB16	KALRN	E1BF92	USP48	-0.97431	NEG
E1BME6	HK2	Q5E9Y2	STX17	0.97175	POS
E1BME6	HK2	E1BGD1	TOMM34	0.96165	POS
F6RAC6	SRP68	A0A3Q1M7R7	APLP2	-0.98058	NEG
F6RAC6	SRP68	Q32LB0	WDR70	0.97821	POS
Q2T9U1	SRP54	Q32LB0	WDR70	0.97521	POS
E1BC58	RAB2B	A0A3Q1M7R7	APLP2	0.95777	POS
E1BC58	RAB2B	Q32LB0	WDR70	-0.99668	NEG
P79126	PPM1G	A0A3Q1M7R7	APLP2	-0.98614	NEG
P79126	PPM1G	Q32LB0	WDR70	0.98356	POS
A0A3Q1M6L4	PPIE	E1B9K3	ADCY6	0.95702	POS
A0A3Q1M6L4	PPIE	E1BIM8	SRC	0.95912	POS
A0A3Q1M6L4	PPIE	F1ML22	TLE3	0.96269	POS
A0A3Q1M6L4	PPIE	Q07537	GALNT1	0.98695	POS
A0A3Q1M6L4	PPIE	A0A3Q1LJJ5	CLUH	0.96817	POS
P21282	ATP6V1C1	Q3SX02	HTATIP2	-0.97663	NEG
P21282	ATP6V1C1	F6Q850	VPS26C	0.98462	POS
A0A3Q1M720	SF1	A0A3Q1M7R7	APLP2	-0.96666	NEG
A0A3Q1M720	SF1	Q32LB0	WDR70	0.98522	POS
Q0VD53	VPS26A	E1BAD2	LOC505658	-0.99137	NEG
Q0VD53	VPS26A	Q17Q89	PFDN6	0.98414	POS
Q0VD53	VPS26A	A0A3Q1MFL0	EXOC1	0.98568	POS
Q0VD53	VPS26A	A0A3Q1NLW9	VPS37B	0.95344	POS
Q0VD53	VPS26A	A0A3Q1M1B6	CD177	-0.9951	NEG
Q0VD53	VPS26A	Q6PZ03	ATG4B	0.96161	POS
Q0VD53	VPS26A	Q56JW2	PLAC8A	-0.97046	NEG
Q0VD53	VPS26A	A0A3Q1LVU1	FTH1	-0.95986	NEG
Q0VD53	VPS26A	A0A3Q1LLM3	HOMER1	0.97863	POS
Q0VD53	VPS26A	A0A3Q1M485	CYB5R4	-0.97904	NEG
F1MZY2	GFPT1	Q2NL21	DNAJC11	0.97851	POS
P10790	FABP3	A5PKC2	SHBG	0.97917	POS
F1MK30	RPL13	E1BF92	USP48	0.95849	POS
F1MK30	RPL13	Q32LB0	WDR70	0.99028	POS
P00442	SOD1	A0A3Q1MHC9	PCID2	-0.97375	NEG
Q58DM8	ECHS1	Q5E9Y2	STX17	-0.98264	NEG
Q58DM8	ECHS1	E1BF92	USP48	-0.97351	NEG
Q58DM8	ECHS1	Q32LB0	WDR70	-0.96525	NEG
Q58DM8	ECHS1	E1BGD1	TOMM34	-0.96693	NEG
F1MM59	FBL	Q2NL21	DNAJC11	-0.95216	NEG
A6QLG5	RPS9	Q2NL21	DNAJC11	0.96371	POS
A6QLG5	RPS9	Q32LB0	WDR70	0.98012	POS
F1MSQ8	TACC1	E1BF92	USP48	-0.98178	NEG
F1MPG7	NAT10	A0A3Q1M7R7	APLP2	-0.96079	NEG
Q56JW4	APRT	E1BF92	USP48	-0.95893	NEG
Q56JW4	APRT	Q32LB0	WDR70	-0.97584	NEG
A4IFJ8	ACTL6A	E1BF92	USP48	0.96941	POS
A4IFJ8	ACTL6A	Q32LB0	WDR70	0.99316	POS
F6R4P6	SERPIND1	A0A3Q1MHC9	PCID2	-0.97304	NEG
F6R4P6	SERPIND1	E1BF92	USP48	-0.97862	NEG
F6R4P6	SERPIND1	Q32LB0	WDR70	-0.96538	NEG
F6S1D0	MAP2K3	E1BJL3	BACH1	-0.96485	NEG
A0A3Q1MFA5	CASP1	E1BF92	USP48	0.97846	POS
P10103	HMGB1	Q2NL21	DNAJC11	0.96188	POS
Q762I5	RETN	E1BNR2	IREB2	-0.95884	NEG
F1MTR3	SIN3A	Q2NL21	DNAJC11	0.98692	POS
F1MTR3	SIN3A	A0A3Q1M7R7	APLP2	-0.98866	NEG
A0A3Q1M475	PRRC2C	A0A3Q1M7R7	APLP2	-0.96434	NEG
A0A3Q1M475	PRRC2C	Q32LB0	WDR70	0.97725	POS
Q58DU5	PSMA3	Q32S26	BRD2	0.97829	POS
A6QQX8	USP39	A0A3Q1M7R7	APLP2	-0.97973	NEG
A6QQX8	USP39	Q32LB0	WDR70	0.97706	POS
F1MFI2	CD180	F1N3J5	BRD9	0.96252	POS
F1N2W0	PTGR1	Q32LB0	WDR70	-0.98872	NEG
Q5EAB2	CDK9	Q2NL21	DNAJC11	0.98714	POS
Q5EAB2	CDK9	A0A3Q1M7R7	APLP2	-0.99407	NEG
A0A3Q1M070	RRP12	E1BJL3	BACH1	0.95315	POS
Q17QJ7	PYCR2	E1BF92	USP48	0.99131	POS
Q3SZM5	CMAS	Q2NL21	DNAJC11	0.98003	POS
Q3SZM5	CMAS	A0A3Q1M7R7	APLP2	-0.98208	NEG
Q3SZM5	CMAS	Q32LB0	WDR70	0.97468	POS
F1MIA3	GIMAP5	A0A3Q1M7R7	APLP2	-0.97616	NEG
F1MIA3	GIMAP5	Q32LB0	WDR70	0.98347	POS
A0A3Q1MAC0	FNBP1L	A0A3Q1MHC9	PCID2	-0.9672	NEG
A0A3Q1MAC0	FNBP1L	E1BF92	USP48	-0.98195	NEG
A0A3Q1MAC0	FNBP1L	Q32LB0	WDR70	-0.97328	NEG
Q3T067	SCCPDH	Q2NL21	DNAJC11	-0.95942	NEG
Q3T067	SCCPDH	A0A3Q1M7R7	APLP2	0.96735	POS
Q3T067	SCCPDH	Q32LB0	WDR70	-0.9681	NEG
E1BAT6		Q2NL21	DNAJC11	0.96181	POS
E1BAT6		Q32LB0	WDR70	0.97317	POS
P46195	GUK1	F6QDV4	UROS	0.95894	POS
A0JNE9	CTPS1	E1BJL3	BACH1	-0.95242	NEG
Q5E988	RPS5	A0A3Q1M7R7	APLP2	-0.95497	NEG
Q5E988	RPS5	Q32LB0	WDR70	0.97663	POS
A5PJQ1	DEK	Q2NL21	DNAJC11	0.96064	POS
A5PJQ1	DEK	A0A3Q1M7R7	APLP2	-0.97058	NEG
A5PJQ1	DEK	Q32LB0	WDR70	0.98393	POS
A1XG22	RELA	A0A3Q1MHC9	PCID2	0.96766	POS
A1XG22	RELA	Q32LB0	WDR70	0.96589	POS
F1N3Q7	APOA4	Q8HZT2	KCNK17	0.99015	POS
E1BJU6	SYNE3	E1BF92	USP48	0.95837	POS
E1BJU6	SYNE3	Q32LB0	WDR70	0.98263	POS
A0A3Q1LL59	CDC42BPA	Q5E9Y2	STX17	-0.98144	NEG
A0A3Q1LL59	CDC42BPA	Q2NL21	DNAJC11	-0.955	NEG
A0A3Q1LL59	CDC42BPA	E1BF92	USP48	-0.97003	NEG
A0A3Q1LL59	CDC42BPA	E1BGD1	TOMM34	-0.97582	NEG
Q5E9A1	NACA	A0A3Q1M7R7	APLP2	-0.9646	NEG
Q5E9A1	NACA	Q32LB0	WDR70	0.98999	POS
A5PKF6	SMARCE1	A0A3Q1LKL7	ADGRE5	0.96682	POS
A5PKF6	SMARCE1	F1N3J5	BRD9	0.97145	POS
A4FUE5	RAB3GAP1	Q5E9Y2	STX17	-0.97377	NEG
A4FUE5	RAB3GAP1	E1BF92	USP48	-0.9637	NEG
A4FUE5	RAB3GAP1	Q8HZT2	KCNK17	0.96292	POS
Q1RMS5	NXF1	Q5E9Y2	STX17	0.96098	POS
Q1RMS5	NXF1	Q2NL21	DNAJC11	0.98527	POS
Q1RMS5	NXF1	A0A3Q1M7R7	APLP2	-0.9765	NEG
Q1RMS5	NXF1	E1BGD1	TOMM34	0.96927	POS
A6QNL2	MARK2	Q2NL21	DNAJC11	0.98193	POS
A6QNL2	MARK2	A0A3Q1M7R7	APLP2	-0.96002	NEG
Q29437		A0A3S5ZPJ7	GFUS	0.96764	POS
O46510	EPB42	A0A3Q1LK64	DHRSX	0.97149	POS
Q3ZBY8	GMDS	A0A3Q1MHC9	PCID2	-0.9687	NEG
Q3ZBY8	GMDS	E1BF92	USP48	-0.99229	NEG
A4FUZ6	HSDL2	F6Q850	VPS26C	-0.9558	NEG
Q2KIW9	CMPK1	A0A3Q1MHC9	PCID2	-0.97221	NEG
Q2KIW9	CMPK1	E1BF92	USP48	-0.98945	NEG
Q2KIW9	CMPK1	Q32LB0	WDR70	-0.96042	NEG
Q2KIC5	ITPA	Q32LB0	WDR70	0.96424	POS
A0A3Q1MSL2	CELF2	E1BF92	USP48	0.95754	POS
A0A3Q1MSL2	CELF2	Q32LB0	WDR70	0.97329	POS
Q148C9	HEBP1	Q2NL21	DNAJC11	-0.96679	NEG
Q29RL2	CHORDC1	G3MY03	TSNAX	-0.97384	NEG
P61356	RPL27	Q32LB0	WDR70	0.96984	POS
E1B7C4	DOCK10	Q5E9Y2	STX17	0.98565	POS
E1B7C4	DOCK10	E1BGD1	TOMM34	0.96742	POS
F1MFD5	RANGAP1	Q2KHV9		-0.97215	NEG
A2VDW9	IKZF3	A0A3Q1LKL7	ADGRE5	0.9526	POS
A2VDW9	IKZF3	F1N3J5	BRD9	0.9594	POS
Q9XSI3	RPL10	Q32LB0	WDR70	0.97443	POS
A0A3Q1NB02	SLTM	Q2NL21	DNAJC11	0.98207	POS
A0A3Q1NB02	SLTM	E1BJL3	BACH1	0.96518	POS
A0A3Q1NB02	SLTM	A0A3Q1M7R7	APLP2	-0.98203	NEG
Q3T0C9	SYNJ2BP	E1BF92	USP48	-0.95385	NEG
Q3T003	RPL18A	A0A3Q1M7R7	APLP2	-0.96427	NEG
Q3T003	RPL18A	Q32LB0	WDR70	0.97906	POS
E1BJH1	EDC4	A0A3Q1M7R7	APLP2	-0.95139	NEG
E1BJH1	EDC4	Q32LB0	WDR70	0.98893	POS
A0A3Q1LT08	STX4	A0A3Q1MHC9	PCID2	-0.95638	NEG
A0A3Q1LT08	STX4	Q5E9Y2	STX17	-0.97048	NEG
F1MFJ6	TBL1XR1	Q0VCM5	ITIH1	-0.95231	NEG
F1MFJ6	TBL1XR1	Q2NL21	DNAJC11	0.9788	POS
F1MFJ6	TBL1XR1	A0A3Q1M7R7	APLP2	-0.99361	NEG
F1MDU9	HEATR1	A0A3Q1M7R7	APLP2	-0.9662	NEG
Q862I1	RPL24	Q32LB0	WDR70	0.98532	POS
F1MM36	NCOA5	A0A3Q1M7R7	APLP2	-0.96354	NEG
F1MM36	NCOA5	Q32LB0	WDR70	0.97424	POS
Q3T0I4	ALYREF	E1BF92	USP48	0.97461	POS
Q3T0I4	ALYREF	Q32LB0	WDR70	0.9731	POS
A0A3Q1LR67	RPL22	E1BF92	USP48	0.96263	POS
A0A3Q1LR67	RPL22	Q32LB0	WDR70	0.9864	POS
F1MU62	CPSF7	Q2NL21	DNAJC11	0.96327	POS
F1MU62	CPSF7	E1BJL3	BACH1	0.9567	POS
Q29444	MANBA	A0A3Q1MHC9	PCID2	-0.96095	NEG
Q29444	MANBA	E1BF92	USP48	-0.96397	NEG
F1N545	ANKRD13A	F1N3J5	BRD9	-0.9727	NEG
A0A3Q1MK64	ARMC10	Q8HZT2	KCNK17	0.95209	POS
Q32LM0	SH3GLB1	E1BF92	USP48	-0.96807	NEG
Q32LM0	SH3GLB1	Q32LB0	WDR70	-0.99254	NEG
F1MZ00	SNRPD3	E1BF92	USP48	0.9753	POS
F1MZ00	SNRPD3	Q32LB0	WDR70	0.98387	POS
A0A3Q1M3Y2	CHD3	Q32S26	BRD2	0.96022	POS
Q3SZI0	MPI	A0A3Q1M182	VAV2	0.96649	POS
Q3SZR8	SRSF3	Q32LB0	WDR70	0.99571	POS
A0A3Q1N3E6	GRIPAP1	E1BJL3	BACH1	0.96645	POS
A0A3Q1MEX3	STRN3	Q32S26	BRD2	-0.96738	NEG
E1BM48	PRPF31	Q32LB0	WDR70	0.95577	POS
A4FV18	GMIP	E1BJL3	BACH1	0.95145	POS
A4FV18	GMIP	A0A3Q1M7R7	APLP2	-0.97532	NEG
A4FV18	GMIP	Q32LB0	WDR70	0.96879	POS
G3X736	COPS2	Q5E9Y2	STX17	-0.97446	NEG
G3X736	COPS2	E1BGD1	TOMM34	-0.97507	NEG
G3MZ54	SNX9	Q5E9Y2	STX17	-0.97315	NEG
G3MZ54	SNX9	E1BF92	USP48	-0.96173	NEG
G3MZ54	SNX9	E1BGD1	TOMM34	-0.96629	NEG
F1MYM3	PIK3CB	A0A3Q1M7R7	APLP2	0.98392	POS
F1MYM3	PIK3CB	Q32LB0	WDR70	-0.97281	NEG
A4FV61	ZNF512	Q2NL21	DNAJC11	0.96226	POS
Q3ZCH9	HDHD2	Q2NL21	DNAJC11	-0.98052	NEG
Q3ZCH9	HDHD2	A0A3Q1M7R7	APLP2	0.95289	POS
G3MY01	LUC7L2	Q2NL21	DNAJC11	0.9668	POS
G3MY01	LUC7L2	A0A3Q1M7R7	APLP2	-0.96327	NEG
A2VE52	REXO2	Q32LB0	WDR70	-0.98155	NEG
A0A452DI94	PTGS1	A0A3Q1MHC9	PCID2	-0.95945	NEG
A0A452DI94	PTGS1	E1BF92	USP48	-0.99335	NEG
A0A3S5ZP75	PPCS	F1N3J5	BRD9	0.98497	POS
A0A3Q1N5L8	TRAPPC8	A0A3Q1MHC9	PCID2	0.99483	POS
E1BGB9	GPCPD1	A0A3Q1M7R7	APLP2	0.97004	POS
E1BGB9	GPCPD1	Q32LB0	WDR70	-0.97351	NEG
A0A3Q1MH63	XPO5	Q32LB0	WDR70	0.95006	POS
Q5E9A6	VPS25	E1BF92	USP48	-0.9724	NEG
Q5E9A6	VPS25	Q32LB0	WDR70	-0.98383	NEG
F1MP70	LRRFIP2	Q32LB0	WDR70	-0.98084	NEG
A0A3Q1LU26	RIPOR3	Q5E9Y2	STX17	-0.99583	NEG
A0A3Q1LU26	RIPOR3	E1BGD1	TOMM34	-0.98436	NEG
P07857	SCP2	Q5E9Y2	STX17	0.96459	POS
P07857	SCP2	Q2NL21	DNAJC11	0.98308	POS
P07857	SCP2	A0A3Q1M7R7	APLP2	-0.95991	NEG
P07857	SCP2	E1BGD1	TOMM34	0.97922	POS
A0A3Q1MIF4	CFI	A0A3Q1MHC9	PCID2	-0.99267	NEG
A0A3Q1MIF4	CFI	E1BF92	USP48	-0.95538	NEG
F1N567	ZC3H14	Q32LB0	WDR70	0.96045	POS
Q32PB8	RPS21	Q2NL21	DNAJC11	0.97403	POS
Q32PB8	RPS21	A0A3Q1M7R7	APLP2	-0.95279	NEG
A0A3S5ZPJ1	TBC1D10C	Q2NL21	DNAJC11	0.98339	POS
A0A3S5ZPJ1	TBC1D10C	A0A3Q1M7R7	APLP2	-0.98922	NEG
A0A3Q1LWB8	ARAP1	Q32LB0	WDR70	0.97232	POS
A0A3Q1MHT1	PPP3CB	F6QDV4	UROS	-0.96943	NEG
Q3SZB4	ACADM	E1BJL3	BACH1	-0.98798	NEG
E1BHM5	RBM25	Q2NL21	DNAJC11	0.97829	POS
E1BHM5	RBM25	E1BJL3	BACH1	0.95544	POS
E1BHM5	RBM25	A0A3Q1M7R7	APLP2	-0.98556	NEG
E1BFX6	RBM15	A0A3Q1MHC9	PCID2	0.95202	POS
E1BFX6	RBM15	Q8HZT2	KCNK17	-0.95557	NEG
Q9N0V4	GSTM1	E1BF92	USP48	-0.96086	NEG
F1MLX0	FAHD2A	A0A3S5ZPJ7	GFUS	-0.97633	NEG
Q29RQ2	KHDRBS1	Q2NL21	DNAJC11	0.97058	POS
Q29RQ2	KHDRBS1	E1BJL3	BACH1	0.9522	POS
Q29RQ2	KHDRBS1	A0A3Q1M7R7	APLP2	-0.97516	NEG
A0A3Q1MCJ7	RPS14	Q2NL21	DNAJC11	0.95735	POS
F2Z4H8	TIAL1	Q2NL21	DNAJC11	0.97783	POS
F2Z4H8	TIAL1	A0A3Q1M7R7	APLP2	-0.98631	NEG
F2Z4H8	TIAL1	Q32LB0	WDR70	0.96837	POS
E1BEN4	GMPPA	A0A3Q1MHC9	PCID2	-0.96192	NEG
P20456	IMPA1	Q5E9Y2	STX17	0.97846	POS
P20456	IMPA1	Q2NL21	DNAJC11	0.97745	POS
P20456	IMPA1	A0A3Q1M7R7	APLP2	-0.9743	NEG
P20456	IMPA1	Q32LB0	WDR70	0.95813	POS
P20456	IMPA1	E1BGD1	TOMM34	0.98192	POS
F6RFP6	BSG	Q32LB0	WDR70	-0.98943	NEG
A0A3Q1MIW9	NOLC1	A0A3Q1M7R7	APLP2	-0.97539	NEG
A0A3Q1MIW9	NOLC1	Q32LB0	WDR70	0.97204	POS
Q0VCH9	GLIPR2	Q2NL21	DNAJC11	-0.95209	NEG
Q0VCH9	GLIPR2	E1BGD1	TOMM34	-0.98362	NEG
A5D982	PTPN2	Q32LB0	WDR70	0.95202	POS
Q5E995	RPS6	E1BF92	USP48	0.95393	POS
Q5E995	RPS6	Q32LB0	WDR70	0.98084	POS
Q95121	SERPINF1	A0A3Q1M7R7	APLP2	0.95188	POS
Q95121	SERPINF1	Q32LB0	WDR70	-0.97128	NEG
A0A3Q1NJR8	SERPINC1	A0A3Q1MHC9	PCID2	-0.9842	NEG
E1BAD2	LOC505658	Q2HJF5	DPH6	-0.95402	NEG
P00423	COX4I1	E1BF92	USP48	0.96801	POS
E1BKC4	NIPBL	Q5E9Y2	STX17	0.97522	POS
E1BKC4	NIPBL	E1BF92	USP48	0.98027	POS
E1BKC4	NIPBL	E1BGD1	TOMM34	0.95398	POS
F1MZ21	SART1	Q2NL21	DNAJC11	0.97539	POS
F1MZ21	SART1	E1BJL3	BACH1	0.96812	POS
F1MZ21	SART1	A0A3Q1M7R7	APLP2	-0.98575	NEG
Q08DW9	ABHD12	E1BF92	USP48	-0.97333	NEG
Q3T0M7	RANBP1	E1BF92	USP48	0.97864	POS
A6QL97	TMX3	Q32LB0	WDR70	0.95937	POS
A0A3Q1MSC0	TECPR1	E1BF92	USP48	-0.96298	NEG
G5E5Q8	SBF1	Q2NL21	DNAJC11	0.95573	POS
G5E5Q8	SBF1	E1BJL3	BACH1	0.95754	POS
G5E5Q8	SBF1	A0A3Q1M7R7	APLP2	-0.95673	NEG
A0A3Q1N7W2	VRK1	Q2NL21	DNAJC11	0.96826	POS
A0A3Q1N7W2	VRK1	A0A3Q1M7R7	APLP2	-0.97142	NEG
A0A3Q1N7W2	VRK1	Q32LB0	WDR70	0.9853	POS
A0A3Q1MJV3	STAG2	Q2NL21	DNAJC11	0.97208	POS
A0A3Q1MJV3	STAG2	A0A3Q1M7R7	APLP2	-0.98853	NEG
A0A3Q1MJV3	STAG2	Q32LB0	WDR70	0.98435	POS
A6H788	SNRPA1	E1BF92	USP48	0.95228	POS
A6H788	SNRPA1	Q32LB0	WDR70	0.99372	POS
Q2T9Y6	GCLM	Q8HZT2	KCNK17	0.95366	POS
A0A3Q1M3D9	GTF2I	Q5E9Y2	STX17	0.98248	POS
A0A3Q1M3D9	GTF2I	E1BGD1	TOMM34	0.96918	POS
A0A3Q1LZW7	WBP11	E1BJL3	BACH1	0.95479	POS
A0JN71	SASH3	Q32LB0	WDR70	0.99532	POS
A0A3Q1M5A0	FXR1	A0A3Q1M7R7	APLP2	-0.96487	NEG
A0A3Q1M5A0	FXR1	Q32LB0	WDR70	0.96954	POS
A0A3Q1MTN6	LAMP2	A0A3Q1MHC9	PCID2	-0.9577	NEG
A0A3Q1MIE7	HDAC1	Q2NL21	DNAJC11	0.98564	POS
A0A3Q1MIE7	HDAC1	A0A3Q1M7R7	APLP2	-0.99356	NEG
A0A3Q1MIE7	HDAC1	Q32LB0	WDR70	0.96663	POS
Q56JX8	RPS13	Q32LB0	WDR70	0.98688	POS
A0A3Q1M4W9	ATP6V1D	Q0VCM5	ITIH1	0.97339	POS
Q1RML6	TRNT1	Q2NL21	DNAJC11	0.96275	POS
A6QLB2	DDX23	Q0VCM5	ITIH1	-0.95592	NEG
A6QLB2	DDX23	Q2NL21	DNAJC11	0.97993	POS
A6QLB2	DDX23	A0A3Q1M7R7	APLP2	-0.98893	NEG
Q2TA08	BAG5	Q2NL21	DNAJC11	0.98837	POS
Q2TA08	BAG5	A0A3Q1M7R7	APLP2	-0.98612	NEG
Q2TA08	BAG5	E1BGD1	TOMM34	0.97766	POS
F1MNV8	FKBP15	E1BJL3	BACH1	0.95278	POS
A7YY28	ABHD14B	Q32LB0	WDR70	0.95067	POS
A0A3S5ZP93	AIP	A0A3Q1MHC9	PCID2	0.96222	POS
A0A3S5ZP93	AIP	E1BF92	USP48	0.95746	POS
A0A3Q1LMP2	KRAS	P40682	ATP6AP1	0.9693	POS
A0A3Q1LMP2	KRAS	E1BB36	MGAT2	-0.97358	NEG
A0A3Q1LMP2	KRAS	A0A3Q1LMH1	PATL1	0.95358	POS
E1BNT5	TNS1	Q8HZT2	KCNK17	0.97225	POS
A7YY75	SEH1L	A0A3Q1MHC9	PCID2	0.96607	POS
F1MM86	C6	E1BF92	USP48	-0.98261	NEG
F1MKB7	GSTO1	Q32LB0	WDR70	-0.95412	NEG
P33672	PSMB3	E1BF92	USP48	-0.97215	NEG
F1MYW4	GTPBP4	E1BJL3	BACH1	0.95059	POS
Q29RT7	TIPRL	E1BJL3	BACH1	-0.98492	NEG
A2VDV2	STK38	E1BF92	USP48	0.98705	POS
A2VDV2	STK38	Q32LB0	WDR70	0.98328	POS
A0A3Q1MD55	PIK3CD	A0A3Q1M7R7	APLP2	-0.96131	NEG
A0A3Q1MD55	PIK3CD	Q32LB0	WDR70	0.97574	POS
A0JNA3	IMPDH1	E1BF92	USP48	0.95177	POS
A0JNA3	IMPDH1	A0A3Q1M7R7	APLP2	-0.95395	NEG
A0JNA3	IMPDH1	Q32LB0	WDR70	0.96323	POS
A0JNA3	IMPDH1	E1BGD1	TOMM34	0.95412	POS
F1N3G4	NCAPD2	Q32LB0	WDR70	0.96312	POS
E1BJF6	SYMPK	Q0VCM5	ITIH1	-0.97153	NEG
E1BJF6	SYMPK	Q2NL21	DNAJC11	0.96197	POS
E1BJF6	SYMPK	A0A3Q1M7R7	APLP2	-0.98692	NEG
E1BJF6	SYMPK	Q32LB0	WDR70	0.95197	POS
A0A3Q1MEL2		A0A3Q1LKL7	ADGRE5	-0.97913	NEG
A0A3Q1NEJ2	MVB12B	E1BF92	USP48	-0.98045	NEG
Q08DH9	CTCF	Q32LB0	WDR70	0.97805	POS
Q3SYT8	POR	Q0VCM5	ITIH1	-0.96311	NEG
Q3SYT8	POR	Q2NL21	DNAJC11	0.9938	POS
Q3SYT8	POR	A0A3Q1M7R7	APLP2	-0.99342	NEG
F1MV22	PPAT	Q2NL21	DNAJC11	0.97324	POS
F1MV22	PPAT	A0A3Q1M7R7	APLP2	-0.97787	NEG
F1MV22	PPAT	Q32LB0	WDR70	0.97182	POS
A2VDZ9	VAPB	A0A3Q1MHC9	PCID2	-0.98125	NEG
A2VDZ9	VAPB	E1BF92	USP48	-0.95004	NEG
A2VDZ9	VAPB	Q8HZT2	KCNK17	0.95818	POS
Q3T000	YKT6	A0A3Q1LKL7	ADGRE5	0.96299	POS
Q3T000	YKT6	F1N3J5	BRD9	0.98446	POS
A6QLW1	PIK3R4	E1BF92	USP48	0.96062	POS
A6QLW1	PIK3R4	Q32LB0	WDR70	0.973	POS
A0A3Q1LPX6	NDUFA10	Q32S26	BRD2	0.95809	POS
F1MMK9	KIF12	Q5E9Y2	STX17	-0.96678	NEG
F1MMK9	KIF12	E1BF92	USP48	-0.96345	NEG
F1MMK9	KIF12	Q32LB0	WDR70	-0.96464	NEG
F1MUI7	NCAPG	Q2NL21	DNAJC11	0.98212	POS
F1MUI7	NCAPG	A0A3Q1M7R7	APLP2	-0.98389	NEG
F1MUI7	NCAPG	Q32LB0	WDR70	0.95784	POS
E1BGC3	WAPL	Q32LB0	WDR70	0.95646	POS
Q5GN72	agp	Q8HZT2	KCNK17	0.97348	POS
P29105	HPCAL1	Q5E9Y2	STX17	-0.98874	NEG
P29105	HPCAL1	E1BF92	USP48	-0.95507	NEG
P29105	HPCAL1	E1BGD1	TOMM34	-0.96856	NEG
A0A3S5ZPK0	OGT	Q2NL21	DNAJC11	0.97797	POS
A0A3S5ZPK0	OGT	A0A3Q1M7R7	APLP2	-0.98577	NEG
A0A3S5ZPK0	OGT	Q32LB0	WDR70	0.97049	POS
A0A3Q1M9B3	RPL18	E1BF92	USP48	0.96382	POS
A0A3Q1M9B3	RPL18	Q32LB0	WDR70	0.97072	POS
F1N4E5	TOR1AIP1	Q2NL21	DNAJC11	0.96448	POS
F1N4E5	TOR1AIP1	A0A3Q1M7R7	APLP2	-0.97249	NEG
A0A3Q1MGB6	TTC7B	A0A3Q1M7R7	APLP2	0.97624	POS
A0A3Q1MGB6	TTC7B	Q32LB0	WDR70	-0.98696	NEG
F1MLD8	MEMO1	Q32LB0	WDR70	-0.97232	NEG
Q0VCY1	VAPA	A0A3Q1M7R7	APLP2	0.97179	POS
Q0VCY1	VAPA	Q32LB0	WDR70	-0.95314	NEG
A0A3Q1MDG7	HIBCH	Q32LB0	WDR70	0.97774	POS
A0A3Q1LY70	NRDC	Q5E9Y2	STX17	0.95401	POS
A0A3Q1LY70	NRDC	E1BF92	USP48	0.97641	POS
A0A3Q1LY70	NRDC	Q32LB0	WDR70	0.98344	POS
F1MI03	SRRM2	Q32LB0	WDR70	0.98012	POS
F1MK61	NSUN2	E1BJL3	BACH1	0.95079	POS
F1MK61	NSUN2	A0A3Q1M7R7	APLP2	-0.97333	NEG
A0A3Q1LQQ3	XRN2	E1BF92	USP48	0.96944	POS
A0A3Q1LQQ3	XRN2	Q32LB0	WDR70	0.954	POS
A0A3Q1M063	PBRM1	Q5E9Y2	STX17	0.95952	POS
A0A3Q1M063	PBRM1	E1BGD1	TOMM34	0.96464	POS
A7YWC4	ATAD3	Q2KIS1	RENBP	-0.96112	NEG
Q32PA9	FKBP2	Q32LB0	WDR70	-0.97282	NEG
A6QLG3	PDK3	Q1RMU4	ERLIN2	0.98619	POS
Q2LGB5	TOLLIP	E1BF92	USP48	-0.96172	NEG
P42899	RPLP2	E1BGD1	TOMM34	0.95048	POS
Q17QT5	ACAP2	Q32LB0	WDR70	-0.96935	NEG
A0A3Q1MVV1		E1BEW3	IPO11	-0.97351	NEG
A6QQP5	SPN	Q5E9Y2	STX17	0.98774	POS
A6QQP5	SPN	Q2NL21	DNAJC11	0.96219	POS
A6QQP5	SPN	A0A3Q1M7R7	APLP2	-0.96919	NEG
A6QQP5	SPN	Q32LB0	WDR70	0.95586	POS
A6QQP5	SPN	E1BGD1	TOMM34	0.98674	POS
Q2KIA6	PRPF3	E1BF92	USP48	0.98798	POS
A4FV38	MICU2	E1BF92	USP48	-0.96758	NEG
A4FV38	MICU2	Q32LB0	WDR70	-0.95843	NEG
A0A3S5ZPU0	LIG1	A0A3Q1MHC9	PCID2	0.95231	POS
A0A3S5ZPU0	LIG1	E1BF92	USP48	0.98504	POS
Q3MHE2	PRPF4	Q2NL21	DNAJC11	0.96463	POS
Q3MHE2	PRPF4	A0A3Q1M7R7	APLP2	-0.97563	NEG
Q3MHE2	PRPF4	Q32LB0	WDR70	0.97145	POS
A0A452DJ53	SNX27	E1BGC6	MLKL	-0.98171	NEG
F1MXZ0	GNS	E1BF92	USP48	-0.96157	NEG
F1MFS4	SRGAP1	E1BF92	USP48	-0.97792	NEG
A0A3Q1LP31	ATL2	A0A3Q1MHC9	PCID2	-0.95798	NEG
A0A3Q1LP31	ATL2	Q5E9Y2	STX17	-0.9665	NEG
Q1RMR2	SNRNP70	Q2NL21	DNAJC11	0.99185	POS
Q1RMR2	SNRNP70	A0A3Q1M7R7	APLP2	-0.99534	NEG
Q3SWY5	NOSIP	E1BJL3	BACH1	0.98726	POS
A0A3Q1MA77	PLEKHA2	E1BJL3	BACH1	0.958	POS
P79101	CPSF3	A0A3Q1M7R7	APLP2	-0.98588	NEG
P79101	CPSF3	Q32LB0	WDR70	0.96249	POS
Q5E9M9	RHOT2	E3W9A0	WC1-8	-0.985	NEG
Q5E9M9	RHOT2	E1BEW3	IPO11	0.9672	POS
A0A3Q1LTC7	FMR1	Q32LB0	WDR70	0.98955	POS
A0A3Q1MMQ9	SUB1	Q2NL21	DNAJC11	0.97602	POS
A0A3Q1MMQ9	SUB1	A0A3Q1M7R7	APLP2	-0.97654	NEG
Q0VC55	MAPRE3	E1BF92	USP48	-0.9769	NEG
Q0VC55	MAPRE3	Q32LB0	WDR70	-0.98198	NEG
Q0V8H6	MOV10	Q2NL21	DNAJC11	0.98071	POS
Q0V8H6	MOV10	A0A3Q1M7R7	APLP2	-0.98356	NEG
Q0V8H6	MOV10	Q32LB0	WDR70	0.97107	POS
A4IFN7	UBE3A	E1BGC6	MLKL	0.95446	POS
Q3SX44	DDAH2	Q5E9Y2	STX17	-0.98197	NEG
Q3SX44	DDAH2	E1BF92	USP48	-0.95916	NEG
Q3SX44	DDAH2	E1BGD1	TOMM34	-0.97296	NEG
Q3ZC35	CCN1	E1BGC6	MLKL	0.96374	POS
E1B9Q4	MSH6	Q2NL21	DNAJC11	0.98572	POS
E1B9Q4	MSH6	A0A3Q1M7R7	APLP2	-0.98386	NEG
A4FV97	RSL1D1	E1BF92	USP48	0.96462	POS
E1BDV5	PELP1	Q2NL21	DNAJC11	0.98215	POS
E1BDV5	PELP1	A0A3Q1M7R7	APLP2	-0.98962	NEG
E1BBW0	LRRFIP2	A0A3Q1MHC9	PCID2	-0.9635	NEG
P02316	HMGN1	E1BJL3	BACH1	0.95211	POS
A5PJN8	SF3A2	Q2NL21	DNAJC11	0.97305	POS
A5PJN8	SF3A2	A0A3Q1M7R7	APLP2	-0.97147	NEG
F2Z4J5	EIF3G	Q32LB0	WDR70	0.97076	POS
A6QQT9	ILVBL	A0A3Q1LKL7	ADGRE5	-0.96131	NEG
F1MM88	NEK9	E1BF92	USP48	0.9687	POS
E1BKJ5	TRRAP	Q2NL21	DNAJC11	0.96984	POS
E1BKJ5	TRRAP	A0A3Q1M7R7	APLP2	-0.98407	NEG
E1BKJ5	TRRAP	Q32LB0	WDR70	0.97813	POS
A0A3Q1NKI3	KPNA3	Q2NL21	DNAJC11	0.97809	POS
A0A3Q1NKI3	KPNA3	Q32LB0	WDR70	0.97143	POS
A0A3Q1MAB6	XPOT	Q32LB0	WDR70	0.97774	POS
F1MND5	RBM12	Q32LB0	WDR70	0.96782	POS
A7YY24	IGBP1	E1BF92	USP48	-0.96587	NEG
E1BE60	PPP1R14A	E1BF92	USP48	-0.97643	NEG
A0A3Q1LQX9	ABI1	Q5E9Y2	STX17	0.96095	POS
A0A3Q1LQX9	ABI1	Q2NL21	DNAJC11	0.98964	POS
A0A3Q1LQX9	ABI1	A0A3Q1M7R7	APLP2	-0.9762	NEG
A0A3Q1LQX9	ABI1	E1BGD1	TOMM34	0.98064	POS
A0A3Q1MMK1	ATRX	Q0VCM5	ITIH1	-0.95514	NEG
A0A3Q1MMK1	ATRX	Q2NL21	DNAJC11	0.98266	POS
A0A3Q1MMK1	ATRX	A0A3Q1M7R7	APLP2	-0.99803	NEG
A0A3Q1MMK1	ATRX	Q32LB0	WDR70	0.96127	POS
P28800	SERPINF2	Q5E9Y2	STX17	-0.97173	NEG
P28800	SERPINF2	Q2NL21	DNAJC11	-0.97931	NEG
P28800	SERPINF2	A0A3Q1M7R7	APLP2	0.98414	POS
P28800	SERPINF2	Q32LB0	WDR70	-0.95007	NEG
P28800	SERPINF2	E1BGD1	TOMM34	-0.98143	NEG
A0JNB0	FYN	Q0VCM5	ITIH1	-0.97567	NEG
A0JNB0	FYN	Q2NL21	DNAJC11	0.97942	POS
A0JNB0	FYN	A0A3Q1M7R7	APLP2	-0.98804	NEG
A6QQS0	DPF2	Q32LB0	WDR70	0.98063	POS
A0A3Q1LF81	LIG3	E1BF92	USP48	0.96299	POS
A0A3Q1LF81	LIG3	Q32LB0	WDR70	0.95821	POS
E1BBI8	DCTN4	E1BF92	USP48	-0.96978	NEG
Q3T0D7	SAR1A	E1BF92	USP48	-0.9568	NEG
Q5EAC7	CIAPIN1	Q2HJF5	DPH6	-0.98313	NEG
A0A3Q1M1Q3	PSPC1	Q2NL21	DNAJC11	0.97375	POS
A0A3Q1M1Q3	PSPC1	A0A3Q1M7R7	APLP2	-0.9816	NEG
A0A3Q1M1Q3	PSPC1	Q32LB0	WDR70	0.97438	POS
F1MTG3	FAM21A	E1BJL3	BACH1	0.96115	POS
E1BAW2	LRRC32	E1BF92	USP48	-0.98878	NEG
A0A3Q1MAS6	NUP153	E1BJL3	BACH1	0.9656	POS
G3X842	LOC507055	E1BJL3	BACH1	0.96586	POS
E1BHZ4	ZC3H4	A0A3Q1M7R7	APLP2	-0.98227	NEG
E1BHZ4	ZC3H4	Q32LB0	WDR70	0.97772	POS
F6QQ96	NUB1	A0A3Q1MHC9	PCID2	0.95066	POS
F6QQ96	NUB1	E1BF92	USP48	0.99636	POS
Q3ZCL3	NMI	Q0VCM5	ITIH1	-0.97642	NEG
Q3ZCL3	NMI	Q2NL21	DNAJC11	0.9772	POS
Q3ZCL3	NMI	A0A3Q1M7R7	APLP2	-0.99189	NEG
G3N3X2	SRBD1	Q0VCM5	ITIH1	-0.95451	NEG
G3N3X2	SRBD1	Q2NL21	DNAJC11	0.98558	POS
G3N3X2	SRBD1	E1BJL3	BACH1	0.95334	POS
G3N3X2	SRBD1	A0A3Q1M7R7	APLP2	-0.99445	NEG
[truncated: 1,450 more rows]

## Sheet: Sub
Uniprot Accession ID	Protein Symbol	Uniprot Accession ID	Protein Symbol	Corr	Sign
A0A3Q1NE82	AHNAK	Q2HJF5	DPH6	0.98012	POS
F1MB08	ENO1	A0A3Q1M6L4	PPIE	-0.96064	NEG
Q3SYV4	CAP1	E3W9A0	WC1-8	-0.95226	NEG
Q2UVX4	C3	Q2KHV9		-0.95334	NEG
P02584	PFN1	E3W9A0	WC1-8	-0.95042	NEG
A0A3Q1LWN6	MYH11	Q2NL21	DNAJC11	-0.95581	NEG
A0A3Q1LWN6	MYH11	Q2HJF5	DPH6	-0.96647	NEG
P62833	RAP1A	Q2HJF5	DPH6	-0.95518	NEG
Q3ZBH0	CCT2	A0A3Q1LK64	DHRSX	-0.97197	NEG
A6QQ28	H2BC8	Q29RY9	NPL	-0.99475	NEG
Q2KIA5	DNM1L	Q3SX02	HTATIP2	-0.97994	NEG
Q3SZ54	EIF4A1	F1N3J5	BRD9	-0.9868	NEG
Q863B3	SND1	A0A3S5ZPJ7	GFUS	0.95208	POS
Q0VCK0	ATIC	A0A3Q1LK64	DHRSX	-0.97931	NEG
A0A3Q1M6K6	ACO2	F6Q850	VPS26C	0.95073	POS
P68103	EEF1A1	E1BNR2	IREB2	0.95065	POS
E1B8K6	NCL	Q2NL21	DNAJC11	0.95699	POS
A0A3Q1LVS2	KTN1	A0A3Q1LK64	DHRSX	-0.96188	NEG
A0A3Q1MBE1	LOC404103	Q29RY9	NPL	0.97939	POS
Q32LP2	RDX	Q32S26	BRD2	-0.99392	NEG
A0A3Q1MGD3	LRBA	A0A3Q1MHC9	PCID2	-0.95884	NEG
A3KMV6	HNRNPR	A0A3Q1LMP2	KRAS	-0.96386	NEG
A3KMV6	HNRNPR	F6Q850	VPS26C	0.96945	POS
A0A3Q1MU33	ANXA5	A0A3Q1M7R7	APLP2	0.96896	POS
A0A3Q1LV36	IPO5	Q2HJE5	FAM234A	0.95081	POS
E1BH06	C4A	Q2NL21	DNAJC11	-0.98067	NEG
A0A3Q1MYB4	DNM2	Q32PI8	MRPS27	0.9679	POS
Q5E9A3	PCBP1	A0A3Q1MJR9	VPS52	0.95035	POS
A0A3Q1MHG9	SYK	Q8HZT2	KCNK17	-0.95715	NEG
A0A3Q1LLG5	MYO1G	F6QDV4	UROS	0.98136	POS
A0A3Q1M2H1	MMRN1	Q8HZT2	KCNK17	-0.9615	NEG
P00727	LAP3	A0A3Q1M7R7	APLP2	-0.95904	NEG
F1MF64	NBEA	F6QDV4	UROS	-0.95783	NEG
A0A3Q1MFE4	IMMT	Q0P5H9	TTC5	-0.95826	NEG
A5D7A2	GARS1	E1BJL3	BACH1	-0.96541	NEG
A0A3Q1LV49	LOC509283	Q1RMR9	PACSIN2	-0.96067	NEG
A0A3Q1LV49	LOC509283	A6QR56	ALDH16A1	-0.9633	NEG
F1MC11	KRT14	E1BEP7	ELP2	0.95728	POS
F1MC86	GMPS	Q32LB0	WDR70	0.96866	POS
P00432	CAT	E1BNR2	IREB2	-0.97767	NEG
E1BLV6	VARS1	Q2HJF5	DPH6	0.98613	POS
A7MBA2	PSMD1	Q3SX02	HTATIP2	-0.97542	NEG
E1BKX3	MYBBP1A	Q2NL21	DNAJC11	0.96904	POS
F1N5M2	GC	Q2HJF5	DPH6	-0.9918	NEG
F6QHI8	DDX21	Q2NL21	DNAJC11	0.97348	POS
F6QHI8	DDX21	Q2HJF5	DPH6	0.95065	POS
A0A452DI45	CAPZB	E1BEP7	ELP2	-0.98433	NEG
E1B9H3	CCAR2	Q2NL21	DNAJC11	0.97755	POS
A0A3Q1LX56	TCOF1	Q2HJF5	DPH6	0.96474	POS
Q5E947	PRDX1	Q29RY9	NPL	0.98908	POS
Q5E947	PRDX1	A5PKC2	SHBG	-0.96163	NEG
P79135	MX1	A0A3Q1LK64	DHRSX	-0.95003	NEG
Q3MHN5	GC	A0A3Q1LMP2	KRAS	-0.98663	NEG
P61286	PABPC1	Q2HJF5	DPH6	0.96875	POS
F1MIH2	SEPTIN7	A0A3Q1LK64	DHRSX	-0.98668	NEG
A0A3Q1MP24	PTK2B	Q2NL21	DNAJC11	-0.99069	NEG
A0A3Q1MP24	PTK2B	Q2KHV9		-0.95179	NEG
A0A3Q1NJB1	CP	F1N3J5	BRD9	0.95908	POS
Q3ZCA7	GNAI3	F1N3J5	BRD9	0.98617	POS
F2Z4I6	H2AC21	Q08E34	TOMM70	0.97009	POS
F2Z4I6	H2AC21	P63097	GNAI1	0.95117	POS
A0A3Q1N2U0	LTBP1	E3W9A0	WC1-8	-0.95091	NEG
A0A3Q1MYR8	KRT3	A0A3Q1MHC9	PCID2	0.95068	POS
A0A3Q1LNZ7	ARHGEF2	A0A3Q1LK64	DHRSX	-0.97397	NEG
E1BJS0	TAP2	Q32PI8	MRPS27	-0.97535	NEG
F1MY85	C5	G3MY03	TSNAX	-0.98004	NEG
A0A3Q1LRW8	RPL3	Q2HJF5	DPH6	0.96327	POS
A0A3Q1LSE7	LNPEP	F6QDV4	UROS	0.96107	POS
Q56JV9	RPS3A	Q2HJF5	DPH6	0.95869	POS
F1MUY2	KRT6B	E1BEP7	ELP2	0.96623	POS
A0A3Q1N0N9	SEC31A	F6Q850	VPS26C	0.98473	POS
A0A3Q1LKN6	MCM2	Q2KHV9		0.96629	POS
E1BH89	MCM6	Q2HJF5	DPH6	0.95549	POS
G3N0V2	KRT1	E1BEP7	ELP2	0.97943	POS
A0A3Q1M0G8	PAK2	F1N3J5	BRD9	-0.96974	NEG
A0A140T871	GLUD1	Q08E34	TOMM70	-0.966	NEG
A0A3Q1MHU3	ELMO1	A5PKC2	SHBG	-0.96414	NEG
A0A3Q1MHU3	ELMO1	Q2KHV9		0.97005	POS
E1BJA2	AIFM1	A0A3Q1M6K1	PTPRJ	0.95815	POS
Q2TBI4	TRAP1	A0A3S5ZPJ7	GFUS	0.95735	POS
Q2TBI4	TRAP1	A0A3Q1M182	VAV2	0.95285	POS
A6QNZ7	KRT10	A0A3Q1MHC9	PCID2	0.95402	POS
A6QNZ7	KRT10	E1BEP7	ELP2	0.97357	POS
A0A3Q1MKJ7	PRKCSH	A0A3Q1LKL7	ADGRE5	-0.95201	NEG
P08166	AK2	A0A3Q1LK64	DHRSX	-0.95023	NEG
A7MB16	EIF3B	A0A3Q1M6L4	PPIE	0.97813	POS
P52175	NME1-2	E1BGD1	TOMM34	0.96103	POS
P15690	NDUFS1	A0A3Q1MJR9	VPS52	0.96395	POS
P53619	ARCN1	Q1RMR9	PACSIN2	0.96214	POS
P53619	ARCN1	A6QR56	ALDH16A1	0.97973	POS
P11966	PDHB	A0A3Q1LKL7	ADGRE5	-0.99769	NEG
F1ME65	CKAP4	Q2NL21	DNAJC11	0.97397	POS
F1ME65	CKAP4	Q2KHV9		0.96808	POS
O46629	HADHB	A0A3S5ZPJ7	GFUS	-0.95092	NEG
Q3SYT9	PCBP2	A0A3Q1M6L4	PPIE	-0.95405	NEG
A0A3Q1M3L6		Q29RY9	NPL	-0.9843	NEG
Q8HZJ5	RAB27B	A0A3Q1LK64	DHRSX	-0.97259	NEG
Q3MHF7	MTAP	Q08DN8	FLOT1	0.95182	POS
A7Z019	SMARCA4	Q2HJF5	DPH6	0.9877	POS
F1MLW8	LOC100847119	Q29RY9	NPL	-0.98563	NEG
F1MLW8	LOC100847119	A5PKC2	SHBG	0.95145	POS
Q3T0L2	ERP44	F1N3J5	BRD9	0.95918	POS
A0A3Q1NB13	ABCF1	A0A3Q1M6L4	PPIE	0.95901	POS
A6QLA8	TRIM25	A0A3Q1M182	VAV2	0.96177	POS
A0A3Q1LL62	TMOD3	F6QDV4	UROS	-0.9753	NEG
F6Q8A8	NUCB2	F1N3J5	BRD9	0.96452	POS
Q08E34	TOMM70	A0A3Q1N0C8	ARFGEF2	0.95762	POS
Q08E34	TOMM70	A7MB78	GYS1	0.97328	POS
Q08E34	TOMM70	E1B9K3	ADCY6	-0.9742	NEG
Q08E34	TOMM70	A5D7T8	CMTM3	0.98549	POS
Q08E34	TOMM70	Q08D81	WDR13	-0.96717	NEG
Q08E34	TOMM70	E1BE05	ENGASE	-0.98255	NEG
Q08E34	TOMM70	A0A3Q1M912	ABHD5	0.96794	POS
Q08E34	TOMM70	P40293	CD79A	-0.95373	NEG
Q08E34	TOMM70	A0A3Q1MF31	TRAPPC9	0.98711	POS
Q08E34	TOMM70	Q0P563	FUOM	0.98693	POS
F1MHU9	CNOT1	F1N3J5	BRD9	-0.95884	NEG
E1BKG4	PDS5A	Q2HJF5	DPH6	0.97253	POS
A0A140T842	LONP1	A1A4I9	UFL1	0.95869	POS
A4IFP2	KRT4	E1BEP7	ELP2	0.96812	POS
A0A3Q1MH83	GAPVD1	E1BNR2	IREB2	-0.97052	NEG
P63097	GNAI1	A5D7T8	CMTM3	0.95002	POS
P63097	GNAI1	P40293	CD79A	-0.96936	NEG
P63097	GNAI1	A0A3S5ZP63	MED15	0.98359	POS
Q3SWX2	ACOT9	E1BCW1	UBR2	0.96398	POS
E1BLG8	AMPD2	F1N3J5	BRD9	0.96127	POS
Q1RMR9	PACSIN2	A6QR56	ALDH16A1	0.99654	POS
Q1RMR9	PACSIN2	Q0P5G9	SPRYD4	-0.97937	NEG
Q1RMR9	PACSIN2	A0A3Q1MVV1		0.97435	POS
Q1RMR9	PACSIN2	Q5BIS9	PRKAB1	0.95673	POS
Q1RMR9	PACSIN2	A0A452DII2	CYRIA	-0.96246	NEG
Q1RMR9	PACSIN2	E1BIP1	P2RX1	-0.98837	NEG
Q1RMR9	PACSIN2	F6RXG8	RGCC	0.97835	POS
Q58DQ3	RPL6	Q2KHV9		0.95111	POS
A7MBI6	GLOD4	F1N3J5	BRD9	-0.96472	NEG
E1BC98	SUPT5H	E1BNR2	IREB2	0.97501	POS
Q5E987	PSMA5	Q5E9Y2	STX17	0.97538	POS
E1BMP9	ZAP70	Q32PI8	MRPS27	-0.96945	NEG
Q0P594	PPP2CB	Q29RY9	NPL	0.95036	POS
E1BJ81	CCAR1	Q2KHV9		0.98444	POS
F1MGC0	SUCLA2	A0A3Q1LKL7	ADGRE5	-0.95172	NEG
F1MGC0	SUCLA2	E1BGC6	MLKL	-0.96904	NEG
F1MZN7	SNX2	A0A3Q1M182	VAV2	-0.97166	NEG
F6RXS3	CAMK1	A0A3Q1LK64	DHRSX	-0.97569	NEG
F6RFE5	PRMT1	Q2NL21	DNAJC11	0.97228	POS
F6RFE5	PRMT1	Q2KHV9		0.95458	POS
Q2LGB8	CASP8	Q2NL21	DNAJC11	0.96119	POS
Q2LGB8	CASP8	Q2KHV9		0.98562	POS
A0A3Q1LX10	RCC1	Q29RY9	NPL	0.9795	POS
Q3SZC6	ANP32B	Q2NL21	DNAJC11	0.96127	POS
Q3SZC6	ANP32B	Q2KHV9		0.95188	POS
F1N2L9	ALDH9A1	Q8HZT2	KCNK17	-0.99289	NEG
E1BKW5	SEC23IP	A0A3Q1LK64	DHRSX	-0.97024	NEG
Q58DT1	RPL7	E3W9A0	WC1-8	0.96776	POS
F6Q334	NAPA	E1BJL3	BACH1	-0.96007	NEG
P01045	KNG2	Q08DN8	FLOT1	-0.95934	NEG
A1A4I9	UFL1	F1MD79	ANKFY1	-0.95184	NEG
A1A4I9	UFL1	A0A3Q1MEL1	RHOT1	-0.96596	NEG
A1A4I9	UFL1	Q1JQE6	NCEH1	0.99099	POS
A1A4I9	UFL1	A0A3Q1MUN1	ANO6	0.95441	POS
A1A4I9	UFL1	Q3ZBR5	TTC1	0.9618	POS
A1A4I9	UFL1	A0A3Q1N8M7	EXOC5	0.95351	POS
A1A4I9	UFL1	E1BKS3	TNIP2	0.96898	POS
E1BDM8	DDX6	E1BJL3	BACH1	-0.95093	NEG
Q0VCH0	ANP32E	A0A3Q1MHC9	PCID2	0.98438	POS
A6QQT5	SSRP1	Q2NL21	DNAJC11	0.97174	POS
A6QQT5	SSRP1	Q2HJF5	DPH6	0.95978	POS
Q32LE5	ASRGL1	A0A3Q1M6K1	PTPRJ	-0.98414	NEG
A6QR56	ALDH16A1	Q0P5G9	SPRYD4	-0.97776	NEG
A6QR56	ALDH16A1	A0A3Q1MVV1		0.96556	POS
A6QR56	ALDH16A1	A0A452DII2	CYRIA	-0.95492	NEG
A6QR56	ALDH16A1	E1BIP1	P2RX1	-0.98272	NEG
A6QR56	ALDH16A1	F6RXG8	RGCC	0.96104	POS
A6QR56	ALDH16A1	G3N337	UAP1L1	-0.96254	NEG
A6QR56	ALDH16A1	Q27967	SPP2	0.97965	POS
Q3T148	EIF3M	A0A3Q1M6L4	PPIE	0.97872	POS
F1MER7	HSPG2	Q2KIS1	RENBP	-0.97192	NEG
A0A3Q1NCL2		E1BNR2	IREB2	-0.96512	NEG
A0A3Q1NI20	MAP4K1	A5PKC2	SHBG	-0.98509	NEG
Q56JZ9	GMFG	F1N3J5	BRD9	0.95057	POS
A0A3Q1LK49	ITIH2	A0A3Q1LKL7	ADGRE5	0.96344	POS
A0A3Q1LK49	ITIH2	F6Q850	VPS26C	-0.98282	NEG
F1N6Z0	PSMD5	A0A3Q1LK64	DHRSX	-0.95474	NEG
Q5E966	EIF3I	F1N3J5	BRD9	-0.99195	NEG
P13214	ANXA4	F6Q850	VPS26C	-0.95582	NEG
A0A3Q1MPI6	GZMB	E1BNR2	IREB2	-0.97412	NEG
G3X810	LOC784305	F1N3J5	BRD9	0.99245	POS
A0A452DIF2	CLTB	F6QDV4	UROS	-0.97667	NEG
G3X702	CASP6	A0A3Q1LMP2	KRAS	0.9675	POS
F1MCZ7	UBTF	F6QDV4	UROS	0.97464	POS
A0A3Q1LU21	SEC24C	A0A3Q1LK64	DHRSX	-0.97635	NEG
Q3T025	RPL17	A5PKC2	SHBG	-0.98137	NEG
Q2T9M8	SNAP23	A0A3Q1LKL7	ADGRE5	0.9565	POS
P21146	GRK2	A0A3Q1MHC9	PCID2	0.97996	POS
F1N2K1	PCYOX1	E1BF92	USP48	-0.95966	NEG
Q5E9E6	RPL10A	F1N3J5	BRD9	-0.97424	NEG
Q2KHU8	EIF2S3	A0A3Q1M6L4	PPIE	0.96359	POS
Q2KHU8	EIF2S3	F1N3J5	BRD9	-0.95755	NEG
Q08DN8	FLOT1	E1BP52	MTSS1	-0.96146	NEG
Q08DN8	FLOT1	F1MCK4	RAB4B	-0.95199	NEG
Q08DN8	FLOT1	F1N3Q9	PNKP	0.95337	POS
Q08DN8	FLOT1	A0A3Q1M4P7	EXOC6	-0.97816	NEG
Q08DN8	FLOT1	E1BFK4	SMG6	0.96468	POS
Q08DN8	FLOT1	Q32LB0	WDR70	-0.97345	NEG
Q08DN8	FLOT1	F6R277	TRMT1	-0.95767	NEG
Q08DN8	FLOT1	F1MVI2	APTX	0.98096	POS
Q08DN8	FLOT1	E1BAB6	ANAPC1	0.95859	POS
Q08DN8	FLOT1	A0A3Q1M5L7	CNOT2	-0.96822	NEG
A0A3Q1LFL7	APAF1	A0A3Q1LKL7	ADGRE5	0.95177	POS
F1MZK4	BZW1	Q29RY9	NPL	0.95517	POS
A0A3Q1ML77	CSDE1	F1N3J5	BRD9	-0.9801	NEG
Q76I82	RPS15A	Q2HJF5	DPH6	0.95526	POS
A0A3Q1M4M4	ATP5PB	A0A3Q1LKL7	ADGRE5	-0.99623	NEG
A0A3Q1M4M4	ATP5PB	F6Q850	VPS26C	0.95709	POS
A0A3S5ZP98	ALDH7A1	Q2NL21	DNAJC11	-0.96263	NEG
A0A3Q1N8N0	BIRC6	Q0VCM5	ITIH1	-0.96111	NEG
A0A3Q1N8N0	BIRC6	Q0P5H9	TTC5	-0.98634	NEG
Q3T030	PSMC4	A0A3Q1MHC9	PCID2	-0.95382	NEG
F1MWH2	AHCYL1	E1BJL3	BACH1	-0.96486	NEG
A0A3Q1MMW5	RPL5	F1N3J5	BRD9	-0.99028	NEG
Q5E959	STRAP	A0A3Q1M6L4	PPIE	0.97253	POS
E1BP52	MTSS1	Q32LB0	WDR70	0.98651	POS
F6RMR4	DDX19A	F6QDV4	UROS	-0.97909	NEG
Q24K14	DHRS7	F1N3J5	BRD9	0.95393	POS
A0A3Q1LSF9	RPS12	A0A3Q1M6L4	PPIE	0.97864	POS
Q3T054	RAN	Q2KHV9		0.97766	POS
A0A3Q1NCB1	WAS	A0A3Q1M182	VAV2	-0.96475	NEG
Q05B62	SNX1	Q0P5H9	TTC5	-0.97188	NEG
P17690	APOH	E1BNR2	IREB2	-0.95019	NEG
A0A3Q1LMV3	CPT1A	Q32LB0	WDR70	-0.98954	NEG
E1BGX1	TAF15	Q0VCM5	ITIH1	-0.96418	NEG
Q29RY9	NPL	P12234	SLC25A3	0.95427	POS
Q29RY9	NPL	A0A3Q1M038	NUP107	0.97148	POS
Q29RY9	NPL	Q5E9D3	CHCHD3	0.97024	POS
Q29RY9	NPL	A0A3Q1LPX6	NDUFA10	0.96799	POS
Q29RY9	NPL	A0A3Q1MAS6	NUP153	0.95097	POS
Q29RY9	NPL	F1MZJ5	ADAM9	0.97848	POS
Q29RY9	NPL	F1MJB1	DTYMK	0.98374	POS
Q29RY9	NPL	E1BMC8	ISY1	0.96056	POS
Q29RY9	NPL	Q673L2	C5AR1	-0.96941	NEG
Q29RY9	NPL	Q3MHH2	NOL11	0.97463	POS
Q29RY9	NPL	F1MPL1	MFN1	0.95817	POS
Q29RY9	NPL	A0A3Q1N636	PRPF38A	0.95489	POS
Q29RY9	NPL	P00157	MT-CYB	0.96204	POS
Q29RY9	NPL	A0A3Q1N9J7	CLDND1	0.99	POS
A0A3Q1N4X4	DNM1	E1BNR2	IREB2	0.96972	POS
P34943	NDUFA9	Q0VCM5	ITIH1	-0.95999	NEG
P61284	RPL12	Q2HJF5	DPH6	0.98046	POS
Q28065	C4BPA	E1BJL3	BACH1	0.96827	POS
A7E3T7	MAT2A	E1BNR2	IREB2	0.96262	POS
G3MZZ6	PCMT1	Q2HJF5	DPH6	-0.96881	NEG
A0A3Q1LUG9	TXNDC5	A0A3Q1MHC9	PCID2	0.9729	POS
E1BH79	EFL1	A0A3Q1MHC9	PCID2	-0.96601	NEG
Q865V6	CAPG	A0A3Q1LKL7	ADGRE5	0.96158	POS
F1N2F2	PGAM2	Q0VCM5	ITIH1	0.96779	POS
Q32LC7	G3BP1	F1N3J5	BRD9	-0.98239	NEG
A0A3Q1M6K1	PTPRJ	A0A3Q1N7U4	ACOT7	0.96959	POS
A0A3Q1M6K1	PTPRJ	A0A3Q1LZ55	ACSL4	0.96824	POS
A0A3Q1M6K1	PTPRJ	Q56K11	SRGN	-0.95208	NEG
A0A3Q1M6K1	PTPRJ	E1B7U1	MOGS	0.95943	POS
A0A3Q1M6K1	PTPRJ	Q29RI9	MAT2B	0.95783	POS
A0A3Q1M6K1	PTPRJ	A3KMY8	GUSB	-0.97938	NEG
A0A3Q1M6K1	PTPRJ	P50227	SULT1A1	-0.97192	NEG
A0A3Q1M6K1	PTPRJ	P21398	MAOA	-0.9733	NEG
A0A3Q1M6K1	PTPRJ	A0A3Q1NCU9		-0.97211	NEG
A0A3Q1M6K1	PTPRJ	O77774	NCF1	-0.96849	NEG
A0A3Q1M6K1	PTPRJ	A0A3S5ZPQ7	MIER1	-0.95551	NEG
A0A3Q1M6K1	PTPRJ	Q2YDD4	SLC39A11	0.96253	POS
A0A3Q1MUI5	STK3	F6QDV4	UROS	-0.95359	NEG
Q3T112	PSMB8	Q32PI8	MRPS27	-0.96995	NEG
Q32PD5	RPS19	Q2HJF5	DPH6	0.97149	POS
Q1JQB2	BUB3	Q2NL21	DNAJC11	0.95999	POS
Q3T0U2	RPL14	Q0P5H9	TTC5	-0.95754	NEG
A0A3Q1M6L4	PPIE	F1N3Q7	APOA4	-0.96809	NEG
A0A3Q1M6L4	PPIE	Q3ZBF7	PTGES3	0.9616	POS
A0A3Q1M6L4	PPIE	F1MM93	FGD2	0.96279	POS
A0A3Q1M6L4	PPIE	F1MGJ5	SEL1L	0.97797	POS
A0A3Q1M6L4	PPIE	F1N7H0	DNAJC7	0.96528	POS
A0A3Q1M6L4	PPIE	Q24JZ1	GNLY	0.97703	POS
A0A3Q1M6L4	PPIE	Q0IIJ0	NAA50	0.96468	POS
A0A3Q1M6L4	PPIE	E1BNX9	TRPM4	-0.95873	NEG
A0A3Q1M6L4	PPIE	Q0P564	CRBN	0.95802	POS
A0A3Q1M6L4	PPIE	A5PJX0	FBXO22	0.99155	POS
A0A3Q1M6L4	PPIE	E1BAG2	EXOSC5	0.95897	POS
A0A3Q1M6L4	PPIE	A0A3Q1MDP8	ATXN2	0.96003	POS
A0A3Q1M6L4	PPIE	E1BGA2	MITD1	0.95985	POS
A0A3Q1M6L4	PPIE	P11151	LPL	-0.97294	NEG
A0A3Q1M6L4	PPIE	A0A3Q1MGL1	CCNY	0.95428	POS
A0A3Q1M6L4	PPIE	Q3SYR0	SERPINA7	-0.95422	NEG
A0A3Q1M6L4	PPIE	F1N664	MAP2K7	0.9521	POS
A0A3Q1M6L4	PPIE	E1BNE1	LDAH	0.96731	POS
Q0VD53	VPS26A	A2VDS1	SCLY	-0.97765	NEG
Q0VD53	VPS26A	G3N1U1	CENPV	-0.97811	NEG
Q0VD53	VPS26A	F1MEY2	MECR	-0.96858	NEG
Q0VD53	VPS26A	A0A3S5ZPV6	ADAP1	0.95608	POS
Q0VD53	VPS26A	A0A3Q1LM83	PPP4R3B	-0.96557	NEG
Q58DM8	ECHS1	E1BEW3	IPO11	0.96632	POS
F1MSQ8	TACC1	A0A3Q1LK64	DHRSX	-0.97152	NEG
P48734	CDK1	A0A3Q1MHC9	PCID2	0.95914	POS
Q3SZE9	TBCC	A0A3Q1LMP2	KRAS	-0.96555	NEG
Q3SZE9	TBCC	F6Q850	VPS26C	0.9671	POS
F1MMB0	ARHGAP27	A0A3Q1LK64	DHRSX	-0.98064	NEG
Q17QJ7	PYCR2	E3W9A0	WC1-8	0.95669	POS
E1BAT6		Q2HJF5	DPH6	0.962	POS
A1XG22	RELA	F1N3J5	BRD9	-0.97956	NEG
Q5E9A1	NACA	Q0P5H9	TTC5	-0.96002	NEG
A0A3Q1MGH1	RAVER1	A0A3Q1MHC9	PCID2	-0.96624	NEG
E1BNV4	SRPK1	E3W9A0	WC1-8	0.95783	POS
A4FUZ6	HSDL2	Q8HZT2	KCNK17	0.95427	POS
A0A3Q1M038	NUP107	A0A3Q1LMP2	KRAS	-0.96455	NEG
Q9XSI3	RPL10	Q2HJF5	DPH6	0.97506	POS
A0A3Q1MP16	AQR	E1BF92	USP48	0.95322	POS
F1MUP9	VAT1	Q2HJF5	DPH6	-0.95474	NEG
Q3T003	RPL18A	Q2HJF5	DPH6	0.95313	POS
Q862I1	RPL24	Q2HJF5	DPH6	0.96676	POS
G8JKV5	RPL14	Q3SX02	HTATIP2	0.96345	POS
G5E5W7		F1N3J5	BRD9	0.95816	POS
Q08E32	CHMP4B	Q3SX02	HTATIP2	-0.97651	NEG
Q9TU47	EIF6	F6QDV4	UROS	-0.97951	NEG
Q0VD27	ENOPH1	E3W9A0	WC1-8	-0.98239	NEG
F1MQU4	BCLAF1	G3MY50	ASMTL	-0.96779	NEG
Q5E9D3	CHCHD3	A5PKC2	SHBG	-0.98031	NEG
Q29451	MAN2B1	A0A3Q1MJR9	VPS52	0.96248	POS
E1BGB9	GPCPD1	F6QDV4	UROS	-0.95117	NEG
E1B941	PMPCB	E1BF92	USP48	0.98398	POS
F1MKC6	MS4A1	A0A3S5ZPJ7	GFUS	0.95564	POS
F1N610	BLA-DQB	A0A3Q1M182	VAV2	-0.9562	NEG
G3MZ71	KRT2	E1BEP7	ELP2	0.95217	POS
Q3SZB4	ACADM	Q0P5H9	TTC5	0.96472	POS
Q1LZB2	NCK1	A0A3Q1M182	VAV2	-0.96958	NEG
A6QPG6	LANCL2	A0A3Q1MHC9	PCID2	-0.97171	NEG
A0A3Q1MCJ7	RPS14	Q2HJF5	DPH6	0.98122	POS
G3MW12	LOC515333	E3W9A0	WC1-8	-0.97379	NEG
Q5E995	RPS6	F1N3J5	BRD9	-0.97277	NEG
P00423	COX4I1	Q2NL21	DNAJC11	0.96726	POS
Q3T0M7	RANBP1	F1N3J5	BRD9	-0.95495	NEG
A0A3Q1N7W2	VRK1	F1N3J5	BRD9	-0.95123	NEG
A6H788	SNRPA1	A0A3Q1MHC9	PCID2	0.96566	POS
A0A3Q1LMP2	KRAS	A0A0A0MPA0	LOC784932	0.96024	POS
A0A3Q1LMP2	KRAS	A4IFU0	PRG3	0.96456	POS
A0A3Q1LMP2	KRAS	P17694	NDUFS2	-0.95768	NEG
A0A3Q1LMP2	KRAS	F6Q850	VPS26C	-0.95331	NEG
A0A3Q1LMP2	KRAS	A7E3S4	RAF1	-0.95225	NEG
A0A3Q1LMP2	KRAS	E1BA24	SAAL1	0.96775	POS
A0A3Q1LMP2	KRAS	Q08DQ4	SERPINB9	0.96482	POS
P04394	NDUFV2	Q2KHV9		0.9849	POS
F1MYW4	GTPBP4	F6QDV4	UROS	0.96104	POS
A0A3Q1LS67	ECH1	Q2HJF5	DPH6	-0.97055	NEG
A0A3Q1LSI9	CALM2	E1BGC6	MLKL	0.98146	POS
E1BEI2	SPCS2	A0A3Q1M7R7	APLP2	0.95203	POS
F1MV22	PPAT	F1N3J5	BRD9	-0.98008	NEG
A2VDZ9	VAPB	A0A3Q1LK64	DHRSX	-0.9569	NEG
A0A452DJG2	GNA11	Q32S26	BRD2	0.98491	POS
F6R6Y8	PARP9	E1BGC6	MLKL	-0.98374	NEG
F1MK61	NSUN2	F1N3J5	BRD9	-0.98535	NEG
A7YWC4	ATAD3	A5PKC2	SHBG	-0.9797	NEG
A7YWC4	ATAD3	Q2KHV9		0.96206	POS
Q5E9M8	SFXN1	Q5E9Y2	STX17	-0.96733	NEG
A4IFV9	PRG3	A0A3Q1LKL7	ADGRE5	0.95191	POS
A0A3Q1LKZ4	CUL4B	F6QDV4	UROS	0.98234	POS
A0A3Q1MA77	PLEKHA2	Q5E9Y2	STX17	-0.95199	NEG
A0A3Q1NCG7	NCLN	Q2KIS1	RENBP	-0.99892	NEG
Q0V8H6	MOV10	F1N3J5	BRD9	-0.9938	NEG
F6S1Q0	KRT18	A0A3Q1MHC9	PCID2	0.96357	POS
F6S1Q0	KRT18	E1BEP7	ELP2	0.96118	POS
E1BBW0	LRRFIP2	A0A3Q1MHC9	PCID2	-0.95255	NEG
F2Z4J5	EIF3G	Q3SX02	HTATIP2	-0.98323	NEG
E1BKJ5	TRRAP	F1N3J5	BRD9	-0.9832	NEG
E1BBI8	DCTN4	A0A3Q1LK64	DHRSX	-0.96061	NEG
F1MLG1	SRPRB	Q8HZT2	KCNK17	-0.96049	NEG
A0A3Q1M1Q3	PSPC1	F6QDV4	UROS	0.96473	POS
A0JN63	CSTF1	A0A3Q1LKL7	ADGRE5	-0.95178	NEG
E1BF69	IFI44L	Q2KHV9		0.96076	POS
A0A3Q1M9H9	NUP62	Q1RMU4	ERLIN2	-0.98724	NEG
F1MQJ7	PDPK1	A0A3Q1MHC9	PCID2	-0.98416	NEG
Q3T0Z7	QDPR	F6QDV4	UROS	0.96003	POS
A0A3S5ZPJ7	GFUS	A0A3Q1N8M7	EXOC5	0.97711	POS
A0A3S5ZPJ7	GFUS	Q0P5M9	MFSD10	0.9628	POS
A0A3S5ZPJ7	GFUS	E1BLQ9	LPIN3	-0.96142	NEG
A0A3S5ZPJ7	GFUS	A0A3Q1MJZ8	SPI1	0.98935	POS
A0A3Q1NDY6	SNX6	A0A3Q1LKL7	ADGRE5	-0.96674	NEG
A0A452DI79	TSN	A0A3Q1MHC9	PCID2	0.98572	POS
F6R1R5	GMPR	A0A3Q1LK64	DHRSX	-0.96163	NEG
A0A3Q1LMK8	PTGR2	Q5E9Y2	STX17	-0.95638	NEG
Q3SZM1	NIFK	Q2NL21	DNAJC11	0.96788	POS
Q2TBV1	RFC3	Q2HJF5	DPH6	0.95432	POS
A0A3Q1LPG0		A5PKC2	SHBG	0.9644	POS
A0A3Q1LPG0		Q2KHV9		-0.98186	NEG
O46375	TTR	Q2HJF5	DPH6	-0.95337	NEG
A0A3Q1M9S5	PLBD1	E1BJH8	MTMR6	-0.95208	NEG
F1MZP2	LPXN	E1BJL3	BACH1	0.96861	POS
A0A3Q1N9V7	WASF2	E1BGD1	TOMM34	-0.97182	NEG
Q08DA0	RABL6	E1BNR2	IREB2	0.9591	POS
Q08DN5	CRAT	A0A3Q1M182	VAV2	0.96547	POS
Q5E938	EIF1	Q2HJF5	DPH6	0.975	POS
F1N3Q9	PNKP	Q32LB0	WDR70	-0.9577	NEG
Q28165	PABPN1	Q2HJF5	DPH6	0.95766	POS
Q2NL05	KIF2A	F1N3J5	BRD9	-0.95196	NEG
E1B828	LEMD2	E1BGD1	TOMM34	0.95065	POS
A0A3Q1MTI8		Q2HJF5	DPH6	0.9605	POS
Q0VCM5	ITIH1	E1BIX2	POLR1A	-0.95445	NEG
Q0VCM5	ITIH1	A2VDN9	PUM3	-0.99081	NEG
Q0VCM5	ITIH1	Q05KI7	BAK1	-0.99298	NEG
Q0VCM5	ITIH1	A0A3Q1LUB5	KAT7	-0.96247	NEG
Q0VCM5	ITIH1	Q17QI9	PIP4P1	-0.97482	NEG
Q0VCM5	ITIH1	A0A3Q1LJU7	MAPK9	0.9702	POS
Q0VCM5	ITIH1	E1BC94	IBA57	-0.98363	NEG
Q0VCM5	ITIH1	F1MST1	TDP1	-0.96422	NEG
Q0VCM5	ITIH1	A6H7F7	TRAPPC2L	-0.95993	NEG
Q0VCM5	ITIH1	Q0P5H9	TTC5	0.96105	POS
G3MXB5		A0A3Q1LKL7	ADGRE5	0.97461	POS
G3N0S9		E1BJL3	BACH1	0.98768	POS
A2VDW3	XRCC4	E1BJL3	BACH1	0.9788	POS
F1MTX3	SCAF4	Q2NL21	DNAJC11	0.96109	POS
P61257	RPL26	F1N3J5	BRD9	-0.95472	NEG
F1MTY9	HMOX2	A0A3Q1LK64	DHRSX	-0.96236	NEG
A3KMY8	GUSB	E1BJH8	MTMR6	-0.98008	NEG
Q5EA53	GTF2F1	Q2HJF5	DPH6	0.97016	POS
Q3T0Q6	CNBP	A0A3Q1MHC9	PCID2	0.95961	POS
A0A3Q1LNH2	ITPKB	Q32PI8	MRPS27	-0.96475	NEG
Q1JPC8	RBCK1	Q2NL21	DNAJC11	-0.96495	NEG
A5PJE5	NFATC2IP	A0A3Q1LK64	DHRSX	0.95828	POS
A0A3Q1M621	SLC4A1AP	Q2HJF5	DPH6	0.95194	POS
Q5EA68	SEC61A1	F1N3J5	BRD9	-0.95067	NEG
F1N3G2	NOP2	Q2KHV9		0.96177	POS
F1MND3	TEX10	Q2HJF5	DPH6	0.96026	POS
A0A3Q1MRF1	KDM1A	E3W9A0	WC1-8	0.95544	POS
Q2HJ47	DENR	Q2HJE5	FAM234A	0.95381	POS
F1MKJ5	WASHC5	E1BNR2	IREB2	0.97815	POS
A0A3Q1LGY9	AGT	Q2KHV9		-0.96317	NEG
Q3SX02	HTATIP2	A0A3Q1M3U5		-0.9556	NEG
Q3SX02	HTATIP2	Q1LZB0	DDRGK1	-0.95185	NEG
Q3SX02	HTATIP2	O46521	CYBA	-0.95272	NEG
Q3SX02	HTATIP2	E1BN25	BAZ1A	-0.99217	NEG
Q3SX02	HTATIP2	Q3SZX8	CCDC25	-0.98007	NEG
Q3SX02	HTATIP2	A0A3Q1LWP0	ARMC8	-0.96833	NEG
Q3SX02	HTATIP2	H7BWW1	SLC25A46	0.96794	POS
Q3SX02	HTATIP2	Q3T0Q8	UTP14A	-0.95313	NEG
Q3SX02	HTATIP2	A0A3Q1MKC9		-0.95357	NEG
Q3SX02	HTATIP2	Q2KIG1	ASF1A	-0.98952	NEG
Q3SX02	HTATIP2	A0A3Q1LMH1	PATL1	-0.95399	NEG
Q3SZ27	APOL	F1N3J5	BRD9	-0.95314	NEG
Q3SZM3	CYBC1	Q2NL21	DNAJC11	0.9819	POS
E1BF68	DHX16	F6QDV4	UROS	0.96632	POS
O62703	CTNNBL1	Q2NL21	DNAJC11	0.97986	POS
O62703	CTNNBL1	Q2KHV9		0.98194	POS
Q2KIS1	RENBP	A0A3Q1N3K8	PHKA2	-0.97623	NEG
Q2KIS1	RENBP	Q2T9L9	GTF2F2	0.95801	POS
Q2KIS1	RENBP	A0A3Q1M7E0	DHCR24	-0.95599	NEG
Q2KIS1	RENBP	G3N337	UAP1L1	0.96175	POS
Q2KIR1	SNRPA	Q2NL21	DNAJC11	0.95707	POS
Q2KIR1	SNRPA	Q2KHV9		0.98008	POS
Q1RMH8	SNX3	A0A3Q1MJR9	VPS52	-0.95944	NEG
A0A3Q1MCV0	HSD17B8	G3MY03	TSNAX	0.95455	POS
A0A3Q1MCV0	HSD17B8	E1BEW3	IPO11	-0.96038	NEG
F1MM23	CDK5RAP3	F1N3J5	BRD9	-0.96961	NEG
Q17QQ2	TPMT	Q0P5H9	TTC5	0.95823	POS
Q56JY8	BTF3	E1BF92	USP48	0.97951	POS
E1BKM0	FIP1L1	Q0P5H9	TTC5	-0.96287	NEG
Q08D83	RTN3	A0A3Q1LK64	DHRSX	-0.95513	NEG
A4IFA7	CBR4	E1BEW3	IPO11	-0.9524	NEG
Q5EA77	SNX17	E1BGD1	TOMM34	0.97481	POS
A0A3S5ZPC1	SYPL1	F1N3J5	BRD9	0.9822	POS
F1MFZ7	HDAC2	A5PKC2	SHBG	-0.99104	NEG
F1MFZ7	HDAC2	Q2KHV9		0.96139	POS
F1MX77	VIRMA	Q32S26	BRD2	-0.97474	NEG
A0A3Q1LWK0	ARFGAP2	Q2NL21	DNAJC11	0.9621	POS
A0A3Q1LWK0	ARFGAP2	Q2HJF5	DPH6	0.97088	POS
A0A3Q1LI03	FKBP11	A0A3Q1LK64	DHRSX	0.96399	POS
A0A3Q1M177	LUC7L	Q2NL21	DNAJC11	0.95677	POS
Q95KV7	NDUFA13	A0A3Q1LKL7	ADGRE5	-0.97956	NEG
E1BMX5	NRP1	Q2HJF5	DPH6	0.97361	POS
A0JND3	EOGT	Q32PI8	MRPS27	0.96437	POS
E1BCC1	ARHGAP9	Q2HJE5	FAM234A	-0.97735	NEG
F1MLB2	CHD8	Q2HJF5	DPH6	0.95176	POS
E3W9A0	WC1-8	Q1LZE1	KCMF1	-0.95453	NEG
E3W9A0	WC1-8	A4IFD7	SLC30A7	-0.95081	NEG
E3W9A0	WC1-8	A0A140T869	ENSA	0.95323	POS
E3W9A0	WC1-8	A0A3Q1LZU7	SPECC1	-0.95717	NEG
E3W9A0	WC1-8	E1BGY1	FAM111B	0.95307	POS
E3W9A0	WC1-8	Q7YRA3	EXOSC4	-0.95047	NEG
E3W9A0	WC1-8	Q5EA62	FBLN5	-0.98706	NEG
E3W9A0	WC1-8	A0A3Q1M7V4	CISD3	-0.96253	NEG
A0A3Q1MB49	COX6B1	A4IFA4	ACOX3	0.96946	POS
A0A3Q1MA99	PTPRE	E1BJL3	BACH1	-0.95596	NEG
E1BN24	ZNFX1	A0A3Q1MHC9	PCID2	-0.98504	NEG
F1N090	TBC1D15	Q2HJF5	DPH6	0.95282	POS
A5PKG6	UBE4A	A0A3Q1LK64	DHRSX	-0.96374	NEG
Q2NL24	PSMG2	Q2HJF5	DPH6	0.97871	POS
A0A3Q1M902	HPF1	A0A3Q1MHC9	PCID2	0.95753	POS
A0A3Q1MEJ9	MBNL1	F1N3J5	BRD9	-0.96205	NEG
Q2KJD3	CWC15	Q2HJF5	DPH6	0.95718	POS
F1MJH6	REL	E1BEW3	IPO11	-0.96403	NEG
A0A3Q1LZT9	WBP2	A0A3Q1LK64	DHRSX	-0.96284	NEG
E1BCW1	UBR2	Q2KJ77	HSPBP1	-0.95117	NEG
E1BCW1	UBR2	P67868	CSNK2B	-0.95532	NEG
Q2YDM1	ARL1	Q2HJF5	DPH6	0.96165	POS
Q3SX41	LUC7L3	G3MY50	ASMTL	0.96309	POS
Q4JF28	IRF3	A0A3Q1LK64	DHRSX	-0.98235	NEG
A0A3Q1MRT9	LRRC40	E1BNR2	IREB2	0.97051	POS
E1BAK9	SYVN1	Q0P5H9	TTC5	-0.95662	NEG
Q5EA98	MFAP1	F1N3J5	BRD9	-0.95735	NEG
A0A3Q1LKL7	ADGRE5	Q3MHW9	CYB5R1	0.97103	POS
A0A3Q1LKL7	ADGRE5	Q1HE26	SMAD4	0.97816	POS
A0A3Q1LKL7	ADGRE5	Q2KIW1	PON1	0.96895	POS
A0A3Q1LKL7	ADGRE5	A0A3Q1MS08	GORASP2	-0.95027	NEG
A0A3Q1LKL7	ADGRE5	A0A3Q1MM14	PHACTR2	0.98822	POS
F6Q850	VPS26C	F1MRP0	GHDC	0.95681	POS
Q0VCJ2	APIP	A4IFA4	ACOX3	0.9572	POS
Q2KHT7	RPS27	F1N3J5	BRD9	-0.98339	NEG
Q3MHL8	SMAP	Q2NL21	DNAJC11	0.952	POS
A6H7I6	RXRB	Q2HJF5	DPH6	0.97621	POS
F1MH70	NCAPH	Q2HJF5	DPH6	0.97196	POS
A0A452DJF8	NAGK	Q2HJE5	FAM234A	0.95281	POS
G3N1U1	CENPV	Q5E9Y2	STX17	-0.96502	NEG
Q5EAD4	ACADSB	A0A3Q1M7R7	APLP2	0.95247	POS
Q02366	NDUFA6	A0A3Q1MJR9	VPS52	0.96664	POS
A8YXY3	SELENOF	Q2KHV9		-0.96784	NEG
E1BPP6	MCCC2	A0A3Q1LK64	DHRSX	-0.95064	NEG
F1MF00	ATP13A2	A5PKC2	SHBG	0.98073	POS
F1MF00	ATP13A2	Q2KHV9		-0.95128	NEG
Q2YDP3	DRAP1	Q2HJF5	DPH6	0.98346	POS
F1MFW9	KRT24	A0A3Q1MHC9	PCID2	0.9669	POS
A6QLA4	METAP1	Q2HJF5	DPH6	0.97672	POS
Q32S26	BRD2	A6QNX2	DPP7	-0.97092	NEG
Q32S26	BRD2	Q2KJ60	WIPI2	0.97485	POS
Q32S26	BRD2	A7YW22	JAM3	-0.95041	NEG
Q2TBW0	ATXN10	Q2NL21	DNAJC11	0.96415	POS
Q2TBW0	ATXN10	Q2KHV9		0.9653	POS
Q9TTF5	CD38	Q1RMU4	ERLIN2	-0.9617	NEG
A0A3Q1MR92	STMN1	F1N3J5	BRD9	-0.97937	NEG
E1BGI6	DDX54	Q2NL21	DNAJC11	0.95854	POS
E1BGI6	DDX54	Q2KHV9		0.95295	POS
Q2NKS0	LTC4S	A0A3Q1M182	VAV2	0.96046	POS
E1BEP4	ASH2L	F1N3J5	BRD9	-0.9523	NEG
Q05B50	THG1L	Q2KHV9		0.9715	POS
F1N0Y9	ZFR	F6QDV4	UROS	0.98871	POS
E1BC36	CDK6	F1N3J5	BRD9	-0.98396	NEG
Q2HJD4	CSTF2T	A5PKC2	SHBG	-0.96151	NEG
Q2HJD4	CSTF2T	Q2KHV9		0.97282	POS
F1MPV3	RALBP1	A0A3Q1LK64	DHRSX	-0.95071	NEG
A0A3Q1M6S9	NDRG3	E1BJL3	BACH1	-0.96789	NEG
A0A3Q1LQ42	GNL3L	Q2KHV9		0.95766	POS
F1MPF7	PHIP	F6QDV4	UROS	0.95434	POS
Q17QL8	LYPLA2	Q2HJF5	DPH6	0.99232	POS
A4IFE0	CCDC93	Q32PI8	MRPS27	-0.96073	NEG
F1MBI1	PSMB7	F1N3J5	BRD9	0.96593	POS
F1MR60	TFIP11	Q2KHV9		0.98115	POS
A0A3Q1MHC9	PCID2	A0A3Q1N446	TMEM245	-0.99805	NEG
A0A3Q1MHC9	PCID2	E1BM03	WDR3	0.95017	POS
A0A3Q1MHC9	PCID2	G1K192	ARL3	-0.95443	NEG
A0A3Q1MHC9	PCID2	A1L5A6	ADRM1	0.96288	POS
A0A3Q1MHC9	PCID2	Q1RMJ1	PTPRCAP	0.9903	POS
A0A3Q1MHC9	PCID2	A0A3S5ZP65	MEPCE	0.98752	POS
A0A3Q1MHC9	PCID2	E1BC14	NIP7	0.96702	POS
A0A3Q1MHC9	PCID2	Q2NKR7	FAM162A	0.95315	POS
A0A3Q1MHC9	PCID2	A0A3Q1MDQ0	CD6	-0.97149	NEG
A0A3Q1MHC9	PCID2	P81425	DPP4	-0.97778	NEG
A1A4Q9	NUDT16	Q32LB0	WDR70	0.96445	POS
P60519	GABARAPL2	Q2HJF5	DPH6	-0.95211	NEG
A0A3Q1M8V6	DAZAP1	Q2NL21	DNAJC11	0.95701	POS
F1MHK2	SLC9A1	A5PKC2	SHBG	0.96447	POS
A0A3Q1MCS3	TFCP2	E1BJL3	BACH1	-0.95584	NEG
E1B9D9	TRAF2	Q5E9Y2	STX17	0.97218	POS
A5D7S3	TRMT1L	E1BNR2	IREB2	0.99326	POS
P45478	PPT1	E1BF92	USP48	-0.97356	NEG
E1B970	GOLGA3	Q2KHV9		0.98576	POS
F1MTK4	LPCAT1	E1BF92	USP48	-0.9562	NEG
A0A3Q1N495	NSMAF	E1BGC6	MLKL	-0.97735	NEG
G3MY03	TSNAX	A0A3Q1M7W3	CR2	0.9587	POS
G3MY03	TSNAX	A0A3Q1LQ64	UTP6	0.96956	POS
G3MY03	TSNAX	E1BH45	RB1CC1	-0.95942	NEG
Q17QQ1	LAMTOR3	A0A3Q1LK64	DHRSX	-0.97662	NEG
Q29RQ1	C7	Q2HJF5	DPH6	-0.95788	NEG
Q05KI7	BAK1	Q0P5H9	TTC5	-0.95572	NEG
Q2KI62	PTCD3	Q2HJF5	DPH6	0.9535	POS
Q5E9Y2	STX17	F1MEY2	MECR	-0.96774	NEG
Q5E9Y2	STX17	A0A3Q1LM83	PPP4R3B	-0.95934	NEG
Q5E9Y2	STX17	Q3MHJ2	MAEA	0.97532	POS
Q5E9Y2	STX17	A0A3Q1LX20	ING1	-0.9656	NEG
Q5E9Y2	STX17	A0A140T857	COX7A2	0.96075	POS
A0A3Q1LWP7	UNC119	F1N3J5	BRD9	0.95163	POS
F1MMD5	XRCC6	G3MY50	ASMTL	-0.95988	NEG
Q5E9I4	MGAT1	Q8HZT2	KCNK17	-0.95171	NEG
Q2NL21	DNAJC11	A6QLI8	GTF2E1	0.9609	POS
Q2NL21	DNAJC11	Q2KIT0		-0.9617	NEG
Q2NL21	DNAJC11	A7MB12	UTP15	0.98488	POS
Q2NL21	DNAJC11	E1BLD4	RBM28	0.96826	POS
Q2NL21	DNAJC11	Q148K5	PEX11B	0.96308	POS
Q2NL21	DNAJC11	F6Q3R4	QTRT2	0.96414	POS
Q2NL21	DNAJC11	Q2TBH2	RRAS	-0.98972	NEG
Q2NL21	DNAJC11	A4FUH5	NDUFAF4	0.97325	POS
Q2NL21	DNAJC11	Q2YDM2	INTS11	0.96593	POS
Q2NL21	DNAJC11	Q1RMI1	GPR183	0.96401	POS
Q2NL21	DNAJC11	A0A3Q1M883	AGFG2	-0.97876	NEG
Q2NL21	DNAJC11	A0A3Q1LPE5	KCNN3	-0.97332	NEG
Q2NL21	DNAJC11	A0A3Q1M9H4	DNMT3A	0.97327	POS
Q2NL21	DNAJC11	Q0V898	NELFE	0.95736	POS
A0A3Q1MJR9	VPS52	Q17QK8	SPR	0.95913	POS
A0A3Q1MJR9	VPS52	A0A452DK75	SLC35A4	0.97311	POS
Q95JH2	AGPAT1	A5PKC2	SHBG	0.98871	POS
A0A3Q1NKZ2	TBC1D5	E1BEP7	ELP2	0.95036	POS
A0A3Q1NH51	VPS11	E1BJL3	BACH1	-0.95707	NEG
F1MB60	RPS26	Q2HJF5	DPH6	0.95932	POS
Q0IIF2	EIF2B1	E1BGD1	TOMM34	0.99184	POS
E1BLU0	CYB5D2	A0A3Q1M7R7	APLP2	-0.96056	NEG
A0A3Q1NBI1	VAV3	F1N3J5	BRD9	-0.99506	NEG
E1BFB4	MTOR	E1BEP7	ELP2	0.98205	POS
E1BC65	RBM6	F1N3J5	BRD9	-0.95602	NEG
F1MC39	STAG1	E1BNR2	IREB2	-0.96849	NEG
E1B899	MIOS	A0A3Q1LK64	DHRSX	0.9583	POS
E1BN15	PGPEP1	G3MY50	ASMTL	0.96821	POS
A0A3Q1M182	VAV2	A0A3Q1MKY2	TXNDC17	0.9563	POS
A0A3Q1M182	VAV2	A0A3Q1M305	TNS3	-0.96379	NEG
A0A3Q1M182	VAV2	A0A3Q1NIS4	ADA2	0.96497	POS
A0A3Q1M182	VAV2	E1BCU9	STK11	0.96234	POS
A0A3Q1M0A9	PPIP5K2	F1N3J5	BRD9	-0.96885	NEG
P21398	MAOA	E1BJH8	MTMR6	-0.95862	NEG
Q02827	NDUFC2	E1BJH8	MTMR6	0.96859	POS
A0A3Q1LXU0	TBCE	F6QDV4	UROS	-0.97103	NEG
Q0P5A2	COQ5	E1BJL3	BACH1	0.96749	POS
Q9XSJ0	UCHL5	Q0P5H9	TTC5	-0.96366	NEG
Q2KIT0		Q2KHV9		-0.95257	NEG
G3MY77	MAGT1	A0A3Q1M7R7	APLP2	-0.97243	NEG
E1BMC8	ISY1	A5PKC2	SHBG	-0.97837	NEG
E1BCZ2	RBBP6	Q2HJF5	DPH6	0.97159	POS
A5PKC2	SHBG	A6QQW8	BABAM2	-0.98313	NEG
A5PKC2	SHBG	Q02380	NDUFB5	-0.96821	NEG
A5PKC2	SHBG	Q3MHH2	NOL11	-0.98742	NEG
A5PKC2	SHBG	A0A3Q1LND4	TASP1	0.95169	POS
A5PKC2	SHBG	Q3SZX5	MRPL22	-0.96688	NEG
A5PKC2	SHBG	A0A3Q1MCW3	ANKRD31	-0.97164	NEG
A5PKC2	SHBG	E1BD73	PARP4	-0.96886	NEG
A5PKC2	SHBG	F1MQX7	PRMT7	-0.96755	NEG
Q3MHY8	RBM7	A0A3Q1M7R7	APLP2	0.95853	POS
A2VE39	CMTR1	E1BGD1	TOMM34	0.97967	POS
Q2HJE5	FAM234A	F1MJ59	NIT2	-0.9542	NEG
Q3ZBE5	SLU7	A0A3Q1LK64	DHRSX	-0.95853	NEG
A0A3Q1MTG4	SNRK	Q32PI8	MRPS27	-0.95071	NEG
E1B8G1	NUMB	Q32PI8	MRPS27	-0.9711	NEG
F1MLZ1	CYBRD1	G3MY50	ASMTL	0.95528	POS
F1MBM5	TOR1B	E1BF92	USP48	-0.96939	NEG
G8JL01	CD3G	F1N3J5	BRD9	0.96631	POS
A2VEA3	ARIH1	Q2KHV9		0.95597	POS
Q3SZI7	COG6	Q2KHV9		-0.96038	NEG
E1BEW3	IPO11	P35816	PDP1	-0.95682	NEG
E1BEW3	IPO11	E1BC81	PITPNC1	-0.97615	NEG
A7YWP6	COMMD2	A0A3Q1LK64	DHRSX	-0.97767	NEG
A0A3Q1M9G7		E1BEP7	ELP2	0.95115	POS
E1BC94	IBA57	Q0P5H9	TTC5	-0.95543	NEG
F1MQK9	MPHOSPH8	F1N3J5	BRD9	-0.97337	NEG
G3N2L2	RCN1	E1BEP7	ELP2	-0.95641	NEG
A0A3Q1NGF5		E1BJL3	BACH1	-0.96028	NEG
F1N6T3	LSM7	E1BEP7	ELP2	0.9626	POS
Q05KJ0	BCL2L1	F6QDV4	UROS	-0.95512	NEG
A5PK90	LYPLAL1	F1N3J5	BRD9	-0.95446	NEG
Q1ZYR0	CLN5	Q32LB0	WDR70	0.9564	POS
E1BJL3	BACH1	Q2HJG8	TAF7	-0.95232	NEG
E1BJL3	BACH1	Q148D6	MPDU1	0.96687	POS
E1BJL3	BACH1	G3N268	DHX58	-0.95087	NEG
E1BJL3	BACH1	O18883	TXNDC9	-0.95151	NEG
E1BJL3	BACH1	F1MCZ2	TM9SF1	-0.9521	NEG
E1BJL3	BACH1	E1BC50	ADAMTS3	-0.95481	NEG
Q56JU9	RPS24	Q2HJF5	DPH6	0.99896	POS
E1BF92	USP48	A0A3Q1MYN1	CNOT10	-0.97007	NEG
E1BF92	USP48	Q3SX24	FBXO6	-0.97972	NEG
E1BF92	USP48	F1N657	SPATA13	-0.95444	NEG
A0A3Q1LMS8	POLA1	Q2HJF5	DPH6	0.96105	POS
F1N3J5	BRD9	F1N540	ALG5	0.95747	POS
F1N3J5	BRD9	F1MLK1	RSF1	-0.96534	NEG
F1N3J5	BRD9	Q2TA10	UBE2D1	-0.97009	NEG
F1N3J5	BRD9	A0A3Q1MDP8	ATXN2	-0.98025	NEG
F1N3J5	BRD9	Q0VC37	DFFA	-0.97969	NEG
F1N3J5	BRD9	A0A3Q1MGL1	CCNY	-0.97936	NEG
F1N3J5	BRD9	E1BNE1	LDAH	-0.97083	NEG
Q5E9D6	HDHD3	Q2HJF5	DPH6	-0.9722	NEG
Q3T075	STX8	Q2HJF5	DPH6	0.95992	POS
F1MQV1	MPHOSPH10	Q2HJF5	DPH6	0.97983	POS
A0A3Q1MMP5	TSC2	Q32PI8	MRPS27	-0.96862	NEG
Q02369	NDUFB9	A0A3Q1LK64	DHRSX	-0.96909	NEG
E1BC41	KIF15	Q2HJF5	DPH6	0.9748	POS
G3MY50	ASMTL	A4IFK3	LMOD1	0.96021	POS
G3MY50	ASMTL	A0A3Q1LM43	DNAJB6	-0.97526	NEG
G3MY50	ASMTL	A0A3Q1M7E0	DHCR24	0.96584	POS
A0A3Q1NA56	NOC3L	Q2HJF5	DPH6	0.97254	POS
A5PJG7	HCCS	E1BGD1	TOMM34	0.9699	POS
F1MRG6	LOC536097	F6QDV4	UROS	0.98442	POS
P82915	MRPS16	E1BJH8	MTMR6	0.95498	POS
A0A3Q1M7R7	APLP2	P51866	PECAM1	-0.97668	NEG
A0A3Q1M7R7	APLP2	A0A3Q1LH95	MAP3K20	-0.95447	NEG
Q32LB0	WDR70	Q5E9C1	CASP4	-0.98508	NEG
Q32LB0	WDR70	Q95KE5	MRPL43	0.97905	POS
Q32LB0	WDR70	F1MVI2	APTX	-0.95693	NEG
Q32LB0	WDR70	A0A3Q1M5L7	CNOT2	0.96751	POS
Q32PI8	MRPS27	P79342	S100A13	-0.95595	NEG
Q32PI8	MRPS27	Q3T0L3	MRPL17	0.97564	POS
A0A3Q1LK64	DHRSX	A0A3Q1M8X9	AFTPH	-0.95085	NEG
A0A3Q1LK64	DHRSX	Q0P5E9	GPANK1	-0.95153	NEG
A0A3Q1LK64	DHRSX	E1BMG9	ALDH1L1	0.97133	POS
F1MS68	SMNDC1	Q2HJF5	DPH6	0.95745	POS
E1BNR2	IREB2	Q0P5I5	HOGA1	-0.98804	NEG
E1BNR2	IREB2	A0A3Q1LXJ9	SMC5	-0.98645	NEG
E1BNR2	IREB2	E1BFH7	SMC6	0.95891	POS
E1BNR2	IREB2	F1MX58	TIAM1	-0.95216	NEG
A0A3Q1MAA6	GAS6	Q2HJF5	DPH6	-0.95714	NEG
F1N652	GOSR2	E1BGD1	TOMM34	-0.95557	NEG
A6H7F7	TRAPPC2L	Q0P5H9	TTC5	-0.95953	NEG
Q5EA50	RABEPK	E1BEP7	ELP2	0.97034	POS
E1BEP7	ELP2	A0A3Q1N991	SIGLEC5	0.96595	POS
E1BEP7	ELP2	G5E6P9	TADA2B	0.971	POS
E1BEP7	ELP2	A0A3Q1LN15	LGALS8	-0.97764	NEG
E1BEP7	ELP2	A0A3Q1MCK6	CRACD	-0.98258	NEG
A6QP44	FCSK	Q8HZT2	KCNK17	-0.96629	NEG
F1MC22	CFAP298	Q2KHV9		-0.96688	NEG
E1BIE5	UBE2Q1	Q2HJF5	DPH6	-0.96786	NEG
Q2HJF5	DPH6	A0A3Q1N639	MAX	0.98853	POS
Q2HJF5	DPH6	F1MQH8	RABEP1	0.96125	POS
A4IFA4	ACOX3	A0A3Q1LTZ7	PLXNC1	-0.9708	NEG
A4IFA4	ACOX3	A0A3Q1M5W0	PAN3	0.95911	POS
Q2KHV9		A0A3Q1N8M0	PITPNM2	-0.97925	NEG
F1N7X6	RHOH	F6QDV4	UROS	0.96527	POS
Q8HZT2	KCNK17	F1MM34	CTNNA1	-0.95566	NEG
