# Supplementary material for: Network-based multi-omics approaches to identify molecular signatures associated with pregnancy status in beef heifers
Source: Front Genet. 2026 Apr 20;17:1794156. doi: 10.3389/fgene.2026.1794156 (PMC13135839; doi:10.3389/fgene.2026.1794156)
Supplement: Supplementary file 14 [file Table8.xlsx]

## Sheet: Differential_Connectivity_PTNs
Supplementary Table S8. Differentially connected proteins from the peripheral white blood cells of beef heifers comparing subfertile vs. fertile. (P ≤ 0.05).
Uniprot Accession ID	Gene Symbol	Ensembl ID	K_Sub	K_Sub_norm	K_Fert	K_Fert_norm	DK	Zscore	Significant	Status	DAP?	TF?
A0A3Q1LK64	DHRSX	ENSBTAG00000049411	34	0.548387	21	0.0324074	-0.51598	-11.3949	TRUE	Gain	Yes	No
A0A3Q1LKL7	ADGRE5	ENSBTAG00000021818	18	0.290323	26	0.0401235	-0.250199	-5.46675	TRUE	Loss	Yes	No
A0A3Q1LMP2	KRAS	ENSBTAG00000009778	12	0.193548	4	0.00617284	-0.187376	-4.0655	TRUE	Gain	Yes	No
A0A3Q1M182	VAV2	ENSBTAG00000004511	12	0.193548	7	0.0108025	-0.182746	-3.96223	TRUE	Gain	Yes	No
A0A3Q1M6K1	PTPRJ	ENSBTAG00000024715	14	0.225806	30	0.0462963	-0.17951	-3.89006	TRUE	Loss	Yes	No
A0A3Q1M6L4	PPIE	ENSBTAG00000047314	26	0.419355	9	0.0138889	-0.405466	-8.92993	TRUE	Gain	Yes	No
A0A3Q1M7R7	APLP2	ENSBTAG00000016168	9	0.145161	488	0.753086	0.607925	13.6734	TRUE	Loss	Yes	No
A0A3Q1MHC9	PCID2	ENSBTAG00000021725	30	0.483871	116	0.179012	-0.304859	-6.68592	TRUE	Loss	Yes	No
A0A3Q1MJR9	VPS52	ENSBTAG00000002643	7	0.112903	7	0.0108025	-0.102101	-2.16347	TRUE	Loss	Yes	No
A0A3S5ZPJ7	GFUS	ENSBTAG00000034691	8	0.129032	19	0.029321	-0.0997113	-2.11018	TRUE	Loss	Yes	No
A1A4I9	UFL1	ENSBTAG00000020410	8	0.129032	19	0.029321	-0.0997113	-2.11018	TRUE	Loss	Yes	No
A5PKC2	SHBG	ENSBTAG00000004226	22	0.354839	3	0.00462963	-0.350209	-7.69744	TRUE	Gain	Yes	No
A6QR56	ALDH16A1	A6QR56	10	0.16129	12	0.0185185	-0.142772	-3.07063	TRUE	Loss	Yes	No
E1BEP7	ELP2	ENSBTAG00000018954	18	0.290323	2	0.00308642	-0.287236	-6.29285	TRUE	Gain	Yes	No
E1BF92	USP48	ENSBTAG00000006940	10	0.16129	435	0.671296	0.510006	11.4894	TRUE	Loss	Yes	No
E1BGD1	TOMM34	ENSBTAG00000003256	8	0.129032	214	0.330247	0.201215	4.60187	TRUE	Loss	Yes	No
E1BJL3	BACH1	ENSBTAG00000004139	20	0.322581	148	0.228395	-0.0941856	-1.98693	TRUE	Loss	Yes	Yes
E1BNR2	IREB2	ENSBTAG00000002504	18	0.290323	8	0.0123457	-0.277977	-6.08633	TRUE	Gain	Yes	No
E3W9A0	WC1-8	ENSBTAG00000049861	17	0.274194	4	0.00617284	-0.268021	-5.86426	TRUE	Gain	Yes	No
F1N3J5	BRD9	ENSBTAG00000006971	54	0.870968	45	0.0694444	-0.801523	-17.7638	TRUE	Gain	Yes	No
F6Q850	VPS26C	ENSBTAG00000004791	9	0.145161	33	0.0509259	-0.0942354	-1.98804	TRUE	Loss	Yes	No
F6QDV4	UROS	ENSBTAG00000005791	21	0.33871	13	0.0200617	-0.318648	-6.99348	TRUE	Gain	Yes	No
G3MY50	ASMTL	ENSBTAG00000046514	8	0.129032	1	0.00154321	-0.127489	-2.72975	TRUE	Gain	Yes	No
Q08DN8	FLOT1	ENSBTAG00000009960	12	0.193548	65	0.100309	-0.0932397	-1.96583	TRUE	Loss	Yes	No
Q08E34	TOMM70	ENSBTAG00000014302	12	0.193548	9	0.0138889	-0.179659	-3.89339	TRUE	Gain	Yes	No
Q0P5H9	TTC5	ENSBTAG00000009372	14	0.225806	8	0.0123457	-0.213461	-4.64732	TRUE	Gain	Yes	No
Q1RMR9	PACSIN2	ENSBTAG00000019290	9	0.145161	18	0.0277778	-0.117384	-2.50435	TRUE	Loss	Yes	No
Q29RY9	NPL	ENSBTAG00000002266	22	0.354839	29	0.0447531	-0.310086	-6.8025	TRUE	Loss	Yes	No
Q2HJF5	DPH6	ENSBTAG00000001364	62	1	17	0.0262346	-0.973765	-21.6056	TRUE	Gain	Yes	No
Q2KHV9		Q2KHV9	34	0.548387	17	0.0262346	-0.522153	-11.5326	TRUE	Gain	Yes	No
Q32LB0	WDR70	Q32LB0	11	0.177419	648	1	0.822581	18.4612	TRUE	Loss	Yes	No
Q32PI8	MRPS27	Q32PI8	12	0.193548	8	0.0123457	-0.181203	-3.92781	TRUE	Gain	Yes	No
Q3SX02	HTATIP2	ENSBTAG00000013419	16	0.258065	20	0.0308642	-0.2272	-4.95377	TRUE	Loss	Yes	No
Q5E9Y2	STX17	ENSBTAG00000008016	11	0.177419	268	0.41358	0.236161	5.38133	TRUE	Loss	Yes	No
